# Supplementary material for: Systemically injected oxygen within rapidly dissolving microbubbles improves the outcomes of severe hypoxaemia in swine
Source: Nat Biomed Eng. 2024 Oct 17;8(11):1396–411. doi: 10.1038/s41551-024-01266-8 (PMC11584390; doi:10.1038/s41551-024-01266-8)
Supplement: Supplementary file 9 — Source data. [file 41551_2024_1266_MOESM9_ESM.xlsx]

## Sheet: Fig1-c
X(wavenumber cm-1)	Y(Transmitance)			deconvoluted of carbonyl peak		x1	y1	y2	y3	y4
1817.41	0.98669					1657.05	0.984511	0.98669	0.98669	0.98669
1815.36	0.98661					1657.32	0.984452	0.98669	0.98669	0.98669
1813.3	0.98634					1657.59	0.984392	0.98669	0.98669	0.98669
1811.25	0.98586					1657.86	0.98433	0.98669	0.98669	0.98669
1809.19	0.98553					1658.13	0.984267	0.98669	0.98669	0.98669
1807.14	0.98528					1658.39	0.984203	0.98669	0.98669	0.98669
1805.08	0.98472					1658.66	0.984137	0.98669	0.98669	0.98669
1803.02	0.98407					1658.93	0.984069	0.98669	0.98669	0.98669
1800.97	0.98365					1659.2	0.984	0.98669	0.98669	0.98669
1798.91	0.98353					1659.46	0.98393	0.98669	0.98669	0.98669
1796.86	0.98329					1659.73	0.983858	0.986689	0.98669	0.98669
1794.8	0.98281					1660	0.983784	0.986689	0.98669	0.98669
1792.74	0.98201					1660.27	0.983709	0.986689	0.98669	0.98669
1790.69	0.98104					1660.53	0.983632	0.986689	0.98669	0.98669
1788.63	0.98019					1660.8	0.983554	0.986689	0.98669	0.98669
1786.58	0.97932					1661.07	0.983473	0.986689	0.98669	0.98669
1784.52	0.97826					1661.34	0.983391	0.986689	0.98669	0.98669
1782.46	0.97689					1661.61	0.983308	0.986689	0.98669	0.98669
1780.41	0.97502					1661.87	0.983222	0.986689	0.98669	0.98669
1778.35	0.9725					1662.14	0.983135	0.986689	0.98669	0.98669
1776.3	0.96961					1662.41	0.983045	0.986689	0.98669	0.98669
1774.24	0.96597					1662.68	0.982954	0.986689	0.98669	0.98669
1772.18	0.96054					1662.94	0.982861	0.986689	0.98669	0.98669
1770.13	0.95356					1663.21	0.982767	0.986688	0.98669	0.98669
1768.07	0.94535					1663.48	0.98267	0.986688	0.98669	0.98669
1766.02	0.93553					1663.75	0.982571	0.986688	0.98669	0.98669
1763.96	0.92416					1664.01	0.98247	0.986688	0.98669	0.98669
1761.91	0.90953					1664.28	0.982367	0.986688	0.98669	0.98669
1759.85	0.89335					1664.55	0.982262	0.986688	0.98669	0.98669
1757.79	0.87747					1664.82	0.982155	0.986687	0.98669	0.98669
1755.74	0.86127					1665.09	0.982046	0.986687	0.98669	0.98669
1753.68	0.84714					1665.35	0.981934	0.986687	0.98669	0.98669
1751.63	0.83427					1665.62	0.981821	0.986687	0.98669	0.98669
1749.57	0.82198					1665.89	0.981705	0.986686	0.98669	0.98669
1747.51	0.81258					1666.16	0.981587	0.986686	0.98669	0.98669
1745.46	0.80643					1666.42	0.981467	0.986686	0.98669	0.98669
1743.4	0.80299					1666.69	0.981344	0.986686	0.98669	0.98669
1741.35	0.8022					1666.96	0.981219	0.986685	0.98669	0.98669
1739.29	0.80355					1667.23	0.981092	0.986685	0.98669	0.98669
1737.23	0.80559					1667.5	0.980962	0.986684	0.98669	0.98669
1735.18	0.80864					1667.76	0.98083	0.986684	0.98669	0.98669
1733.12	0.81366					1668.03	0.980695	0.986683	0.98669	0.98669
1731.07	0.81791					1668.3	0.980558	0.986683	0.98669	0.98669
1729.01	0.82153					1668.57	0.980419	0.986682	0.98669	0.98669
1726.95	0.82546					1668.83	0.980276	0.986682	0.98669	0.98669
1724.9	0.82994					1669.1	0.980132	0.986681	0.98669	0.98669
1722.84	0.83546					1669.37	0.979984	0.98668	0.98669	0.98669
1720.79	0.84147					1669.64	0.979834	0.986679	0.98669	0.98669
1718.73	0.84965					1669.9	0.979682	0.986679	0.98669	0.98669
1716.68	0.86171					1670.17	0.979526	0.986678	0.98669	0.98669
1714.62	0.87387					1670.44	0.979368	0.986677	0.98669	0.98669
1712.56	0.88443					1670.71	0.979207	0.986676	0.98669	0.98669
1710.51	0.89445					1670.98	0.979044	0.986675	0.98669	0.98669
1708.45	0.90416					1671.24	0.978877	0.986673	0.98669	0.98669
1706.4	0.91413					1671.51	0.978708	0.986672	0.98669	0.98669
1704.34	0.92332					1671.78	0.978536	0.986671	0.98669	0.98669
1702.28	0.93055					1672.05	0.978361	0.986669	0.98669	0.98669
1700.23	0.9383					1672.31	0.978183	0.986668	0.98669	0.98669
1698.17	0.94513					1672.58	0.978002	0.986666	0.98669	0.98669
1696.12	0.94997					1672.85	0.977818	0.986664	0.98669	0.98669
1694.06	0.9542					1673.12	0.977631	0.986662	0.98669	0.98669
1692	0.95701					1673.38	0.977441	0.98666	0.98669	0.98669
1689.95	0.95937					1673.65	0.977248	0.986658	0.98669	0.98669
1687.89	0.96156					1673.92	0.977052	0.986656	0.98669	0.98669
1685.84	0.96334					1674.19	0.976853	0.986653	0.98669	0.98669
1683.78	0.9653					1674.46	0.976651	0.98665	0.98669	0.98669
1681.73	0.96671					1674.72	0.976445	0.986648	0.98669	0.98669
1679.67	0.96737					1674.99	0.976237	0.986644	0.98669	0.98669
1677.61	0.96786					1675.26	0.976025	0.986641	0.98669	0.98669
1675.56	0.96842					1675.53	0.97581	0.986638	0.98669	0.98669
1673.5	0.96888					1675.79	0.975592	0.986634	0.98669	0.98669
1671.45	0.96913					1676.06	0.97537	0.98663	0.98669	0.98669
1669.39	0.96932					1676.33	0.975145	0.986626	0.98669	0.98669
1667.33	0.96943					1676.6	0.974917	0.986621	0.98669	0.98669
1665.28	0.96943					1676.87	0.974686	0.986616	0.98669	0.98669
1663.22	0.96923					1677.13	0.974451	0.986611	0.98669	0.98669
1661.17	0.96878					1677.4	0.974213	0.986606	0.98669	0.98669
1659.11	0.96846					1677.67	0.973971	0.9866	0.98669	0.98669
1657.05	0.96834					1677.94	0.973726	0.986594	0.98669	0.98669
						1678.2	0.973478	0.986587	0.98669	0.98669
						1678.47	0.973226	0.98658	0.98669	0.98669
						1678.74	0.972971	0.986573	0.98669	0.98669
						1679.01	0.972712	0.986565	0.98669	0.98669
						1679.27	0.97245	0.986557	0.98669	0.98669
						1679.54	0.972184	0.986548	0.98669	0.98669
						1679.81	0.971915	0.986538	0.98669	0.98669
						1680.08	0.971642	0.986528	0.98669	0.98669
						1680.35	0.971366	0.986518	0.98669	0.98669
						1680.61	0.971086	0.986507	0.98669	0.98669
						1680.88	0.970803	0.986495	0.98669	0.98669
						1681.15	0.970516	0.986482	0.98669	0.98669
						1681.42	0.970226	0.986469	0.98669	0.98669
						1681.68	0.969932	0.986455	0.98669	0.98669
						1681.95	0.969634	0.98644	0.98669	0.98669
						1682.22	0.969333	0.986424	0.98669	0.98669
						1682.49	0.969028	0.986407	0.98669	0.98669
						1682.75	0.96872	0.986389	0.98669	0.98669
						1683.02	0.968408	0.986371	0.98669	0.98669
						1683.29	0.968093	0.986351	0.98669	0.98669
						1683.56	0.967774	0.98633	0.98669	0.98669
						1683.83	0.967451	0.986308	0.98669	0.98669
						1684.09	0.967125	0.986285	0.98669	0.98669
						1684.36	0.966795	0.986261	0.98669	0.98669
						1684.63	0.966461	0.986235	0.98669	0.98669
						1684.9	0.966125	0.986208	0.98669	0.98669
						1685.16	0.965784	0.986179	0.98669	0.98669
						1685.43	0.96544	0.986149	0.98669	0.98669
						1685.7	0.965092	0.986117	0.98669	0.98669
						1685.97	0.964741	0.986084	0.98669	0.98669
						1686.24	0.964387	0.986048	0.98669	0.98669
						1686.5	0.964029	0.986011	0.98669	0.98669
						1686.77	0.963667	0.985972	0.98669	0.98669
						1687.04	0.963302	0.985931	0.98669	0.98669
						1687.31	0.962933	0.985888	0.98669	0.98669
						1687.57	0.962562	0.985843	0.98669	0.98669
						1687.84	0.962186	0.985796	0.98669	0.98669
						1688.11	0.961807	0.985746	0.98669	0.98669
						1688.38	0.961425	0.985694	0.98669	0.98669
						1688.64	0.96104	0.985639	0.98669	0.98669
						1688.91	0.960651	0.985582	0.98669	0.98669
						1689.18	0.960259	0.985521	0.98669	0.98669
						1689.45	0.959864	0.985458	0.98669	0.98669
						1689.72	0.959465	0.985392	0.98669	0.98669
						1689.98	0.959063	0.985323	0.98669	0.98669
						1690.25	0.958658	0.98525	0.98669	0.98669
						1690.52	0.95825	0.985175	0.98669	0.98669
						1690.79	0.957839	0.985095	0.98669	0.98669
						1691.05	0.957425	0.985013	0.98669	0.98669
						1691.32	0.957007	0.984926	0.98669	0.98669
						1691.59	0.956587	0.984835	0.98669	0.98669
						1691.86	0.956164	0.984741	0.98669	0.98669
						1692.12	0.955737	0.984642	0.98669	0.98669
						1692.39	0.955308	0.984539	0.98669	0.98669
						1692.66	0.954877	0.984432	0.98669	0.98669
						1692.93	0.954442	0.98432	0.98669	0.98669
						1693.2	0.954005	0.984203	0.98669	0.98669
						1693.46	0.953565	0.984081	0.98669	0.98669
						1693.73	0.953122	0.983954	0.98669	0.98669
						1694	0.952677	0.983822	0.98669	0.98669
						1694.27	0.952229	0.983685	0.98669	0.98669
						1694.53	0.951779	0.983542	0.98669	0.98669
						1694.8	0.951326	0.983393	0.98669	0.98669
						1695.07	0.950871	0.983238	0.98669	0.98669
						1695.34	0.950414	0.983077	0.98669	0.98669
						1695.61	0.949955	0.98291	0.98669	0.98669
						1695.87	0.949493	0.982737	0.98669	0.98669
						1696.14	0.949029	0.982556	0.98669	0.98669
						1696.41	0.948564	0.982369	0.98669	0.98669
						1696.68	0.948096	0.982175	0.98669	0.98669
						1696.94	0.947626	0.981974	0.98669	0.98669
						1697.21	0.947155	0.981765	0.98669	0.98669
						1697.48	0.946682	0.981549	0.98669	0.98669
						1697.75	0.946207	0.981325	0.98669	0.98669
						1698.01	0.945731	0.981093	0.98669	0.98669
						1698.28	0.945253	0.980852	0.98669	0.98669
						1698.55	0.944773	0.980604	0.98669	0.98669
						1698.82	0.944292	0.980347	0.98669	0.98669
						1699.09	0.94381	0.980081	0.98669	0.98669
						1699.35	0.943327	0.979806	0.98669	0.98669
						1699.62	0.942842	0.979522	0.98669	0.98669
						1699.89	0.942357	0.979228	0.98669	0.98669
						1700.16	0.94187	0.978926	0.98669	0.98669
						1700.42	0.941383	0.978613	0.98669	0.98669
						1700.69	0.940895	0.978291	0.98669	0.98669
						1700.96	0.940406	0.977958	0.98669	0.98669
						1701.23	0.939916	0.977615	0.98669	0.98669
						1701.49	0.939426	0.977262	0.98669	0.98669
						1701.76	0.938936	0.976898	0.98669	0.98669
						1702.03	0.938445	0.976524	0.98669	0.98669
						1702.3	0.937954	0.976138	0.98669	0.98669
						1702.57	0.937463	0.975741	0.98669	0.98669
						1702.83	0.936971	0.975333	0.98669	0.98669
						1703.1	0.93648	0.974914	0.98669	0.98669
						1703.37	0.935989	0.974483	0.98669	0.98669
						1703.64	0.935498	0.97404	0.98669	0.98669
						1703.9	0.935008	0.973586	0.98669	0.98669
						1704.17	0.934517	0.973119	0.98669	0.98669
						1704.44	0.934028	0.97264	0.98669	0.98669
						1704.71	0.933539	0.97215	0.98669	0.98669
						1704.98	0.933051	0.971646	0.98669	0.98669
						1705.24	0.932563	0.971131	0.98669	0.98669
						1705.51	0.932077	0.970602	0.98669	0.98669
						1705.78	0.931591	0.970062	0.98669	0.98669
						1706.05	0.931107	0.969508	0.98669	0.98669
						1706.31	0.930624	0.968942	0.98669	0.98669
						1706.58	0.930142	0.968363	0.98669	0.98669
						1706.85	0.929662	0.967771	0.98669	0.98669
						1707.12	0.929184	0.967166	0.98669	0.98669
						1707.38	0.928707	0.966549	0.98669	0.98669
						1707.65	0.928232	0.965918	0.98669	0.98669
						1707.92	0.927758	0.965275	0.98669	0.98669
						1708.19	0.927287	0.964619	0.98669	0.98669
						1708.46	0.926818	0.96395	0.98669	0.98669
						1708.72	0.926351	0.963268	0.98669	0.98669
						1708.99	0.925887	0.962573	0.98669	0.98669
						1709.26	0.925425	0.961866	0.98669	0.98669
						1709.53	0.924965	0.961146	0.98669	0.98669
						1709.79	0.924508	0.960414	0.98669	0.98669
						1710.06	0.924054	0.959669	0.98669	0.98669
						1710.33	0.923603	0.958913	0.98669	0.98669
						1710.6	0.923155	0.958144	0.98669	0.98669
						1710.86	0.92271	0.957363	0.98669	0.98669
						1711.13	0.922268	0.956571	0.98669	0.98669
						1711.4	0.921829	0.955767	0.98669	0.98669
						1711.67	0.921394	0.954951	0.98669	0.98669
						1711.94	0.920963	0.954125	0.98669	0.98669
						1712.2	0.920535	0.953288	0.98669	0.98669
						1712.47	0.920111	0.95244	0.98669	0.98669
						1712.74	0.91969	0.951582	0.98669	0.98669
						1713.01	0.919274	0.950714	0.98669	0.98669
						1713.27	0.918862	0.949837	0.986689	0.98669
						1713.54	0.918454	0.94895	0.986689	0.98669
						1713.81	0.91805	0.948054	0.986689	0.98669
						1714.08	0.917651	0.947149	0.986689	0.98669
						1714.35	0.917256	0.946236	0.986689	0.98669
						1714.61	0.916866	0.945316	0.986689	0.98669
						1714.88	0.91648	0.944388	0.986688	0.98669
						1715.15	0.9161	0.943453	0.986688	0.98669
						1715.42	0.915724	0.942511	0.986688	0.98669
						1715.68	0.915353	0.941564	0.986688	0.98669
						1715.95	0.914988	0.940611	0.986687	0.98669
						1716.22	0.914627	0.939653	0.986687	0.98669
						1716.49	0.914272	0.93869	0.986686	0.98669
						1716.75	0.913922	0.937723	0.986686	0.98669
						1717.02	0.913578	0.936753	0.986685	0.98669
						1717.29	0.91324	0.93578	0.986684	0.98669
						1717.56	0.912907	0.934804	0.986683	0.98669
						1717.83	0.91258	0.933827	0.986682	0.98669
						1718.09	0.912258	0.932848	0.986681	0.98669
						1718.36	0.911943	0.931869	0.986679	0.98669
						1718.63	0.911634	0.93089	0.986678	0.98669
						1718.9	0.911331	0.929912	0.986676	0.98669
						1719.16	0.911034	0.928935	0.986674	0.98669
						1719.43	0.910743	0.92796	0.986671	0.98669
						1719.7	0.910459	0.926988	0.986668	0.98669
						1719.97	0.910181	0.926019	0.986665	0.98669
						1720.23	0.90991	0.925054	0.986662	0.98669
						1720.5	0.909645	0.924094	0.986658	0.98669
						1720.77	0.909387	0.923139	0.986653	0.98669
						1721.04	0.909136	0.92219	0.986648	0.98669
						1721.31	0.908892	0.921248	0.986642	0.98669
						1721.57	0.908654	0.920313	0.986636	0.98669
						1721.84	0.908424	0.919387	0.986628	0.98669
						1722.11	0.9082	0.918469	0.98662	0.98669
						1722.38	0.907984	0.917562	0.986611	0.98669
						1722.64	0.907775	0.916664	0.9866	0.98669
						1722.91	0.907573	0.915778	0.986588	0.98669
						1723.18	0.907378	0.914903	0.986575	0.98669
						1723.45	0.907191	0.914041	0.986561	0.98669
						1723.71	0.907011	0.913192	0.986544	0.98669
						1723.98	0.906838	0.912357	0.986526	0.98669
						1724.25	0.906673	0.911536	0.986506	0.98669
						1724.52	0.906516	0.910731	0.986483	0.98669
						1724.79	0.906366	0.909942	0.986458	0.98669
						1725.05	0.906224	0.909169	0.98643	0.98669
						1725.32	0.906089	0.908413	0.9864	0.98669
						1725.59	0.905963	0.907676	0.986366	0.98669
						1725.86	0.905844	0.906957	0.986328	0.98669
						1726.12	0.905732	0.906257	0.986286	0.98669
						1726.39	0.905629	0.905577	0.986241	0.98669
						1726.66	0.905533	0.904917	0.98619	0.98669
						1726.93	0.905445	0.904279	0.986135	0.98669
						1727.2	0.905366	0.903662	0.986075	0.98669
						1727.46	0.905294	0.903067	0.986008	0.98669
						1727.73	0.90523	0.902495	0.985935	0.98669
						1728	0.905174	0.901946	0.985856	0.98669
						1728.27	0.905126	0.901421	0.985769	0.98669
						1728.53	0.905086	0.90092	0.985675	0.98669
						1728.8	0.905054	0.900444	0.985572	0.98669
						1729.07	0.90503	0.899993	0.98546	0.98669
						1729.34	0.905014	0.899567	0.985338	0.98669
						1729.6	0.905006	0.899168	0.985206	0.98669
						1729.87	0.905006	0.898794	0.985063	0.98669
						1730.14	0.905014	0.898448	0.984909	0.98669
						1730.41	0.90503	0.898128	0.984742	0.98669
						1730.68	0.905054	0.897835	0.984563	0.98669
						1730.94	0.905086	0.89757	0.984369	0.98669
						1731.21	0.905126	0.897333	0.984161	0.98669
						1731.48	0.905175	0.897124	0.983938	0.98669
						1731.75	0.905231	0.896944	0.983698	0.98669
						1732.01	0.905295	0.896791	0.983441	0.98669
						1732.28	0.905367	0.896667	0.983166	0.98669
						1732.55	0.905447	0.896572	0.982873	0.98669
						1732.82	0.905535	0.896506	0.98256	0.98669
						1733.08	0.905631	0.896468	0.982227	0.98669
						1733.35	0.905734	0.89646	0.981873	0.98669
						1733.62	0.905846	0.89648	0.981497	0.98669
						1733.89	0.905965	0.896529	0.981098	0.98669
						1734.16	0.906092	0.896607	0.980675	0.98669
						1734.42	0.906227	0.896713	0.980229	0.98669
						1734.69	0.906369	0.896849	0.979757	0.98669
						1734.96	0.906519	0.897012	0.97926	0.98669
						1735.23	0.906677	0.897205	0.978737	0.98669
						1735.49	0.906842	0.897425	0.978187	0.98669
						1735.76	0.907014	0.897673	0.977609	0.98669
						1736.03	0.907195	0.897949	0.977004	0.98669
						1736.3	0.907382	0.898252	0.976371	0.98669
						1736.57	0.907577	0.898583	0.97571	0.98669
						1736.83	0.907779	0.89894	0.97502	0.98669
						1737.1	0.907988	0.899324	0.974302	0.98669
						1737.37	0.908205	0.899734	0.973555	0.98669
						1737.64	0.908428	0.90017	0.972779	0.98669
						1737.9	0.908659	0.900632	0.971975	0.98669
						1738.17	0.908896	0.901118	0.971144	0.98669
						1738.44	0.909141	0.901628	0.970284	0.98669
						1738.71	0.909392	0.902163	0.969398	0.98669
						1738.97	0.90965	0.902721	0.968486	0.98669
						1739.24	0.909915	0.903302	0.967548	0.98669
						1739.51	0.910186	0.903906	0.966586	0.98669
						1739.78	0.910464	0.904532	0.9656	0.98669
						1740.05	0.910749	0.905179	0.964593	0.98669
						1740.31	0.91104	0.905846	0.963564	0.98669
						1740.58	0.911337	0.906534	0.962517	0.98669
						1740.85	0.91164	0.907242	0.961452	0.98669
						1741.12	0.911949	0.907968	0.960372	0.98669
						1741.38	0.912265	0.908713	0.959278	0.98669
						1741.65	0.912586	0.909476	0.958173	0.98669
						1741.92	0.912913	0.910255	0.957058	0.98669
						1742.19	0.913246	0.911051	0.955936	0.98669
						1742.45	0.913585	0.911863	0.95481	0.98669
						1742.72	0.913929	0.912689	0.953682	0.98669
						1742.99	0.914279	0.91353	0.952554	0.98669
						1743.26	0.914634	0.914384	0.95143	0.98669
						1743.53	0.914995	0.915251	0.950312	0.98669
						1743.79	0.915361	0.916131	0.949203	0.98669
						1744.06	0.915731	0.917022	0.948106	0.98669
						1744.33	0.916107	0.917923	0.947025	0.98669
						1744.6	0.916488	0.918835	0.945961	0.98669
						1744.86	0.916874	0.919756	0.944919	0.98669
						1745.13	0.917264	0.920686	0.943901	0.98669
						1745.4	0.917659	0.921624	0.94291	0.98669
						1745.67	0.918058	0.922568	0.941949	0.98669
						1745.94	0.918462	0.92352	0.941022	0.98669
						1746.2	0.91887	0.924477	0.94013	0.98669
						1746.47	0.919282	0.925439	0.939278	0.98669
						1746.74	0.919699	0.926406	0.938468	0.98669
						1747.01	0.920119	0.927376	0.937702	0.98669
						1747.27	0.920543	0.92835	0.936983	0.98669
						1747.54	0.920971	0.929325	0.936313	0.98669
						1747.81	0.921403	0.930303	0.935695	0.98669
						1748.08	0.921838	0.931282	0.93513	0.98669
						1748.34	0.922277	0.932261	0.934622	0.98669
						1748.61	0.922719	0.93324	0.93417	0.98669
						1748.88	0.923164	0.934218	0.933778	0.98669
						1749.15	0.923612	0.935194	0.933446	0.98669
						1749.42	0.924063	0.936169	0.933176	0.98669
						1749.68	0.924517	0.937141	0.932968	0.98669
						1749.95	0.924974	0.93811	0.932824	0.98669
						1750.22	0.925434	0.939075	0.932743	0.98669
						1750.49	0.925896	0.940036	0.932727	0.98669
						1750.75	0.926361	0.940992	0.932774	0.98669
						1751.02	0.926827	0.941943	0.932886	0.986689
						1751.29	0.927297	0.942889	0.933061	0.986686
						1751.56	0.927768	0.943828	0.933299	0.986679
						1751.82	0.928241	0.94476	0.933599	0.986663
						1752.09	0.928716	0.945685	0.93396	0.986627
						1752.36	0.929193	0.946602	0.934381	0.986556
						1752.63	0.929672	0.947512	0.93486	0.986432
						1752.9	0.930152	0.948413	0.935396	0.986237
						1753.16	0.930634	0.949305	0.935986	0.985967
						1753.43	0.931117	0.950189	0.936629	0.985641
						1753.7	0.931601	0.951062	0.937323	0.985302
						1753.97	0.932086	0.951926	0.938065	0.98502
						1754.23	0.932573	0.95278	0.938853	0.984861
						1754.5	0.93306	0.953624	0.939684	0.984866
						1754.77	0.933549	0.954457	0.940555	0.985034
						1755.04	0.934038	0.955279	0.941464	0.985322
						1755.31	0.934527	0.956089	0.942408	0.985661
						1755.57	0.935017	0.956889	0.943384	0.985986
						1755.84	0.935508	0.957677	0.944388	0.986251
						1756.11	0.935999	0.958453	0.945418	0.986441
						1756.38	0.93649	0.959217	0.946471	0.986561
						1756.64	0.936981	0.959969	0.947544	0.98663
						1756.91	0.937473	0.960708	0.948633	0.986664
						1757.18	0.937964	0.961435	0.949736	0.98668
						1757.45	0.938455	0.96215	0.95085	0.986686
						1757.71	0.938946	0.962852	0.951971	0.986689
						1757.98	0.939436	0.963542	0.953097	0.98669
						1758.25	0.939926	0.964219	0.954226	0.98669
						1758.52	0.940416	0.964883	0.955353	0.98669
						1758.79	0.940905	0.965534	0.956478	0.98669
						1759.05	0.941393	0.966172	0.957596	0.98669
						1759.32	0.94188	0.966797	0.958707	0.98669
						1759.59	0.942367	0.96741	0.959807	0.98669
						1759.86	0.942852	0.968009	0.960895	0.98669
						1760.12	0.943336	0.968596	0.961968	0.98669
						1760.39	0.94382	0.96917	0.963024	0.98669
						1760.66	0.944302	0.969731	0.964062	0.98669
						1760.93	0.944783	0.970279	0.965081	0.98669
						1761.19	0.945262	0.970815	0.966078	0.98669
						1761.46	0.94574	0.971338	0.967052	0.98669
						1761.73	0.946217	0.971849	0.968003	0.98669
						1762	0.946691	0.972347	0.968929	0.98669
						1762.27	0.947164	0.972833	0.969829	0.98669
						1762.53	0.947636	0.973307	0.970702	0.98669
						1762.8	0.948105	0.973769	0.971548	0.98669
						1763.07	0.948573	0.974219	0.972366	0.98669
						1763.34	0.949039	0.974657	0.973157	0.98669
						1763.6	0.949502	0.975083	0.973918	0.98669
						1763.87	0.949964	0.975498	0.974652	0.98669
						1764.14	0.950423	0.975901	0.975356	0.98669
						1764.41	0.950881	0.976294	0.976032	0.98669
						1764.68	0.951335	0.976675	0.97668	0.98669
						1764.94	0.951788	0.977045	0.977299	0.98669
						1765.21	0.952238	0.977405	0.977891	0.98669
						1765.48	0.952686	0.977754	0.978455	0.98669
						1765.75	0.953131	0.978092	0.978992	0.98669
						1766.01	0.953573	0.978421	0.979503	0.98669
						1766.28	0.954013	0.978739	0.979988	0.98669
						1766.55	0.954451	0.979048	0.980447	0.98669
						1766.82	0.954885	0.979347	0.980882	0.98669
						1767.08	0.955317	0.979636	0.981293	0.98669
						1767.35	0.955746	0.979917	0.981681	0.98669
						1767.62	0.956172	0.980188	0.982046	0.98669
						1767.89	0.956595	0.98045	0.98239	0.98669
						1768.16	0.957016	0.980704	0.982714	0.98669
						1768.42	0.957433	0.980949	0.983017	0.98669
						1768.69	0.957847	0.981186	0.983301	0.98669
						1768.96	0.958258	0.981415	0.983567	0.98669
						1769.23	0.958666	0.981636	0.983815	0.98669
						1769.49	0.959071	0.981849	0.984047	0.98669
						1769.76	0.959473	0.982055	0.984263	0.98669
						1770.03	0.959871	0.982254	0.984464	0.98669
						1770.3	0.960267	0.982445	0.984651	0.98669
						1770.56	0.960659	0.982629	0.984824	0.98669
						1770.83	0.961048	0.982807	0.984985	0.98669
						1771.1	0.961433	0.982978	0.985134	0.98669
						1771.37	0.961815	0.983142	0.985271	0.98669
						1771.64	0.962194	0.983301	0.985398	0.98669
						1771.9	0.962569	0.983453	0.985515	0.98669
						1772.17	0.962941	0.9836	0.985622	0.98669
						1772.44	0.963309	0.98374	0.985721	0.98669
						1772.71	0.963674	0.983876	0.985812	0.98669
						1772.97	0.964036	0.984006	0.985895	0.98669
						1773.24	0.964394	0.98413	0.985971	0.98669
						1773.51	0.964748	0.98425	0.986041	0.98669
						1773.78	0.965099	0.984365	0.986104	0.98669
						1774.05	0.965447	0.984475	0.986162	0.98669
						1774.31	0.965791	0.984581	0.986215	0.98669
						1774.58	0.966131	0.984682	0.986263	0.98669
						1774.85	0.966468	0.984779	0.986307	0.98669
						1775.12	0.966802	0.984872	0.986347	0.98669
						1775.38	0.967131	0.984961	0.986382	0.98669
						1775.65	0.967457	0.985046	0.986415	0.98669
						1775.92	0.96778	0.985128	0.986444	0.98669
						1776.19	0.968099	0.985205	0.986471	0.98669
						1776.45	0.968414	0.98528	0.986494	0.98669
						1776.72	0.968726	0.985351	0.986516	0.98669
						1776.99	0.969034	0.985419	0.986535	0.98669
						1777.26	0.969339	0.985484	0.986552	0.98669
						1777.53	0.96964	0.985546	0.986568	0.98669
						1777.79	0.969938	0.985605	0.986582	0.98669
						1778.06	0.970232	0.985661	0.986594	0.98669
						1778.33	0.970522	0.985715	0.986605	0.98669
						1778.6	0.970809	0.985766	0.986615	0.98669
						1778.86	0.971092	0.985815	0.986624	0.98669
						1779.13	0.971372	0.985862	0.986632	0.98669
						1779.4	0.971648	0.985906	0.986639	0.98669
						1779.67	0.97192	0.985948	0.986645	0.98669
						1779.93	0.97219	0.985988	0.986651	0.98669
						1780.2	0.972455	0.986026	0.986655	0.98669
						1780.47	0.972717	0.986063	0.98666	0.98669
						1780.74	0.972976	0.986097	0.986664	0.98669
						1781.01	0.973231	0.98613	0.986667	0.98669
						1781.27	0.973483	0.986161	0.98667	0.98669
						1781.54	0.973731	0.986191	0.986672	0.98669
						1781.81	0.973976	0.986219	0.986675	0.98669
						1782.08	0.974218	0.986245	0.986677	0.98669
						1782.34	0.974456	0.986271	0.986678	0.98669
						1782.61	0.97469	0.986295	0.98668	0.98669
						1782.88	0.974922	0.986317	0.986681	0.98669
						1783.15	0.97515	0.986339	0.986683	0.98669
						1783.41	0.975375	0.986359	0.986684	0.98669
						1783.68	0.975596	0.986378	0.986684	0.98669
						1783.95	0.975814	0.986397	0.986685	0.98669
						1784.22	0.976029	0.986414	0.986686	0.98669
						1784.49	0.976241	0.98643	0.986686	0.98669
						1784.75	0.976449	0.986446	0.986687	0.98669
						1785.02	0.976655	0.98646	0.986687	0.98669
						1785.29	0.976857	0.986474	0.986688	0.98669
						1785.56	0.977056	0.986487	0.986688	0.98669
						1785.82	0.977252	0.9865	0.986688	0.98669
						1786.09	0.977445	0.986511	0.986689	0.98669
						1786.36	0.977635	0.986522	0.986689	0.98669
						1786.63	0.977822	0.986532	0.986689	0.98669
						1786.9	0.978005	0.986542	0.986689	0.98669
						1787.16	0.978186	0.986551	0.986689	0.98669
						1787.43	0.978364	0.98656	0.986689	0.98669
						1787.7	0.978539	0.986568	0.986689	0.98669
						1787.97	0.978711	0.986576	0.98669	0.98669
						1788.23	0.978881	0.986583	0.98669	0.98669
						1788.5	0.979047	0.98659	0.98669	0.98669
						1788.77	0.97921	0.986596	0.98669	0.98669
						1789.04	0.979371	0.986602	0.98669	0.98669
						1789.3	0.979529	0.986608	0.98669	0.98669
						1789.57	0.979685	0.986613	0.98669	0.98669
						1789.84	0.979837	0.986618	0.98669	0.98669
						1790.11	0.979987	0.986623	0.98669	0.98669
						1790.38	0.980135	0.986627	0.98669	0.98669
						1790.64	0.980279	0.986632	0.98669	0.98669
						1790.91	0.980421	0.986635	0.98669	0.98669
						1791.18	0.980561	0.986639	0.98669	0.98669
						1791.45	0.980698	0.986643	0.98669	0.98669
						1791.71	0.980833	0.986646	0.98669	0.98669
						1791.98	0.980965	0.986649	0.98669	0.98669
						1792.25	0.981094	0.986652	0.98669	0.98669
						1792.52	0.981222	0.986654	0.98669	0.98669
						1792.78	0.981347	0.986657	0.98669	0.98669
						1793.05	0.981469	0.986659	0.98669	0.98669
						1793.32	0.981589	0.986661	0.98669	0.98669
						1793.59	0.981707	0.986663	0.98669	0.98669
						1793.86	0.981823	0.986665	0.98669	0.98669
						1794.12	0.981937	0.986667	0.98669	0.98669
						1794.39	0.982048	0.986668	0.98669	0.98669
						1794.66	0.982157	0.98667	0.98669	0.98669
						1794.93	0.982264	0.986671	0.98669	0.98669
						1795.19	0.982369	0.986673	0.98669	0.98669
						1795.46	0.982472	0.986674	0.98669	0.98669
						1795.73	0.982573	0.986675	0.98669	0.98669
						1796	0.982672	0.986676	0.98669	0.98669
						1796.27	0.982768	0.986677	0.98669	0.98669
						1796.53	0.982863	0.986678	0.98669	0.98669
						1796.8	0.982956	0.986679	0.98669	0.98669
						1797.07	0.983047	0.98668	0.98669	0.98669
						1797.34	0.983136	0.98668	0.98669	0.98669
						1797.6	0.983224	0.986681	0.98669	0.98669
						1797.87	0.983309	0.986682	0.98669	0.98669
						1798.14	0.983393	0.986682	0.98669	0.98669
						1798.41	0.983475	0.986683	0.98669	0.98669
						1798.67	0.983555	0.986684	0.98669	0.98669
						1798.94	0.983634	0.986684	0.98669	0.98669
						1799.21	0.983711	0.986684	0.98669	0.98669
						1799.48	0.983786	0.986685	0.98669	0.98669
						1799.75	0.983859	0.986685	0.98669	0.98669
						1800.01	0.983931	0.986686	0.98669	0.98669
						1800.28	0.984002	0.986686	0.98669	0.98669
						1800.55	0.984071	0.986686	0.98669	0.98669
						1800.82	0.984138	0.986687	0.98669	0.98669
						1801.08	0.984204	0.986687	0.98669	0.98669
						1801.35	0.984268	0.986687	0.98669	0.98669
						1801.62	0.984331	0.986687	0.98669	0.98669
						1801.89	0.984393	0.986688	0.98669	0.98669
						1802.15	0.984453	0.986688	0.98669	0.98669
						1802.42	0.984512	0.986688	0.98669	0.98669
						1802.69	0.984569	0.986688	0.98669	0.98669
						1802.96	0.984626	0.986688	0.98669	0.98669
						1803.23	0.98468	0.986688	0.98669	0.98669
						1803.49	0.984734	0.986688	0.98669	0.98669
						1803.76	0.984786	0.986689	0.98669	0.98669
						1804.03	0.984838	0.986689	0.98669	0.98669
						1804.3	0.984888	0.986689	0.98669	0.98669
						1804.56	0.984936	0.986689	0.98669	0.98669
						1804.83	0.984984	0.986689	0.98669	0.98669
						1805.1	0.98503	0.986689	0.98669	0.98669
						1805.37	0.985076	0.986689	0.98669	0.98669
						1805.64	0.98512	0.986689	0.98669	0.98669
						1805.9	0.985163	0.986689	0.98669	0.98669
						1806.17	0.985206	0.986689	0.98669	0.98669
						1806.44	0.985247	0.986689	0.98669	0.98669
						1806.71	0.985287	0.986689	0.98669	0.98669
						1806.97	0.985326	0.98669	0.98669	0.98669
						1807.24	0.985364	0.98669	0.98669	0.98669
						1807.51	0.985402	0.98669	0.98669	0.98669
						1807.78	0.985438	0.98669	0.98669	0.98669
						1808.04	0.985473	0.98669	0.98669	0.98669
						1808.31	0.985508	0.98669	0.98669	0.98669
						1808.58	0.985542	0.98669	0.98669	0.98669
						1808.85	0.985574	0.98669	0.98669	0.98669
						1809.12	0.985606	0.98669	0.98669	0.98669
						1809.38	0.985638	0.98669	0.98669	0.98669
						1809.65	0.985668	0.98669	0.98669	0.98669
						1809.92	0.985698	0.98669	0.98669	0.98669
						1810.19	0.985726	0.98669	0.98669	0.98669
						1810.45	0.985755	0.98669	0.98669	0.98669
						1810.72	0.985782	0.98669	0.98669	0.98669
						1810.99	0.985809	0.98669	0.98669	0.98669
						1811.26	0.985835	0.98669	0.98669	0.98669
						1811.52	0.98586	0.98669	0.98669	0.98669
						1811.79	0.985884	0.98669	0.98669	0.98669
						1812.06	0.985908	0.98669	0.98669	0.98669
						1812.33	0.985932	0.98669	0.98669	0.98669
						1812.6	0.985954	0.98669	0.98669	0.98669
						1812.86	0.985977	0.98669	0.98669	0.98669
						1813.13	0.985998	0.98669	0.98669	0.98669
						1813.4	0.986019	0.98669	0.98669	0.98669
						1813.67	0.986039	0.98669	0.98669	0.98669
						1813.93	0.986059	0.98669	0.98669	0.98669
						1814.2	0.986078	0.98669	0.98669	0.98669
						1814.47	0.986097	0.98669	0.98669	0.98669
						1814.74	0.986115	0.98669	0.98669	0.98669
						1815.01	0.986133	0.98669	0.98669	0.98669
						1815.27	0.98615	0.98669	0.98669	0.98669
						1815.54	0.986167	0.98669	0.98669	0.98669
						1815.81	0.986183	0.98669	0.98669	0.98669
						1816.08	0.986199	0.98669	0.98669	0.98669
						1816.34	0.986214	0.98669	0.98669	0.98669
						1816.61	0.986229	0.98669	0.98669	0.98669
						1816.88	0.986244	0.98669	0.98669	0.98669
						1817.15	0.986258	0.98669	0.98669	0.98669
						1817.41	0.986271	0.98669	0.98669	0.98669

## Sheet: Fig1-e
dextrose%	number of particle (x 108 #/ml)
0%	2.5968	1.44	0.94
10%	14.8	9.516	14.112
20%	9.3	14.05	14.063
30%	13.02	13.818	14.608

## Sheet: Fig1-f
Size (μm)	8k rpm			Size (μm)	6.5k rpm		Size (μm)	5.5k rpm			Size (μm)	4k rpm
0.319395	0			0.319395	0		0.319395	0			0.319395	0
0.321377	0			0.321377	0		0.321377	0			0.321377	0
0.324019	0			0.324019	0		0.324019	0			0.324019	0
0.326663	0			0.326663	0		0.326663	0			0.326663	0
0.329308	0			0.329308	0		0.329308	0			0.329308	0
0.331292	0			0.331292	0		0.331292	0			0.331292	0
0.333939	0			0.333939	0		0.333939	0			0.333939	0
0.336586	0			0.336586	0		0.336586	0			0.336586	0
0.339234	0			0.339234	0		0.339234	0			0.339234	0
0.341883	0			0.341883	0		0.341883	0			0.341883	0
0.344533	0			0.344533	0		0.344533	0			0.344533	0
0.347184	0			0.347184	0		0.347184	0			0.347184	0
0.349835	0			0.349835	0		0.349835	0			0.349835	0
0.352488	0			0.352488	0		0.352488	0			0.352488	0
0.355141	0			0.355141	0		0.355141	0			0.355141	0
0.357795	0			0.357795	0		0.357795	0			0.357795	0
0.361114	0			0.361114	0		0.361114	0			0.361114	0
0.363769	0			0.363769	0		0.363769	0			0.363769	0
0.366426	0			0.366426	0		0.366426	0			0.366426	0
0.369083	0			0.369083	0		0.369083	0			0.369083	0
0.372406	0			0.372406	0		0.372406	0			0.372406	0
0.375065	0			0.375065	0		0.375065	0			0.375065	0
0.377725	0			0.377725	0		0.377725	0			0.377725	0
0.381051	0			0.381051	0		0.381051	0			0.381051	0
0.383712	0			0.383712	0		0.383712	0			0.383712	0
0.386374	0			0.386374	0		0.386374	0			0.386374	0
0.389703	0			0.389703	0		0.389703	0			0.389703	0
0.392367	0			0.392367	0		0.392367	0			0.392367	0
0.395697	0			0.395697	0		0.395697	0			0.395697	0
0.399029	0			0.399029	0		0.399029	0			0.399029	0
0.401695	0			0.401695	0		0.401695	0			0.401695	0
0.405028	0			0.405028	0		0.405028	0			0.405028	0
0.408362	0			0.408362	0		0.408362	0			0.408362	0
0.41103	0			0.41103	0		0.41103	0			0.41103	0
0.414366	0			0.414366	0		0.414366	0			0.414366	0
0.417703	0			0.417703	0		0.417703	0			0.417703	0
0.421041	0			0.421041	0		0.421041	0			0.421041	0
0.424379	0			0.424379	0		0.424379	0			0.424379	0
0.427051	0			0.427051	0		0.427051	0			0.427051	0
0.430391	0			0.430391	0		0.430391	0			0.430391	0
0.433732	0			0.433732	0		0.433732	0			0.433732	0
0.437074	0			0.437074	0		0.437074	0			0.437074	0
0.440416	0			0.440416	0		0.440416	0			0.440416	0
0.443759	0			0.443759	0		0.443759	0			0.443759	0
0.447772	0			0.447772	0		0.447772	0			0.447772	0
0.451117	0			0.451117	0		0.451117	0			0.451117	0
0.454463	0			0.454463	0		0.454463	0			0.454463	0
0.457809	0			0.457809	0		0.457809	0			0.457809	0
0.461825	0			0.461825	0		0.461825	0			0.461825	0
0.465173	0			0.465173	0		0.465173	0			0.465173	0
0.468521	0			0.468521	0		0.468521	0			0.468521	0
0.472539	0			0.472539	0		0.472539	0			0.472539	0
0.475889	0			0.475889	0		0.475889	0			0.475889	0
0.479909	0			0.479909	0		0.479909	0			0.479909	0
0.483259	0			0.483259	0		0.483259	0			0.483259	0
0.487281	0			0.487281	0		0.487281	0			0.487281	0
0.490632	0			0.490632	0		0.490632	0			0.490632	0
0.494655	0			0.494655	0		0.494655	0			0.494655	0
0.498678	0			0.498678	0		0.498678	0			0.498678	0
0.502031	0			0.502031	0		0.502031	0			0.502031	0
0.506055	0			0.506055	0		0.506055	0			0.506055	0
0.51008	0			0.51008	0		0.51008	0			0.51008	0
0.514105	0			0.514105	0		0.514105	0			0.514105	0
0.51813	0			0.51813	0		0.51813	0			0.51813	0
0.522156	0			0.522156	0		0.522156	0			0.522156	0
0.526183	0			0.526183	0		0.526183	0			0.526183	0
0.530209	0			0.530209	0		0.530209	0			0.530209	0
0.534236	0			0.534236	0		0.534236	0			0.534236	0
0.538263	0			0.538263	0		0.538263	0			0.538263	0
0.542291	0			0.542291	0		0.542291	0			0.542291	0
0.546319	0			0.546319	0		0.546319	0			0.546319	0
0.550346	0			0.550346	0		0.550346	0			0.550346	0
0.555046	0			0.555046	0		0.555046	0			0.555046	0
0.559074	0			0.559074	0		0.559074	0			0.559074	0
0.563773	0			0.563773	0		0.563773	0			0.563773	0
0.567801	0			0.567801	0		0.567801	0			0.567801	0
0.571829	0			0.571829	0		0.571829	0			0.571829	0
0.576528	0			0.576528	0		0.576528	0			0.576528	0
0.581227	0			0.581227	0		0.581227	0			0.581227	0
0.585255	0			0.585255	0		0.585255	0			0.585255	0
0.589954	0			0.589954	0		0.589954	0			0.589954	0
0.594652	0			0.594652	0		0.594652	0			0.594652	0
0.598679	0			0.598679	0		0.598679	0			0.598679	0
0.603377	0			0.603377	0		0.603377	0			0.603377	0
0.608074	0			0.608074	0		0.608074	0			0.608074	0
0.612771	0			0.612771	0		0.612771	0			0.612771	0
0.617467	0			0.617467	0		0.617467	0			0.617467	0
0.622162	0			0.622162	0		0.622162	0			0.622162	0
0.626857	0			0.626857	0		0.626857	0			0.626857	0
0.632222	0			0.632222	0		0.632222	0			0.632222	0
0.636915	0			0.636915	0		0.636915	0			0.636915	0
0.641607	0			0.641607	0		0.641607	0			0.641607	0
0.646299	0			0.646299	0		0.646299	0			0.646299	0
0.651659	0			0.651659	0		0.651659	0			0.651659	0
0.656348	0			0.656348	0		0.656348	0			0.656348	0
0.661706	0			0.661706	0		0.661706	0			0.661706	0
0.666393	0			0.666393	0		0.666393	0			0.666393	0
0.671748	0			0.671748	0		0.671748	0			0.671748	0
0.676432	0			0.676432	0		0.676432	0			0.676432	0
0.681784	0			0.681784	0		0.681784	0			0.681784	0
0.687133	0			0.687133	0		0.687133	0			0.687133	0
0.692481	0			0.692481	0		0.692481	0			0.692481	0
0.697827	0			0.697827	0		0.697827	0			0.697827	0
0.703171	0			0.703171	0		0.703171	0			0.703171	0
0.708513	0			0.708513	0		0.708513	0			0.708513	0
0.713853	0			0.713853	0		0.713853	0			0.713853	0
0.71919	0			0.71919	0		0.71919	0			0.71919	0
0.724524	0			0.724524	0		0.724524	0			0.724524	0
0.729857	0			0.729857	0		0.729857	0			0.729857	0
0.735187	0			0.735187	0		0.735187	0			0.735187	0
0.741179	0			0.741179	0		0.741179	0			0.741179	0
0.746503	0			0.746503	0		0.746503	0			0.746503	0
0.752489	0			0.752489	0		0.752489	0			0.752489	0
0.757807	0			0.757807	0		0.757807	0			0.757807	0
0.763786	0			0.763786	0		0.763786	0			0.763786	0
0.769761	0			0.769761	0		0.769761	0			0.769761	0
0.775069	0			0.775069	0		0.775069	0			0.775069	0
0.781037	0			0.781037	0		0.781037	0			0.781037	0
0.787	0			0.787	0		0.787	0			0.787	0
0.792958	0			0.792958	0		0.792958	0			0.792958	0
0.798913	0			0.798913	0		0.798913	0			0.798913	0
0.804862	0			0.804862	0		0.804862	0			0.804862	0
0.810807	0			0.810807	0		0.810807	0			0.810807	0
0.816747	0			0.816747	0		0.816747	0			0.816747	0
0.823341	0			0.823341	0		0.823341	0			0.823341	0
0.829271	0			0.829271	0		0.829271	0			0.829271	0
0.835195	0			0.835195	0		0.835195	0			0.835195	0
0.841771	0			0.841771	0		0.841771	0			0.841771	0
0.84834	0			0.84834	0		0.84834	0			0.84834	0
0.854247	0			0.854247	0		0.854247	0			0.854247	0
0.860803	0			0.860803	0		0.860803	0			0.860803	0
0.867352	0			0.867352	0		0.867352	0			0.867352	0
0.873239	0			0.873239	0		0.873239	0			0.873239	0
0.879774	0			0.879774	0		0.879774	0			0.879774	0
0.886301	0			0.886301	0		0.886301	0			0.886301	0
0.89282	0			0.89282	0		0.89282	0			0.89282	0
0.899982	0			0.899982	0		0.899982	0			0.899982	0
0.906484	0			0.906484	0		0.906484	0			0.906484	0
0.912977	0			0.912977	0		0.912977	0			0.912977	0
0.920111	0			0.920111	0		0.920111	0			0.920111	0
0.926586	0			0.926586	0		0.926586	0			0.926586	0
0.933053	0			0.933053	0		0.933053	0			0.933053	0
0.940156	0			0.940156	0		0.940156	0			0.940156	0
0.947248	0			0.947248	0		0.947248	0			0.947248	0
0.954328	0			0.954328	0		0.954328	0			0.954328	0
0.960755	0			0.960755	0		0.960755	0			0.960755	0
0.967813	0			0.967813	0		0.967813	0			0.967813	0
0.974859	0			0.974859	0		0.974859	0			0.974859	0
0.981893	0			0.981893	0		0.981893	0			0.981893	0
0.989553	0			0.989553	0		0.989553	0			0.989553	0
0.99656	0			0.99656	0		0.99656	0			0.99656	0
1.00355	0			1.00355	0		1.00355	0			1.00355	0
1.01117	0			1.01117	0		1.01117	0			1.01117	0
1.01814	0			1.01814	0		1.01814	0			1.01814	0
1.02572	0			1.02572	0		1.02572	0			1.02572	0
1.03266	0			1.03266	0		1.03266	0			1.03266	0
1.04022	0			1.04022	0		1.04022	0			1.04022	0
1.04775	0			1.04775	0		1.04775	0			1.04775	0
1.05527	0			1.05527	0		1.05527	0			1.05527	0
1.06277	0			1.06277	0		1.06277	0			1.06277	0
1.07026	0			1.07026	0		1.07026	0			1.07026	0
1.07772	0			1.07772	0		1.07772	0			1.07772	0
1.08579	0			1.08579	0		1.08579	0			1.08579	0
1.09322	0			1.09322	0		1.09322	0			1.09322	0
1.10125	0			1.10125	0		1.10125	0			1.10125	0
1.10863	0			1.10863	0		1.10863	0			1.10863	0
1.11661	0			1.11661	0		1.11661	0			1.11661	0
1.12457	0			1.12457	0		1.12457	0			1.12457	0
1.1319	0			1.1319	0		1.1319	0			1.1319	0
1.13981	0			1.13981	0		1.13981	0			1.13981	0
1.1483	0			1.1483	0		1.1483	0			1.1483	0
1.15617	0			1.15617	0		1.15617	0			1.15617	0
1.164	0			1.164	0		1.164	0			1.164	0
1.17181	0			1.17181	0		1.17181	0			1.17181	0
1.1802	0			1.1802	0		1.1802	0			1.1802	0
1.18796	0			1.18796	0		1.18796	0			1.18796	0
1.19628	0			1.19628	0		1.19628	0			1.19628	0
1.20457	0			1.20457	0		1.20457	0			1.20457	0
1.21284	0			1.21284	0		1.21284	0			1.21284	0
1.22107	0			1.22107	0		1.22107	0			1.22107	0
1.22926	0			1.22926	0		1.22926	0			1.22926	0
1.23743	0			1.23743	0		1.23743	0			1.23743	0
1.24556	0			1.24556	0		1.24556	0			1.24556	0
1.25365	0			1.25365	0		1.25365	0			1.25365	0
1.26229	0			1.26229	0		1.26229	0			1.26229	0
1.27089	0			1.27089	0		1.27089	0			1.27089	0
1.27888	0			1.27888	0		1.27888	0			1.27888	0
1.2874	0			1.2874	0		1.2874	0			1.2874	0
1.29587	0			1.29587	0		1.29587	0			1.29587	0
1.30431	0			1.30431	0		1.30431	0			1.30431	0
1.3127	0			1.3127	0		1.3127	0			1.3127	0
1.32105	0			1.32105	0		1.32105	0			1.32105	0
1.32991	0			1.32991	0		1.32991	0			1.32991	0
1.33817	0			1.33817	0		1.33817	0			1.33817	0
1.34693	0			1.34693	0		1.34693	0			1.34693	0
1.35564	0			1.35564	0		1.35564	0			1.35564	0
1.36375	0			1.36375	0		1.36375	0			1.36375	0
1.37236	0			1.37236	0		1.37236	0			1.37236	0
1.38091	0			1.38091	0		1.38091	0			1.38091	0
1.38994	0			1.38994	0		1.38994	0			1.38994	0
1.39838	0			1.39838	0		1.39838	0			1.39838	0
1.40676	0			1.40676	0		1.40676	0			1.40676	0
1.41561	0			1.41561	0		1.41561	0			1.41561	0
1.42439	0			1.42439	0		1.42439	0			1.42439	0
1.4326	0			1.4326	0		1.4326	0			1.4326	0
1.44125	0			1.44125	0		1.44125	0			1.44125	0
1.44984	0			1.44984	0		1.44984	0			1.44984	0
1.45886	0			1.45886	0		1.45886	0			1.45886	0
1.46731	0			1.46731	0		1.46731	0			1.46731	0
1.47569	0			1.47569	0		1.47569	0			1.47569	0
1.48448	0			1.48448	0		1.48448	0			1.48448	0
1.4932	0			1.4932	0		1.4932	0			1.4932	0
1.50184	1.80066			1.50184	1.42985		1.50184	0			1.50184	0.456883
1.51039	1.62014			1.51039	1.28539		1.51039	0			1.51039	0.390232
1.51886	1.73418			1.51886	1.38867		1.51886	0			1.51886	0.447208
1.52725	0			1.52725	0		1.52725	0			1.52725	0
1.53556	1.69234			1.53556	1.32781		1.53556	0			1.53556	0.445058
1.54423	1.73189			1.54423	1.35793		1.54423	0			1.54423	0.444341
1.55236	1.65624			1.55236	1.22822		1.55236	0			1.55236	0.423916
1.56085	1.75252			1.56085	1.34502		1.56085	0			1.56085	0.447925
1.56924	1.71298			1.56924	1.26203		1.56924	0			1.56924	0.419258
1.57753	1.67343			1.57753	1.25527		1.57753	0			1.57753	0.419616
1.58572	0			1.58572	0		1.58572	0			1.58572	0
1.5942	1.57429			1.5942	1.25343		1.5942	0			1.5942	0.383782
1.60211	1.68318			1.60211	1.40096		1.60211	0.753627			1.60211	0.424991
1.61026	1.55824			1.61026	1.29031		1.61026	0.724389			1.61026	0.404207
1.61824	1.61727			1.61824	1.25158		1.61824	0.656366			1.61824	0.37339
1.62606	1.46483			1.62606	1.1938		1.62606	0.636078			1.62606	0.376974
1.63372	1.6167			1.63372	1.27679		1.63372	0.647415			1.63372	0.396682
1.64122	1.5485			1.64122	1.18212		1.64122	0.551944			1.64122	0.36694
1.64856	1.56512			1.64856	1.22269		1.64856	0.526286			1.64856	0.370523
1.65611	1.53589			1.65611	1.12003		1.65611	0.467213			1.65611	0.340065
1.66349	1.49405			1.66349	1.22392		1.66349	0.475567			1.66349	0.36264
1.67038	0			1.67038	0		1.67038	0			1.67038	0
1.67745	1.48489			1.67745	1.17782		1.67745	0.414107			1.67745	0.344723
1.6847	1.53589			1.6847	1.13601		1.6847	0.409334			1.6847	0.361207
1.69146	1.40408			1.69146	1.10466		1.69146	0.337133			1.69146	0.348306
1.69808	1.45738			1.69808	1.13601		1.69808	0.349664			1.69808	0.36049
1.70487	1.32327			1.70487	1.0604		1.70487	0.295961			1.70487	0.333256
1.7115	1.33875			1.7115	1.1397		1.7115	0.285818			1.7115	0.348665
1.71799	1.32499			1.71799	1.07085		1.71799	0.266127			1.71799	0.311397
1.72433	1.3439			1.72433	1.09052		1.72433	0.266127			1.72433	0.322864
1.73053	1.2161			1.73053	1.00508		1.73053	0.218391			1.73053	0.325731
1.73687	1.08544			1.73687	0.761646		1.73687	0.165882			1.73687	0.26553
1.74281	1.16968			1.74281	0.98971		1.74281	0.177219			1.74281	0.306022
1.74888	1.27628			1.74888	1.02352		1.74888	0.20228			1.74888	0.321431
1.75481	1.18287			1.75481	0.990939		1.75481	0.186766			1.75481	0.28273
1.76062	1.22413			1.76062	0.984792		1.76062	0.184976			1.76062	0.322864
1.76631	2.27346			1.76631	1.86815		1.76631	0.34131			1.76631	0.591261
1.77212	1.09461			1.77212	0.900575		1.77212	0.164091			1.77212	0.274488
1.77781	1.09977			1.77781	0.914099		1.77781	0.150367			1.77781	0.315697
1.78314	0.993744			1.78314	0.852626		1.78314	0.13366			1.78314	0.304231
1.78861	1.04532			1.78861	0.901189		1.78861	0.166478			1.78861	0.280938
1.79418	1.05793			1.79418	0.788694		1.79418	0.134257			1.79418	0.269113
1.79943	0.998902			1.79943	0.84279		1.79943	0.143207			1.79943	0.28058
1.80459	0.920388			1.80459	0.761646		1.80459	0.141417			1.80459	0.27628
1.80986	0.935862			1.80986	0.818201		1.80986	0.131273			1.80986	0.283805
1.81505	0.91523			1.81505	0.753655		1.81505	0.121129			1.81505	0.261946
1.82015	1.82014			1.82015	1.45567		1.82015	0.275077			1.82015	0.538943
1.82517	0.905488			1.82517	0.678658		1.82517	0.133063			1.82517	0.283089
1.83031	0.860213			1.83031	0.721689		1.83031	0.125903			1.83031	0.251196
1.83539	0.838436			1.83539	0.670052		1.83539	0.128886			1.83539	0.256571
1.8402	0.814366			1.8402	0.653454		1.8402	0.127096			1.8402	0.255855
1.84535	0.824681			1.84535	0.601203		1.84535	0.127693			1.84535	0.274847
1.85025	1.50953			1.85025	1.21593		1.85025	0.245839			1.85025	0.489851
1.85511	0.725536			1.85511	0.579073		1.85511	0.113372			1.85511	0.238654
1.86012	0.708343			1.86012	0.595055		1.86012	0.127096			1.86012	0.255138
1.8651	0.708343			1.8651	0.571696		1.8651	0.127693			1.8651	0.222529
1.87005	0.73184			1.87005	0.55141		1.87005	0.112776			1.87005	0.235788
1.87499	1.25851			1.87499	1.08007		1.87499	0.242855			1.87499	0.478742
1.87992	0.55762			1.87992	0.413711		1.87992	0.110389			1.87992	0.187412
1.88504	0.634414			1.88504	0.521903		1.88504	0.113372			1.88504	0.226829
1.89016	0.56507			1.89016	0.465963		1.89016	0.106212			1.89016	0.222171
1.89531	1.14733			1.89531	0.977415		1.89531	0.259563			1.89531	0.423558
1.90047	0.587421			1.90047	0.505305		1.90047	0.119936			1.90047	0.211779
1.90587	0.515211			1.90587	0.422317		1.90587	0.115162			1.90587	0.195295
1.91112	1.04188			1.91112	0.88828		1.91112	0.223164			1.91112	0.398832
1.91661	0.515211			1.91661	0.415555		1.91661	0.120533			1.91661	0.193862
1.92217	0.471083			1.92217	0.412482		1.92217	0.112776			1.92217	0.178812
1.92801	0.928411			1.92801	0.826193		1.92801	0.220778			1.92801	0.405641
1.93374	0.457329			1.93374	0.376213		1.93374	0.112179			1.93374	0.206762
1.93976	0.421797			1.93976	0.381745		1.93976	0.116356			1.93976	0.198879
1.94591	0.845886			1.94591	0.746893		1.94591	0.246436			1.94591	0.380557
1.95217	0.430966			1.95217	0.355927		1.95217	0.105615			1.95217	0.196012
1.95879	0.383399			1.95879	0.32519		1.95879	0.118146			1.95879	0.175587
1.96534	0.788577			1.96534	0.701403		1.96534	0.223164			1.96534	0.35834
1.97228	0.368499			1.97228	0.330108		1.97228	0.119936			1.97228	0.18132
1.9794	0.701466			1.9794	0.636857		1.9794	0.245839			1.9794	0.34974
1.98695	0.33354			1.98695	0.317199		1.98695	0.109195			1.98695	0.166986
1.99447	0.341564			1.99447	0.29261		1.99447	0.105615			1.99447	0.184545
2.00246	0.655619			2.00246	0.569852		2.00246	0.230921			2.00246	0.34759
2.0107	0.31119			2.0107	0.271709		2.0107	0.119339			2.0107	0.17057
2.01919	0.605187			2.01919	0.540959		2.01919	0.238679			2.01919	0.346873
2.02811	0.284254			2.02811	0.281545		2.02811	0.115162			2.02811	0.169853
2.03705	0.5261			2.03705	0.479487		2.03705	0.218391			2.03705	0.323581
2.046	0.268208			2.046	0.252653		2.046	0.112179			2.046	0.151936
2.05496	0.503749			2.05496	0.527435		2.05496	0.230921			2.05496	0.321073
2.0642	0.250442			2.0642	0.236055		2.0642	0.119339			2.0642	0.158745
2.07318	0.496872			2.07318	0.484405		2.07318	0.20944			2.07318	0.336481
2.08245	0.218922			2.08245	0.220687		2.08245	0.124113			2.08245	0.15552
2.092	0.474521			2.092	0.463504		2.092	0.210634			2.092	0.310322
2.10129	0.22236			2.10129	0.234211		2.10129	0.113372			2.10129	0.175228
2.11087	0.435551			2.11087	0.427235		2.11087	0.214811			2.11087	0.308531
2.12046	0.388557			2.12046	0.433382		2.12046	0.220181			2.12046	0.311397
2.13006	0.205741			2.13006	0.209622		2.13006	0.099648			2.13006	0.142978
2.13995	0.396008			2.13995	0.443218		2.13995	0.215407			2.13995	0.288105
2.14985	0.183963			2.14985	0.229293		2.14985	0.129483			2.14985	0.158028
2.15976	0.367353			2.15976	0.423547		2.15976	0.213021			2.15976	0.301006
2.16969	0.341564			2.16969	0.391581		2.16969	0.223761			2.16969	0.26983
2.17991	0.162185			2.17991	0.216384		2.17991	0.112776			2.17991	0.131869
2.19014	0.326663			2.19014	0.351624		2.19014	0.226745			2.19014	0.266247
2.20038	0.338125			2.20038	0.373139		2.20038	0.248226			2.20038	0.280938
2.21091	0.271073			2.21091	0.37191		2.21091	0.217794			2.21091	0.260871
2.22118	0.148431			2.22118	0.203475		2.22118	0.109792			2.22118	0.134377
2.23174	0.297435			2.23174	0.360845		2.23174	0.254789			2.23174	0.285597
2.24259	0.271073			2.24259	0.329494		2.24259	0.239872			2.24259	0.259796
2.25318	0.123788			2.25318	0.15737		2.25318	0.106212			2.25318	0.122194
2.26406	0.265342			2.26406	0.318428		2.26406	0.248822			2.26406	0.25908
2.27496	0.236114			2.27496	0.308593		2.27496	0.232712			2.27496	0.25478
2.28615	0.238407			2.28615	0.289536		2.28615	0.201683			2.28615	0.249763
2.29735	0.214337			2.29735	0.290151		2.29735	0.231518			2.29735	0.222529
2.30857	0.108315			2.30857	0.140158		2.30857	0.125306			2.30857	0.109294
2.3198	0.191413			2.3198	0.30429		2.3198	0.216601			2.3198	0.254421
2.33133	0.181671			2.33133	0.284618		2.33133	0.232115			2.33133	0.239371
2.34287	0.16677			2.34287	0.267406		2.34287	0.214214			2.34287	0.263021
2.35443	0.162185			2.35443	0.239129		2.35443	0.207054			2.35443	0.240804
2.366	0.166197			2.366	0.256341		2.366	0.222568			2.366	0.240804
2.37787	0.148431			2.37787	0.251423		2.37787	0.21123			2.37787	0.235429
2.38975	0.139262			2.38975	0.240973		2.38975	0.210037			2.38975	0.236863
2.40194	0.061894			2.40194	0.11311		2.40194	0.105615			2.40194	0.135094
2.41413	0.143273			2.41413	0.230523		2.41413	0.210037			2.41413	0.243313
2.42635	0.126654			2.42635	0.21331		2.42635	0.217197			2.42635	0.225754
2.43858	0.147858			2.43858	0.28216		2.43858	0.223164			2.43858	0.241879
2.45111	0.125507			2.45111	0.232367		2.45111	0.211827			2.45111	0.244029
2.46365	0.123215			2.46365	0.216999		2.46365	0.217794			2.46365	0.234713
2.4765	0.12035			2.4765	0.256956		2.4765	0.218391			2.4765	0.221454
2.48936	0.123215			2.48936	0.218843		2.48936	0.201087			2.48936	0.218229
2.50224	0.090549			2.50224	0.21454		2.50224	0.232115			2.50224	0.235429
2.51513	0.101438			2.51513	0.218843		2.51513	0.199297			2.51513	0.20282
2.52833	0.158747			2.52833	0.327035		2.52833	0.32699			2.52833	0.319281
2.54155	0.099718			2.54155	0.193024		2.54155	0.216004			2.54155	0.223604
2.55506	0.09456			2.55506	0.199786		2.55506	0.193926			2.55506	0.203179
2.56831	0.080233			2.56831	0.21454		2.56831	0.223164			2.56831	0.212137
2.58215	0.080806			2.58215	0.1795		2.58215	0.205264			2.58215	0.229696
2.59572	0.084245			2.59572	0.195483		2.59572	0.20407			2.59572	0.214646
2.60959	0.068771			2.60959	0.177041		2.60959	0.227341			2.60959	0.206404
2.62348	0.105449			2.62348	0.273553		2.62348	0.288204			2.62348	0.324656
2.63767	0.076221			2.63767	0.203475		2.63767	0.19512			2.63767	0.226112
2.65188	0.062467			2.65188	0.183189		2.65188	0.210037			2.65188	0.217154
2.66611	0.060175			2.66611	0.183189		2.66611	0.210634			2.66611	0.223604
2.68065	0.059602			2.68065	0.185647		2.68065	0.232115			2.68065	0.227546
2.6952	0.090549			2.6952	0.242202		2.6952	0.340117			2.6952	0.311756
2.70977	0.05559			2.70977	0.164747		2.70977	0.198103			2.70977	0.207479
2.72465	0.056163			2.72465	0.18073		2.72465	0.193926			2.72465	0.217154
2.73954	0.077368			2.73954	0.240973		2.73954	0.300735			2.73954	0.304947
2.75475	0.049859			2.75475	0.160444		2.75475	0.217197			2.75475	0.213212
2.76997	0.041263			2.76997	0.158599		2.76997	0.183782			2.76997	0.211421
2.78521	0.069344			2.78521	0.244661		2.78521	0.329973			2.78521	0.29563
2.80076	0.037251			2.80076	0.148764		2.80076	0.194523			2.80076	0.213571
2.81632	0.067052			2.81632	0.227449		2.81632	0.303122			2.81632	0.312114
2.83191	0.049286			2.83191	0.152452		2.83191	0.179009			2.83191	0.202462
2.8478	0.037824			2.8478	0.160444		2.8478	0.184976			2.8478	0.219662
2.86401	0.060748			2.86401	0.237899		2.86401	0.33415			2.86401	0.319998
2.87994	0.03897			2.87994	0.14569		2.87994	0.20586			2.87994	0.189203
2.89618	0.05559			2.89618	0.219457		2.89618	0.310282			2.89618	0.296705
2.91273	0.028655			2.91273	0.152452		2.91273	0.210037			2.91273	0.229338
2.9293	0.043555			2.9293	0.177656		2.9293	0.257176			2.9293	0.251196
2.94589	0.022351			2.94589	0.087906		2.94589	0.106212			2.94589	0.107502
2.96279	0.040117			2.96279	0.215769		2.96279	0.309089			2.96279	0.298139
2.97971	0.046994			2.97971	0.212695		2.97971	0.297751			2.97971	0.282372
2.99694	0.028082			2.99694	0.12356		2.99694	0.203473			2.99694	0.198879
3.01418	0.045274			3.01418	0.210851		3.01418	0.307895			3.01418	0.321073
3.03145	0.03897			3.03145	0.22499		3.03145	0.319232			3.03145	0.307456
3.04903	0.02407			3.04903	0.132781		3.04903	0.210037			3.04903	0.210346
3.06692	0.038397			3.06692	0.183803		3.06692	0.336537			3.06692	0.294914
3.08483	0.040117			3.08483	0.20286		3.08483	0.317442			3.08483	0.292764
3.10275	0.018339			3.10275	0.119257		3.10275	0.198103			3.10275	0.207479
3.12099	0.032666			3.12099	0.175812		3.12099	0.301928			3.12099	0.298139
3.13925	0.036678			3.13925	0.207163		3.13925	0.302525			3.13925	0.287389
3.15752	0.032666			3.15752	0.188721		3.15752	0.324006			3.15752	0.287747
3.17611	0.030947			3.17611	0.172738		3.17611	0.281641			3.17611	0.310681
3.19501	0.022924			3.19501	0.125404		3.19501	0.20407			3.19501	0.20282
3.21393	0.02407			3.21393	0.18073		3.21393	0.295961			3.21393	0.289897
3.23286	0.030374			3.23286	0.189336		3.23286	0.295365			3.23286	0.304589
3.25211	0.025789			3.25211	0.168435		3.25211	0.304912			3.25211	0.297422
3.27168	0.021204			3.27168	0.16782		3.27168	0.281044			3.27168	0.28058
3.29126	0.022924			3.29126	0.175812		3.29126	0.282237			3.29126	0.289539
3.31085	0.021778			3.31085	0.185033		3.31085	0.288801			3.31085	0.304231
3.33075	0.025789			3.33075	0.165976		3.33075	0.263143			3.33075	0.29348
3.35068	0.023497			3.35068	0.166591		3.35068	0.309089			3.35068	0.296705
3.37091	0.021778			3.37091	0.16782		3.37091	0.298348			3.37091	0.280938
3.39116	0.025789			3.39116	0.180115		3.39116	0.305508			3.39116	0.304231
3.41173	0.009169			3.41173	0.151837		3.41173	0.270303			3.41173	0.27413
3.43261	0.022924			3.43261	0.169665		3.43261	0.282237			3.43261	0.294914
3.4535	0.01662			3.4535	0.142617		3.4535	0.286414			3.4535	0.306739
3.4744	0.021204			3.4744	0.161058		3.4744	0.27627			3.4744	0.288464
3.49562	0.017193			3.49562	0.215769		3.49562	0.368758			3.49562	0.389874
3.51685	0.0149			3.51685	0.16905		3.51685	0.298348			3.51685	0.288105
3.53839	0.013181			3.53839	0.169665		3.53839	0.306105			3.53839	0.302797
3.56025	0.013754			3.56025	0.146305		3.56025	0.310282			3.56025	0.29778
3.58211	0.011462			3.58211	0.159214		3.58211	0.306702			3.58211	0.300647
3.60399	0.023497			3.60399	0.202245		3.60399	0.385466			3.60399	0.377332
3.62617	0.011462			3.62617	0.158599		3.62617	0.288801			3.62617	0.293839
3.64867	0.010316			3.64867	0.142002		3.64867	0.285818			3.64867	0.304947
3.67118	0.013754			3.67118	0.209007		3.67118	0.381289			3.67118	0.380199
3.694	0.00745			3.694	0.132781		3.694	0.246436			3.694	0.266247
3.71682	0.010889			3.71682	0.204089		3.71682	0.342504			3.71682	0.38629
3.73995	0.013181			3.73995	0.143231		3.73995	0.289398			3.73995	0.287389
3.76309	0.011462			3.76309	0.193024		3.76309	0.382482			3.76309	0.389157
3.78654	0.009743			3.78654	0.13524		3.78654	0.2709			3.78654	0.276997
3.81029	0.00745			3.81029	0.186877		3.81029	0.384272			3.81029	0.363357
3.83405	0.008596			3.83405	0.15737		3.83405	0.26016			3.83405	0.276638
3.85811	0.006877			3.85811	0.185647		3.85811	0.384272			3.85811	0.351173
3.88218	0.00745			3.88218	0.124175		3.88218	0.280447			3.88218	0.25263
3.90655	0.009169			3.90655	0.170279		3.90655	0.39382			3.90655	0.36909
3.93122	0.011462			3.93122	0.177656		3.93122	0.372338			3.93122	0.355115
3.95589	0.006304			3.95589	0.105733		3.95589	0.281044			3.95589	0.270547
3.98056	0.010889			3.98056	0.142617		3.98056	0.358614			3.98056	0.334689
4.00584	0.005731			4.00584	0.146305		4.00584	0.391433			4.00584	0.330031
4.03111	0.00745			4.03111	0.099586		4.03111	0.266723			4.03111	0.259796
4.05638	0.008023			4.05638	0.126634		4.05638	0.369355			4.05638	0.331106
4.08194	0.005731			4.08194	0.121716		4.08194	0.358614			4.08194	0.34759
4.10781	0.004585			4.10781	0.120486		4.10781	0.372338			4.10781	0.313906
4.13366	0.004012			4.13366	0.113724		4.13366	0.378305			4.13366	0.338273
4.16011	0.005731			4.16011	0.113724		4.16011	0.3431			4.16011	0.332539
4.18625	0.002865			4.18625	0.090365		4.18625	0.360405			4.18625	0.29133
4.21298	0.001719			4.21298	0.090365		4.21298	0.363985			4.21298	0.310322
4.2397	0.003439			4.2397	0.070694		4.2397	0.3431			4.2397	0.295272
4.2664	0.002292			4.2664	0.071923		4.2664	0.34131			4.2664	0.286314
4.29339	0.002292			4.29339	0.06762		4.29339	0.332957			4.29339	0.274847
4.32067	0.002865			4.32067	0.059628		4.32067	0.310282			4.32067	0.266963
4.34823	0.001719			4.34823	0.059014		4.34823	0.365775			4.34823	0.25263
4.37577	0.000573			4.37577	0.054711		4.37577	0.364581			4.37577	0.284164
4.40358	0.001719			4.40358	0.062702		4.40358	0.368162			4.40358	0.269472
4.43168	0.003439			4.43168	0.051022		4.43168	0.325199			4.43168	0.269472
4.45975	0.002292			4.45975	0.047334		4.45975	0.393223			4.45975	0.323223
4.4884	0.000573			4.4884	0.043646		4.4884	0.321023			4.4884	0.260513
4.51672	0.002292			4.51672	0.031351		4.51672	0.328183			4.51672	0.251196
4.5456	0.002865			4.5456	0.042416		4.5456	0.431411			4.5456	0.295272
4.57446	0.001146			4.57446	0.020901		4.57446	0.197506			4.57446	0.163403
4.60358	0.000573			4.60358	0.035039		4.60358	0.304912			4.60358	0.214287
4.63266	0.001146			4.63266	0.046719		4.63266	0.433798			4.63266	0.301722
4.6623	0			4.6623	0.036269		4.6623	0.329973			4.6623	0.232563
4.6919	0.001719			4.6919	0.028277		4.6919	0.405753			4.6919	0.300647
4.72175	0.001719			4.72175	0.030736		4.72175	0.331166			4.72175	0.258005
4.75156	0.000573			4.75156	0.031351		4.75156	0.386659			4.75156	0.297064
4.78192	0.001719			4.78192	0.017212		4.78192	0.332957			4.78192	0.227904
4.81222	0.001146			4.81222	0.025819		4.81222	0.381289			4.81222	0.275922
4.84277	0.001146			4.84277	0.028277		4.84277	0.387853			4.84277	0.260155
4.87326	0.000573			4.87326	0.023974		4.87326	0.303122			4.87326	0.221096
4.90399	0.001146			4.90399	0.028277		4.90399	0.39382			4.90399	0.257646
4.93524	0.001146			4.93524	0.025819		4.93524	0.361598			4.93524	0.28703
4.96643	0.001146			4.96643	0.020286		4.96643	0.356824			4.96643	0.25908
4.99756	0			4.99756	0.02336		4.99756	0.401577			4.99756	0.287389
5.0292	0			5.0292	0.020901		5.0292	0.290591			5.0292	0.227187
5.06084	0			5.06084	0.015368		5.06084	0.398593			5.06084	0.26983
5.0928	0.000573			5.0928	0.019057		5.0928	0.388449			5.0928	0.28058
5.12509	0.000573			5.12509	0.015368		5.12509	0.386659			5.12509	0.273413
5.15769	0.000573			5.15769	0.022745		5.15769	0.370548			5.15769	0.247613
5.19062	0.000573			5.19062	0.018442		5.19062	0.375919			5.19062	0.25263
5.22357	0.000573			5.22357	0.021515		5.22357	0.368162			5.22357	0.281655
5.25684	0			5.25684	0.019671		5.25684	0.429621			5.25684	0.305306
5.29043	0			5.29043	0.015368		5.29043	0.358614			5.29043	0.26553
5.32434	0			5.32434	0.011065		5.32434	0.359211			5.32434	0.275922
5.35857	0.000573			5.35857	0.015368		5.35857	0.352051			5.35857	0.276638
5.39312	0.001146			5.39312	0.013524		5.39312	0.417687			5.39312	0.295272
5.4277	0			5.4277	0.013524		5.4277	0.359211			5.4277	0.28273
5.46289	0.000573			5.46289	0.013524		5.46289	0.352051			5.46289	0.256571
5.4981	0.001146			5.4981	0.015983		5.4981	0.414107			5.4981	0.317847
5.53364	0.000573			5.53364	0.01168		5.53364	0.331763			5.53364	0.265172
5.56949	0.002292			5.56949	0.01045		5.56949	0.403963			5.56949	0.34114
5.60566	0			5.60566	0.013524		5.60566	0.364581			5.60566	0.303514
5.64215	0.001146			5.64215	0.015983		5.64215	0.380096			5.64215	0.326806
5.67896	0			5.67896	0.007991		5.67896	0.32699			5.67896	0.266247
5.71608	0.001146			5.71608	0.015368		5.71608	0.394416			5.71608	0.330031
5.75322	0			5.75322	0.013524		5.75322	0.379499			5.75322	0.333614
5.79098	0			5.79098	0.012295		5.79098	0.300735			5.79098	0.266247
5.82875	0.000573			5.82875	0.012909		5.82875	0.39382			5.82875	0.347231
5.86714	0			5.86714	0.013524		5.86714	0.354438			5.86714	0.340781
5.90555	0			5.90555	0.01045		5.90555	0.374129			5.90555	0.344006
5.94456	0			5.94456	0.014139		5.94456	0.372338			5.94456	0.333614
5.98359	0			5.98359	0.016598		5.98359	0.340117			5.98359	0.334689
6.02294	0			6.02294	0.01045		6.02294	0.362791			6.02294	0.327523
6.06289	0.000573			6.06289	0.013524		6.06289	0.338923			6.06289	0.312472
6.10285	0			6.10285	0.008606		6.10285	0.350261			6.10285	0.342573
6.14313	0.000573			6.14313	0.01045		6.14313	0.334747			6.14313	0.339706
6.18401	0			6.18401	0.014139		6.18401	0.338327			6.18401	0.339348
6.2249	0.000573			6.2249	0.014139		6.2249	0.370548			6.2249	0.38199
6.2661	0			6.2661	0.009221		6.2661	0.344294			6.2661	0.335048
6.3079	0			6.3079	0.004918		6.3079	0.229131			6.3079	0.231129
6.34971	0			6.34971	0.009221		6.34971	0.371742			6.34971	0.38844
6.39213	0.001146			6.39213	0.012295		6.39213	0.325796			6.39213	0.315697
6.43454	0			6.43454	0.008606		6.43454	0.318039			6.43454	0.331106
6.47755	0			6.47755	0.009836		6.47755	0.359211			6.47755	0.36264
6.52087	0			6.52087	0.014139		6.52087	0.344294			6.52087	0.372673
6.56418	0			6.56418	0.009221		6.56418	0.297751			6.56418	0.303156
6.60809	0			6.60809	0.011065		6.60809	0.359211			6.60809	0.353681
6.65229	0			6.65229	0.009836		6.65229	0.329973			6.65229	0.327523
6.69679	0			6.69679	0.004918		6.69679	0.312072			6.69679	0.279505
6.74158	0			6.74158	0.01045		6.74158	0.332957			6.74158	0.339706
6.78695	0			6.78695	0.005533		6.78695	0.313266			6.78695	0.311039
6.83232	0			6.83232	0.005533		6.83232	0.306702			6.83232	0.297422
6.87827	0.000573			6.87827	0.003688		6.87827	0.313862			6.87827	0.28273
6.9242	0			6.9242	0.011065		6.9242	0.321619			6.9242	0.304947
6.97072	0			6.97072	0.006762		6.97072	0.322813			6.97072	0.289539
7.01752	0			7.01752	0.007991		7.01752	0.300138			7.01752	0.280222
7.06459	0			7.06459	0.005533		7.06459	0.298348			7.06459	0.266963
7.11224	0			7.11224	0.005533		7.11224	0.313862			7.11224	0.313189
7.15986	0.001146			7.15986	0.004303		7.15986	0.296558			7.15986	0.264813
7.20805	0.000573			7.20805	0.003074		7.20805	0.279851			7.20805	0.244388
7.2565	0			7.2565	0.003688		7.2565	0.318636			7.2565	0.309606
7.30522	0			7.30522	0.004918		7.30522	0.258966			7.30522	0.241521
7.35421	0			7.35421	0.004303		7.35421	0.282834			7.35421	0.243313
7.40374	0			7.40374	0.002459		7.40374	0.266723			7.40374	0.271263
7.45354	0			7.45354	0.003688		7.45354	0.310879			7.45354	0.249405
7.50359	0.000573			7.50359	0.006147		7.50359	0.258966			7.50359	0.233279
7.55389	0			7.55389	0.006147		7.55389	0.262546			7.55389	0.254063
7.60473	0			7.60473	0.001229		7.60473	0.260756			7.60473	0.241879
7.65581	0			7.65581	0.003074		7.65581	0.258966			7.65581	0.24618
7.70713	0			7.70713	0.003688		7.70713	0.264336			7.70713	0.250838
7.75869	0			7.75869	0.003688		7.75869	0.26195			7.75869	0.228979
7.81077	0			7.81077	0.003074		7.81077	0.242259			7.81077	0.239729
7.86309	0			7.86309	0.002459		7.86309	0.232712			7.86309	0.244388
7.91592	0			7.91592	0.002459		7.91592	0.161705			7.91592	0.18347
7.96867	0			7.96867	0.002459		7.96867	0.223761			7.96867	0.252271
8.02193	0			8.02193	0.001844		8.02193	0.207054			8.02193	0.241521
8.0757	0			8.0757	0.001229		8.0757	0.235098			8.0757	0.250121
8.12968	0			8.12968	0.002459		8.12968	0.233308			8.12968	0.232563
8.18385	0			8.18385	0.001229		8.18385	0.212424			8.18385	0.217512
8.23851	0			8.23851	0.001229		8.23851	0.220181			8.23851	0.247613
8.29336	0			8.29336	0.001844		8.29336	0.214214			8.29336	0.227187
8.3484	0			8.3484	0.002459		8.3484	0.19691			8.3484	0.216079
8.40391	0			8.40391	0.002459		8.40391	0.206457			8.40391	0.233638
8.45959	0			8.45959	0.002459		8.45959	0.208844			8.45959	0.246896
8.51573	0			8.51573	0.003074		8.51573	0.187363			8.51573	0.232563
8.57204	0			8.57204	0.001229		8.57204	0.177815			8.57204	0.220379
8.62879	0			8.62879	0.003074		8.62879	0.177219			8.62879	0.235071
8.68568	0			8.68568	0.003688		8.68568	0.165285			8.68568	0.243313
8.74273	0			8.74273	0.002459		8.74273	0.194523			8.74273	0.25263
8.80019	0			8.80019	0.002459		8.80019	0.173042			8.80019	0.223246
8.85807	0.000573			8.85807	0.004303		8.85807	0.148577			8.85807	0.235071
8.91608	0			8.91608	0.001229		8.91608	0.161108			8.91608	0.224679
8.97419	0			8.97419	0.003688		8.97419	0.1444			8.97419	0.216437
9.03299	0			9.03299	0.001844		9.03299	0.14082			9.03299	0.209629
9.0916	0			9.0916	0.003074		9.0916	0.153351			9.0916	0.218946
9.15086	0			9.15086	0.003074		9.15086	0.12471			9.15086	0.203895
9.20993	0			9.20993	0		9.20993	0.128886			9.20993	0.201387
9.26963	0			9.26963	0.001229		9.26963	0.1265			9.26963	0.206045
9.3294	0.000573			9.3294	0.001229		9.3294	0.113372			9.3294	0.167345
9.38951	0.000573			9.38951	0.001229		9.38951	0.115162			9.38951	0.163761
9.44966	0			9.44966	0.001229		9.44966	0.105615			9.44966	0.170211
9.51013	0			9.51013	0.002459		9.51013	0.097858			9.51013	0.132227
9.57062	0			9.57062	0.001229		9.57062	0.103825			9.57062	0.153011
9.63142	0.000573			9.63142	0		9.63142	0.101438			9.63142	0.193145
9.69248	0			9.69248	0.000615		9.69248	0.107405			9.69248	0.163045
9.75382	0			9.75382	0.001229		9.75382	0.085924			9.75382	0.149069
9.81515	0			9.81515	0.001229		9.81515	0.129483			9.81515	0.144769
9.87672	0			9.87672	0.001229		9.87672	0.077571			9.87672	0.132944
9.93852	0			9.93852	0.002459		9.93852	0.080554			9.93852	0.150503
10.0003	0			10.0003	0.001229		10.0003	0.076377			10.0003	0.121836
10.0623	0			10.0623	0.001229		10.0623	0.081747			10.0623	0.138319
10.1247	0.000573			10.1247	0.001229		10.1247	0.074587			10.1247	0.124702
10.1876	0			10.1876	0.001229		10.1876	0.072797			10.1876	0.129361
10.2507	0			10.2507	0.002459		10.2507	0.083537			10.2507	0.11431
10.3142	0			10.3142	0.000615		10.3142	0.062653			10.3142	0.122552
10.3781	0			10.3781	0		10.3781	0.054299			10.3781	0.102127
10.4425	0			10.4425	0.001844		10.4425	0.065637			10.4425	0.11431
10.5073	0			10.5073	0.001229		10.5073	0.053703			10.5073	0.108577
10.5725	0			10.5725	0		10.5725	0.05788			10.5725	0.121119
10.6379	0			10.6379	0.003074		10.6379	0.053703			10.6379	0.11431
10.704	0			10.704	0.001844		10.704	0.041769			10.704	0.112519
10.7703	0			10.7703	0.001844		10.7703	0.047736			10.7703	0.102127
10.837	0			10.837	0.000615		10.837	0.046542			10.837	0.104277
10.9041	0			10.9041	0		10.9041	0.038785			10.9041	0.115744
10.9716	0			10.9716	0.000615		10.9716	0.031028			10.9716	0.073818
11.0395	0.000573			11.0395	0		11.0395	0.029835			11.0395	0.09711
11.1078	0			11.1078	0.001229		11.1078	0.035205			11.1078	0.097827
11.1766	0			11.1766	0		11.1766	0.031028			11.1766	0.093168
11.2458	0			11.2458	0.002459		11.2458	0.035802			11.2458	0.083493
11.3154	0			11.3154	0.000615		11.3154	0.027448			11.3154	0.092452
11.3851	0			11.3851	0.001229		11.3851	0.030432			11.3851	0.092093
11.4555	0			11.4555	0		11.4555	0.021481			11.4555	0.080626
11.5263	0.000573			11.5263	0.000615		11.5263	0.028641			11.5263	0.08636
11.5977	0			11.5977	0		11.5977	0.029835			11.5977	0.08206
11.6693	0			11.6693	0		11.6693	0.030432			11.6693	0.078835
11.7413	0			11.7413	0		11.7413	0.014321			11.7413	0.070951
11.8137	0			11.8137	0.001229		11.8137	0.022674			11.8137	0.082777
11.8868	0			11.8868	0.001844		11.8868	0.016111			11.8868	0.080626
11.9602	0			11.9602	0		11.9602	0.015514			11.9602	0.063068
12.034	0			12.034	0		12.034	0.014917			12.034	0.061993
12.1082	0			12.1082	0.000615		12.1082	0.016707			12.1082	0.053751
12.1828	0			12.1828	0.001229		12.1828	0.016111			12.1828	0.061276
12.2577	0			12.2577	0		12.2577	0.017304			12.2577	0.062351
12.3333	0.000573			12.3333	0		12.3333	0.00895			12.3333	0.055901
12.4093	0			12.4093	0		12.4093	0.012531			12.4093	0.046943
12.4857	0			12.4857	0.000615		12.4857	0.011337			12.4857	0.055184
12.5626	0			12.5626	0.000615		12.5626	0.009547			12.5626	0.049093
12.6397	0			12.6397	0.001844		12.6397	0.010144			12.6397	0.048018
12.7174	0			12.7174	0.000615		12.7174	0.008354			12.7174	0.047301
12.7958	0			12.7958	0.001229		12.7958	0.009547			12.7958	0.046584
12.8744	0			12.8744	0.002459		12.8744	0.010144			12.8744	0.048018
12.9535	0.000573			12.9535	0		12.9535	0.006564			12.9535	0.038701
13.0329	0			13.0329	0.000615		13.0329	0.004177			13.0329	0.042642
13.1129	0			13.1129	0		13.1129	0.004177			13.1129	0.037267
13.1935	0			13.1935	0.000615		13.1935	0.005967			13.1935	0.035117
13.2743	0			13.2743	0.001229		13.2743	0.001193			13.2743	0.035476
13.3558	0			13.3558	0.000615		13.3558	0.00358			13.3558	0.032967
13.4375	0			13.4375	0.001229		13.4375	0.002983			13.4375	0.031176
13.52	0			13.52	0.001844		13.52	0.00179			13.52	0.035834
13.6026	0			13.6026	0.000615		13.6026	0.002983			13.6026	0.032967
13.686	0			13.686	0		13.686	0.002983			13.686	0.026875
13.7695	0			13.7695	0.001844		13.7695	0.00358			13.7695	0.028667
13.8539	0.000573			13.8539	0		13.8539	0.002387			13.8539	0.021859
13.9385	0			13.9385	0		13.9385	0.002387			13.9385	0.02365
14.0235	0			14.0235	0.001844		14.0235	0.00358			14.0235	0.022575
14.1093	0			14.1093	0.000615		14.1093	0.001193			14.1093	0.0215
14.1952	0			14.1952	0		14.1952	0.001193			14.1952	0.023292
14.2819	0			14.2819	0		14.2819	0.00179			14.2819	0.018634
14.3689	0			14.3689	0		14.3689	0.00179			14.3689	0.016125
14.4565	0			14.4565	0		14.4565	0.00179			14.4565	0.01935
14.5447	0			14.5447	0		14.5447	0			14.5447	0.017559
14.6331	0			14.6331	0		14.6331	0.001193			14.6331	0.014334
14.7221	0			14.7221	0		14.7221	0.001193			14.7221	0.0129
14.8116	0			14.8116	0		14.8116	0.000597			14.8116	0.0129
14.9017	0			14.9017	0		14.9017	0.002983			14.9017	0.013975
14.9921	0			14.9921	0		14.9921	0			14.9921	0.012542
15.0832	0			15.0832	0		15.0832	0.000597			15.0832	0.011825
15.1747	0			15.1747	0		15.1747	0.000597			15.1747	0.011825
15.2667	0			15.2667	0.000615		15.2667	0.000597			15.2667	0.008242
15.3592	0			15.3592	0.000615		15.3592	0			15.3592	0.011825
15.4524	0			15.4524	0.000615		15.4524	0.000597			15.4524	0.01075
15.5457	0			15.5457	0		15.5457	0.000597			15.5457	0.008242
15.6398	0			15.6398	0		15.6398	0			15.6398	0.007883
15.7344	0			15.7344	0		15.7344	0			15.7344	0.009317
15.8295	0			15.8295	0		15.8295	0			15.8295	0.00645
15.9251	0			15.9251	0.000615		15.9251	0.002387			15.9251	0.0086
16.0214	0			16.0214	0		16.0214	0.001193			16.0214	0.007883
16.118	0			16.118	0.000615		16.118	0.000597			16.118	0.007167
16.2151	0			16.2151	0		16.2151	0			16.2151	0.007883
16.3129	0			16.3129	0		16.3129	0			16.3129	0.007883
16.411	0			16.411	0.001844		16.411	0.001193			16.411	0.006808
16.5098	0			16.5098	0		16.5098	0			16.5098	0.0086
16.6091	0			16.6091	0.000615		16.6091	0.000597			16.6091	0.006092
16.7089	0			16.7089	0		16.7089	0.000597			16.7089	0.003942
16.8094	0			16.8094	0.000615		16.8094	0			16.8094	0.006808
16.9103	0			16.9103	0		16.9103	0			16.9103	0.0043
17.0118	0			17.0118	0.000615		17.0118	0.001193			17.0118	0.004658
17.1137	0			17.1137	0		17.1137	0			17.1137	0.003942
17.2162	0			17.2162	0		17.2162	0			17.2162	0.006092
17.3193	0			17.3193	0		17.3193	0			17.3193	0.007167
17.423	0			17.423	0.000615		17.423	0			17.423	0.005375
17.5272	0			17.5272	0.000615		17.5272	0			17.5272	0.004658
17.6319	0			17.6319	0		17.6319	0			17.6319	0.003225
17.7372	0			17.7372	0		17.7372	0			17.7372	0.003225
17.8432	0			17.8432	0.000615		17.8432	0			17.8432	0.0043
17.9496	0			17.9496	0		17.9496	0			17.9496	0.002867
18.0565	0			18.0565	0.000615		18.0565	0.000597			18.0565	0.003225
18.164	0			18.164	0		18.164	0			18.164	0.00645
18.2722	0			18.2722	0		18.2722	0.001193			18.2722	0.0043
18.3809	0			18.3809	0		18.3809	0.000597			18.3809	0.0043
18.4904	0			18.4904	0		18.4904	0			18.4904	0.005733
18.6001	0			18.6001	0		18.6001	0			18.6001	0.005375
18.7106	0			18.7106	0		18.7106	0			18.7106	0.003225
18.8216	0			18.8216	0.000615		18.8216	0.000597			18.8216	0.001792
18.9332	0			18.9332	0		18.9332	0			18.9332	0.003225
19.0455	0			19.0455	0		19.0455	0			19.0455	0.001433
19.1583	0			19.1583	0.000615		19.1583	0			19.1583	0.00215
19.2716	0			19.2716	0		19.2716	0			19.2716	0.001075
19.3855	0.000573			19.3855	0		19.3855	0			19.3855	0.002867
19.5003	0			19.5003	0.000615		19.5003	0			19.5003	0.001433
19.6154	0			19.6154	0		19.6154	0			19.6154	0.003942
19.7311	0.000573			19.7311	0		19.7311	0.000597			19.7311	0.001433
19.8477	0.001146			19.8477	0		19.8477	0			19.8477	0.001433
19.9646	0			19.9646	0		19.9646	0			19.9646	0.00215
20.0822	0			20.0822	0.000615		20.0822	0			20.0822	0.001433
20.2006	0			20.2006	0		20.2006	0			20.2006	0.00215
20.3196	0			20.3196	0		20.3196	0			20.3196	0.000717
20.439	0			20.439	0		20.439	0			20.439	0.000358
20.5593	0			20.5593	0		20.5593	0			20.5593	0.001433
20.6802	0			20.6802	0		20.6802	0			20.6802	0.002508
20.8019	0			20.8019	0		20.8019	0.000597			20.8019	0.000358
20.9242	0			20.9242	0		20.9242	0			20.9242	0.000717
21.0471	0			21.0471	0		21.0471	0			21.0471	0.000717
21.1706	0.000573			21.1706	0		21.1706	0.000597			21.1706	0.002508
21.2949	0			21.2949	0		21.2949	0			21.2949	0.000717
21.4199	0			21.4199	0		21.4199	0			21.4199	0.001433
21.5456	0			21.5456	0		21.5456	0			21.5456	0.001433
21.6719	0			21.6719	0		21.6719	0.000597			21.6719	0.000717
21.799	0			21.799	0		21.799	0			21.799	0.000717
21.9266	0			21.9266	0		21.9266	0.000597			21.9266	0.003583
22.0551	0			22.0551	0		22.0551	0			22.0551	0.000358
22.1842	0			22.1842	0		22.1842	0			22.1842	0.001075
22.314	0			22.314	0		22.314	0			22.314	0.000717
22.4446	0			22.4446	0		22.4446	0			22.4446	0.000358
22.5757	0			22.5757	0		22.5757	0			22.5757	0.001433
22.7079	0			22.7079	0		22.7079	0			22.7079	0.000717
22.8406	0			22.8406	0		22.8406	0			22.8406	0.000358
22.974	0			22.974	0		22.974	0			22.974	0.000358
23.108	0			23.108	0.000615		23.108	0.000597			23.108	0
23.243	0			23.243	0		23.243	0			23.243	0.000358
23.3785	0			23.3785	0		23.3785	0			23.3785	0.001075
23.5149	0			23.5149	0		23.5149	0			23.5149	0.001792
23.6519	0			23.6519	0		23.6519	0			23.6519	0.000717
23.7899	0			23.7899	0		23.7899	0			23.7899	0.000358
23.9286	0			23.9286	0		23.9286	0			23.9286	0.000717
24.068	0			24.068	0		24.068	0			24.068	0.000717
24.2079	0			24.2079	0		24.2079	0			24.2079	0.001075
24.349	0			24.349	0		24.349	0			24.349	0.000717
24.4906	0			24.4906	0		24.4906	0			24.4906	0
24.6331	0			24.6331	0		24.6331	0			24.6331	0
24.7763	0			24.7763	0		24.7763	0			24.7763	0.000717
24.9203	0			24.9203	0		24.9203	0			24.9203	0.000717
25.0651	0			25.0651	0		25.0651	0			25.0651	0.000358
25.2107	0			25.2107	0		25.2107	0			25.2107	0.000358
25.3572	0			25.3572	0		25.3572	0.000597			25.3572	0.000358
25.5043	0			25.5043	0		25.5043	0			25.5043	0.000717
25.6524	0			25.6524	0		25.6524	0			25.6524	0.000358
25.8012	0			25.8012	0		25.8012	0			25.8012	0.000358
25.9509	0			25.9509	0		25.9509	0			25.9509	0.000717
26.1014	0			26.1014	0		26.1014	0			26.1014	0.000717
26.2527	0			26.2527	0		26.2527	0			26.2527	0.001075
26.405	0			26.405	0		26.405	0			26.405	0
26.5579	0			26.5579	0		26.5579	0			26.5579	0
26.7118	0			26.7118	0.000615		26.7118	0			26.7118	0
26.8666	0			26.8666	0		26.8666	0			26.8666	0.001075
27.0222	0			27.0222	0		27.0222	0			27.0222	0.000358
27.1786	0			27.1786	0		27.1786	0			27.1786	0
27.336	0			27.336	0		27.336	0.000597			27.336	0.000358
27.4943	0			27.4943	0		27.4943	0			27.4943	0
27.6534	0			27.6534	0		27.6534	0			27.6534	0
27.8135	0			27.8135	0		27.8135	0			27.8135	0
27.9744	0			27.9744	0		27.9744	0			27.9744	0
28.1363	0			28.1363	0		28.1363	0			28.1363	0.000717
28.299	0			28.299	0		28.299	0			28.299	0
28.4629	0			28.4629	0		28.4629	0			28.4629	0.000717
28.6274	0			28.6274	0		28.6274	0			28.6274	0
28.793	0			28.793	0		28.793	0			28.793	0.000358
28.9597	0			28.9597	0		28.9597	0.000597			28.9597	0.000358
29.1272	0			29.1272	0		29.1272	0			29.1272	0
29.2958	0			29.2958	0		29.2958	0			29.2958	0.000358
29.4653	0			29.4653	0		29.4653	0			29.4653	0
29.6358	0			29.6358	0		29.6358	0			29.6358	0
29.8074	0			29.8074	0		29.8074	0.000597			29.8074	0
29.9798	0			29.9798	0		29.9798	0			29.9798	0.000717
30.1535	0			30.1535	0		30.1535	0			30.1535	0
30.328	0			30.328	0		30.328	0			30.328	0.000358
30.5037	0			30.5037	0		30.5037	0			30.5037	0.000717
30.6803	0			30.6803	0		30.6803	0			30.6803	0.000717
30.8583	0			30.8583	0		30.8583	0			30.8583	0
31.0371	0			31.0371	0		31.0371	0			31.0371	0
31.2171	0			31.2171	0		31.2171	0			31.2171	0
31.3981	0			31.3981	0		31.3981	0			31.3981	0
31.5802	0			31.5802	0		31.5802	0			31.5802	0.000358
31.7637	0			31.7637	0		31.7637	0			31.7637	0
31.9481	0			31.9481	0		31.9481	0			31.9481	0
32.1339	0			32.1339	0		32.1339	0			32.1339	0
32.3206	0			32.3206	0		32.3206	0			32.3206	0
32.5086	0			32.5086	0		32.5086	0			32.5086	0
32.6979	0			32.6979	0		32.6979	0			32.6979	0
32.8883	0			32.8883	0		32.8883	0			32.8883	0
33.0801	0			33.0801	0		33.0801	0			33.0801	0.000358
33.2729	0			33.2729	0		33.2729	0			33.2729	0
33.4672	0			33.4672	0		33.4672	0			33.4672	0
33.6628	0			33.6628	0		33.6628	0			33.6628	0
33.8596	0			33.8596	0		33.8596	0			33.8596	0
34.0578	0			34.0578	0		34.0578	0			34.0578	0.000358
34.2572	0			34.2572	0		34.2572	0			34.2572	0
34.4581	0			34.4581	0		34.4581	0			34.4581	0.000358
34.6604	0			34.6604	0		34.6604	0			34.6604	0
34.8641	0			34.8641	0		34.8641	0			34.8641	0
35.0691	0			35.0691	0		35.0691	0			35.0691	0.000717
35.2756	0			35.2756	0		35.2756	0			35.2756	0
35.4836	0			35.4836	0		35.4836	0			35.4836	0
35.6932	0			35.6932	0		35.6932	0			35.6932	0
35.9042	0			35.9042	0		35.9042	0			35.9042	0
36.1168	0			36.1168	0		36.1168	0			36.1168	0.000358
36.3308	0			36.3308	0		36.3308	0			36.3308	0
36.5467	0			36.5467	0		36.5467	0			36.5467	0
36.764	0			36.764	0		36.764	0			36.764	0
36.983	0			36.983	0		36.983	0			36.983	0
37.2035	0			37.2035	0		37.2035	0			37.2035	0
37.4259	0			37.4259	0		37.4259	0			37.4259	0
37.65	0			37.65	0		37.65	0			37.65	0
37.8758	0			37.8758	0		37.8758	0			37.8758	0
38.1036	0			38.1036	0		38.1036	0			38.1036	0
38.333	0			38.333	0		38.333	0			38.333	0
38.5643	0			38.5643	0		38.5643	0			38.5643	0.000358
38.7977	0			38.7977	0		38.7977	0			38.7977	0
39.0327	0			39.0327	0		39.0327	0			39.0327	0
39.27	0			39.27	0		39.27	0			39.27	0
39.5091	0			39.5091	0		39.5091	0			39.5091	0
39.7503	0			39.7503	0		39.7503	0			39.7503	0
39.9935	0			39.9935	0		39.9935	0			39.9935	0
40.2388	0			40.2388	0		40.2388	0			40.2388	0
40.4864	0			40.4864	0		40.4864	0			40.4864	0
40.7361	0			40.7361	0		40.7361	0			40.7361	0
40.988	0			40.988	0		40.988	0			40.988	0
41.2423	0			41.2423	0		41.2423	0			41.2423	0
41.4988	0			41.4988	0		41.4988	0			41.4988	0
41.7578	0			41.7578	0		41.7578	0			41.7578	0
42.0193	0			42.0193	0		42.0193	0			42.0193	0
42.283	0			42.283	0		42.283	0			42.283	0
42.5496	0			42.5496	0		42.5496	0			42.5496	0
42.8186	0			42.8186	0		42.8186	0			42.8186	0
43.0901	0			43.0901	0		43.0901	0			43.0901	0.000358
43.3645	0			43.3645	0		43.3645	0			43.3645	0
43.6416	0			43.6416	0		43.6416	0			43.6416	0
43.9214	0			43.9214	0		43.9214	0			43.9214	0
44.2041	0			44.2041	0		44.2041	0			44.2041	0.000358
44.4898	0			44.4898	0		44.4898	0			44.4898	0
44.7786	0			44.7786	0		44.7786	0			44.7786	0
45.0702	0			45.0702	0		45.0702	0			45.0702	0
45.3651	0			45.3651	0.000615		45.3651	0			45.3651	0
45.6633	0			45.6633	0		45.6633	0			45.6633	0
45.9647	0			45.9647	0		45.9647	0			45.9647	0
46.2693	0			46.2693	0		46.2693	0			46.2693	0
46.5774	0			46.5774	0		46.5774	0			46.5774	0
46.889	0			46.889	0		46.889	0			46.889	0
47.2042	0			47.2042	0		47.2042	0			47.2042	0
47.5231	0			47.5231	0		47.5231	0			47.5231	0
47.8457	0			47.8457	0		47.8457	0			47.8457	0
48.1719	0			48.1719	0		48.1719	0			48.1719	0
48.5025	0			48.5025	0		48.5025	0			48.5025	0
48.8367	0			48.8367	0		48.8367	0			48.8367	0
49.1752	0			49.1752	0		49.1752	0			49.1752	0
49.5183	0			49.5183	0		49.5183	0			49.5183	0
49.8684	0			49.8684	0		49.8684	0			49.8684	0
50.2253	0			50.2253	0		50.2253	0			50.2253	0
50.5896	0			50.5896	0		50.5896	0			50.5896	0
50.9609	0			50.9609	0		50.9609	0			50.9609	0
51.3392	0			51.3392	0		51.3392	0			51.3392	0
51.7247	0			51.7247	0		51.7247	0			51.7247	0
52.1173	0			52.1173	0		52.1173	0			52.1173	0
52.5172	0			52.5172	0		52.5172	0			52.5172	0
52.9242	0			52.9242	0		52.9242	0			52.9242	0
53.3382	0			53.3382	0		53.3382	0			53.3382	0
53.7596	0			53.7596	0		53.7596	0			53.7596	0
54.1881	0			54.1881	0		54.1881	0			54.1881	0
54.6237	0			54.6237	0		54.6237	0			54.6237	0
55.0664	0			55.0664	0		55.0664	0			55.0664	0
55.5165	0			55.5165	0		55.5165	0			55.5165	0
55.9735	0			55.9735	0		55.9735	0			55.9735	0
56.4375	0			56.4375	0		56.4375	0			56.4375	0
56.9087	0			56.9087	0		56.9087	0			56.9087	0
57.3869	0			57.3869	0		57.3869	0			57.3869	0
57.872	0			57.872	0		57.872	0			57.872	0
58.3642	0			58.3642	0		58.3642	0			58.3642	0
58.8633	0			58.8633	0		58.8633	0			58.8633	0
59.3694	0			59.3694	0		59.3694	0			59.3694	0
59.882	0			59.882	0		59.882	0			59.882	0
60.4016	0			60.4016	0		60.4016	0			60.4016	0
60.9276	0			60.9276	0		60.9276	0			60.9276	0
61.4605	0			61.4605	0		61.4605	0			61.4605	0
61.9997	0			61.9997	0		61.9997	0			61.9997	0
62.5455	0			62.5455	0		62.5455	0			62.5455	0
63.0978	0			63.0978	0		63.0978	0			63.0978	0
63.6562	0			63.6562	0		63.6562	0			63.6562	0
64.2208	0			64.2208	0		64.2208	0			64.2208	0
64.7912	0			64.7912	0		64.7912	0			64.7912	0
65.3677	0			65.3677	0		65.3677	0			65.3677	0
65.9502	0			65.9502	0		65.9502	0			65.9502	0
66.5381	0			66.5381	0		66.5381	0			66.5381	0
67.1317	0			67.1317	0		67.1317	0			67.1317	0
67.7304	0			67.7304	0		67.7304	0			67.7304	0
68.3345	0			68.3345	0		68.3345	0			68.3345	0
68.9436	0			68.9436	0		68.9436	0			68.9436	0
69.5577	0			69.5577	0		69.5577	0			69.5577	0
70.1764	0			70.1764	0		70.1764	0			70.1764	0
70.7995	0			70.7995	0		70.7995	0			70.7995	0
71.4271	0			71.4271	0		71.4271	0			71.4271	0
72.0583	0			72.0583	0		72.0583	0			72.0583	0
72.6938	0			72.6938	0		72.6938	0			72.6938	0
73.3326	0			73.3326	0		73.3326	0			73.3326	0
73.9748	0			73.9748	0		73.9748	0			73.9748	0
74.6201	0			74.6201	0		74.6201	0			74.6201	0
75.2682	0			75.2682	0		75.2682	0			75.2682	0
75.9186	0			75.9186	0		75.9186	0			75.9186	0
76.5712	0			76.5712	0		76.5712	0			76.5712	0
77.2258	0			77.2258	0		77.2258	0			77.2258	0
77.8821	0			77.8821	0		77.8821	0			77.8821	0
78.5396	0			78.5396	0		78.5396	0			78.5396	0
79.1977	0			79.1977	0		79.1977	0			79.1977	0
79.8563	0			79.8563	0		79.8563	0			79.8563	0
80.5151	0			80.5151	0		80.5151	0			80.5151	0
81.1736	0			81.1736	0		81.1736	0			81.1736	0
81.8314	0			81.8314	0		81.8314	0			81.8314	0
82.4879	0			82.4879	0		82.4879	0			82.4879	0
83.1428	0			83.1428	0		83.1428	0			83.1428	0
83.7956	0			83.7956	0		83.7956	0			83.7956	0
84.4456	0			84.4456	0		84.4456	0			84.4456	0
85.0928	0			85.0928	0		85.0928	0			85.0928	0
85.7361	0			85.7361	0		85.7361	0			85.7361	0
86.3752	0			86.3752	0		86.3752	0			86.3752	0
87.0096	0			87.0096	0		87.0096	0			87.0096	0
87.6387	0			87.6387	0		87.6387	0			87.6387	0
88.2616	0			88.2616	0		88.2616	0			88.2616	0
88.878	0			88.878	0		88.878	0			88.878	0
89.4871	0			89.4871	0		89.4871	0			89.4871	0
90.0883	0			90.0883	0		90.0883	0			90.0883	0
90.6806	0			90.6806	0		90.6806	0			90.6806	0
91.2635	0			91.2635	0		91.2635	0			91.2635	0
91.836	0			91.836	0		91.836	0			91.836	0
92.3977	0			92.3977	0		92.3977	0			92.3977	0
92.9477	0			92.9477	0		92.9477	0			92.9477	0
93.4848	0			93.4848	0		93.4848	0			93.4848	0
94.0085	0			94.0085	0		94.0085	0			94.0085	0
94.5176	0			94.5176	0		94.5176	0			94.5176	0
95.0114	0			95.0114	0		95.0114	0			95.0114	0
95.4887	0			95.4887	0		95.4887	0			95.4887	0
95.9487	0			95.9487	0		95.9487	0			95.9487	0
96.3902	0			96.3902	0		96.3902	0			96.3902	0
96.8124	0			96.8124	0		96.8124	0			96.8124	0
97.2138	0			97.2138	0		97.2138	0			97.2138	0
97.5934	0			97.5934	0		97.5934	0			97.5934	0
97.9503	0			97.9503	0		97.9503	0			97.9503	0
98.2829	0			98.2829	0		98.2829	0			98.2829	0
98.59	0			98.59	0		98.59	0			98.59	0
98.8705	0			98.8705	0		98.8705	0			98.8705	0
99.1229	0			99.1229	0		99.1229	0			99.1229	0
99.3458	0			99.3458	0		99.3458	0			99.3458	0
99.5385	0			99.5385	0		99.5385	0			99.5385	0
99.7187	0			99.7187	0		99.7187	0			99.7187	0
99.8954	0			99.8954	0		99.8954	0			99.8954	0
100.069	0			100.069	0		100.069	0			100.069	0
100.239	0			100.239	0		100.239	0			100.239	0
100.406	0			100.406	0		100.406	0			100.406	0
100.57	0			100.57	0		100.57	0			100.57	0
100.732	0			100.732	0		100.732	0			100.732	0
100.892	0			100.892	0		100.892	0			100.892	0
101.049	0			101.049	0		101.049	0			101.049	0
101.205	0			101.205	0		101.205	0			101.205	0
101.36	0			101.36	0		101.36	0			101.36	0
101.513	0			101.513	0		101.513	0			101.513	0
101.665	0			101.665	0		101.665	0			101.665	0
101.818	0			101.818	0		101.818	0			101.818	0
101.97	0			101.97	0		101.97	0			101.97	0
102.122	0			102.122	0		102.122	0			102.122	0
102.275	0			102.275	0		102.275	0			102.275	0
102.429	0			102.429	0		102.429	0			102.429	0
102.584	0			102.584	0		102.584	0			102.584	0
102.742	0			102.742	0		102.742	0			102.742	0
102.901	0			102.901	0		102.901	0			102.901	0
103.064	0			103.064	0		103.064	0			103.064	0
103.23	0			103.23	0		103.23	0			103.23	0
103.4	0			103.4	0		103.4	0			103.4	0
103.574	0			103.574	0		103.574	0			103.574	0
103.754	0			103.754	0		103.754	0			103.754	0
103.939	0			103.939	0		103.939	0			103.939	0
104.13	0			104.13	0		104.13	0			104.13	0
104.328	0			104.328	0		104.328	0			104.328	0
104.533	0			104.533	0		104.533	0			104.533	0
104.747	0			104.747	0		104.747	0			104.747	0
104.97	0			104.97	0		104.97	0			104.97	0
105.202	0			105.202	0		105.202	0			105.202	0
105.445	0			105.445	0		105.445	0			105.445	0
105.699	0			105.699	0		105.699	0			105.699	0
105.965	0			105.965	0		105.965	0			105.965	0
106.244	0			106.244	0		106.244	0			106.244	0
106.537	0			106.537	0		106.537	0			106.537	0
106.844	0			106.844	0		106.844	0			106.844	0
107.168	0			107.168	0		107.168	0			107.168	0
107.507	0			107.507	0		107.507	0			107.507	0
107.865	0			107.865	0		107.865	0			107.865	0
108.242	0			108.242	0		108.242	0			108.242	0
108.638	0			108.638	0		108.638	0			108.638	0
109.056	0			109.056	0		109.056	0			109.056	0
109.496	0			109.496	0		109.496	0			109.496	0
109.959	0			109.959	0		109.959	0			109.959	0
110.448	0			110.448	0		110.448	0			110.448	0
110.962	0			110.962	0		110.962	0			110.962	0
111.504	0			111.504	0		111.504	0			111.504	0
112.074	0			112.074	0		112.074	0			112.074	0
112.675	0			112.675	0		112.675	0			112.675	0
113.308	0			113.308	0		113.308	0			113.308	0
113.974	0			113.974	0		113.974	0			113.974	0
114.674	0			114.674	0		114.674	0			114.674	0
115.412	0			115.412	0		115.412	0			115.412	0
116.188	0			116.188	0		116.188	0			116.188	0
117.004	0			117.004	0		117.004	0			117.004	0
117.862	0			117.862	0		117.862	0			117.862	0
118.764	0			118.764	0		118.764	0			118.764	0
119.712	0			119.712	0		119.712	0			119.712	0
120.707	0			120.707	0		120.707	0			120.707	0
121.752	0			121.752	0		121.752	0			121.752	0
122.85	0			122.85	0		122.85	0			122.85	0
124.001	0			124.001	0		124.001	0			124.001	0
125.209	0			125.209	0		125.209	0			125.209	0
126.476	0			126.476	0		126.476	0			126.476	0
127.804	0			127.804	0		127.804	0			127.804	0
129.196	0			129.196	0		129.196	0			129.196	0
130.653	0			130.653	0		130.653	0			130.653	0
132.181	0			132.181	0		132.181	0			132.181	0
133.78	0			133.78	0		133.78	0			133.78	0
135.453	0			135.453	0		135.453	0			135.453	0
137.204	0			137.204	0		137.204	0			137.204	0
139.035	0			139.035	0		139.035	0			139.035	0
140.95	0			140.95	0		140.95	0			140.95	0
142.951	0			142.951	0		142.951	0			142.951	0
145.043	0			145.043	0		145.043	0			145.043	0
147.228	0			147.228	0		147.228	0			147.228	0
149.509	0			149.509	0		149.509	0			149.509	0
151.892	0			151.892	0		151.892	0			151.892	0
154.378	0			154.378	0		154.378	0			154.378	0
156.972	0			156.972	0		156.972	0			156.972	0
159.679	0			159.679	0		159.679	0			159.679	0
162.5	0			162.5	0		162.5	0			162.5	0
165.443	0			165.443	0		165.443	0			165.443	0
168.509	0			168.509	0		168.509	0			168.509	0
171.704	0			171.704	0		171.704	0			171.704	0
175.032	0			175.032	0		175.032	0			175.032	0
178.499	0			178.499	0		178.499	0			178.499	0
182.107	0			182.107	0		182.107	0			182.107	0
185.864	0			185.864	0		185.864	0			185.864	0
189.772	0			189.772	0		189.772	0			189.772	0
193.839	0			193.839	0		193.839	0			193.839	0
198.069	0			198.069	0		198.069	0			198.069	0
206.177	0			206.177	0		206.177	0			206.177	0
225.219	0			225.219	0		225.219	0			225.219	0
253.563	0			253.563	0		253.563	0			253.563	0
289.186	0			289.186	0		289.186	0			289.186	0
329.983	0			329.983	0		329.983	0			329.983	0
373.74	0			373.74	0		373.74	0			373.74	0
418.132	0			418.132	0		418.132	0			418.132	0
460.746	0			460.746	0		460.746	0			460.746	0

## Sheet: Fig1-g
rpm		Gas fraction (%)
8k		44	44	46
6.5k		49	44	44
5.5k		61	61	65
4k		49	62	56

## Sheet: Fig1-h
Size (μm)	3 months	fresh
0.319395	0	0
0.321377	0	0
0.324019	0	0
0.326663	0	0
0.329308	0	0
0.331292	0	0
0.333939	0	0
0.336586	0	0
0.339234	0	0
0.341883	0	0
0.344533	0	0
0.347184	0	0
0.349835	0	0
0.352488	0	0
0.355141	0	0
0.357795	0	0
0.361114	0	0
0.363769	0	0
0.366426	0	0
0.369083	0	0
0.372406	0	0
0.375065	0	0
0.377725	0	0
0.381051	0	0
0.383712	0	0
0.386374	0	0
0.389703	0	0
0.392367	0	0
0.395697	0	0
0.399029	0	0
0.401695	0	0
0.405028	0	0
0.408362	0	0
0.41103	0	0
0.414366	0	0
0.417703	0	0
0.421041	0	0
0.424379	0	0
0.427051	0	0
0.430391	0	0
0.433732	0	0
0.437074	0	0
0.440416	0	0
0.443759	0	0
0.447772	0	0
0.451117	0	0
0.454463	0	0
0.457809	0	0
0.461825	0	0
0.465173	0	0
0.468521	0	0
0.472539	0	0
0.475889	0	0
0.479909	0	0
0.483259	0	0
0.487281	0	0
0.490632	0	0
0.494655	0	0
0.498678	0	0
0.502031	0	0
0.506055	0	0
0.51008	0	0
0.514105	0	0
0.51813	0	0
0.522156	0	0
0.526183	0	0
0.530209	0	0
0.534236	0	0
0.538263	0	0
0.542291	0	0
0.546319	0	0
0.550346	0	0
0.555046	0	0
0.559074	0	0
0.563773	0	0
0.567801	0	0
0.571829	0	0
0.576528	0	0
0.581227	0	0
0.585255	0	0
0.589954	0	0
0.594652	0	0
0.598679	0	0
0.603377	0	0
0.608074	0	0
0.612771	0	0
0.617467	0	0
0.622162	0	0
0.626857	0	0
0.632222	0	0
0.636915	0	0
0.641607	0	0
0.646299	0	0
0.651659	0	0
0.656348	0	0
0.661706	0	0
0.666393	0	0
0.671748	0	0
0.676432	0	0
0.681784	0	0
0.687133	0	0
0.692481	0	0
0.697827	0	0
0.703171	0	0
0.708513	0	0
0.713853	0	0
0.71919	0	0
0.724524	0	0
0.729857	0	0
0.735187	0	0
0.741179	0	0
0.746503	0	0
0.752489	0	0
0.757807	0	0
0.763786	0	0
0.769761	0	0
0.775069	0	0
0.781037	0	0
0.787	0	0
0.792958	0	0
0.798913	0	0
0.804862	0	0
0.810807	0	0
0.816747	0	0
0.823341	0	0
0.829271	0	0
0.835195	0	0
0.841771	0	0
0.84834	0	0
0.854247	0	0
0.860803	0	0
0.867352	0	0
0.873239	0	0
0.879774	0	0
0.886301	0	0
0.89282	0	0
0.899982	0	0
0.906484	0	0
0.912977	0	0
0.920111	0	0
0.926586	0	0
0.933053	0	0
0.940156	0	0
0.947248	0	0
0.954328	0	0
0.960755	0	0
0.967813	0	0
0.974859	0	0
0.981893	0	0
0.989553	0	0
0.99656	0	0
1.00355	0	0
1.01117	0	0
1.01814	0	0
1.02572	0	0
1.03266	0	0
1.04022	0	0
1.04775	0	0
1.05527	0	0
1.06277	0	0
1.07026	0	0
1.07772	0	0
1.08579	0	0
1.09322	0	0
1.10125	0	0
1.10863	0	0
1.11661	0	0
1.12457	0	0
1.1319	0	0
1.13981	0	0
1.1483	0	0
1.15617	0	0
1.164	0	0
1.17181	0	0
1.1802	0	0
1.18796	0	0
1.19628	0	0
1.20457	0	0
1.21284	0	0
1.22107	0	0
1.22926	0	0
1.23743	0	0
1.24556	0	0
1.25365	0	0
1.26229	0	0
1.27089	0	0
1.27888	0	0
1.2874	0	0
1.29587	0	0
1.30431	0	0
1.3127	0	0
1.32105	0	0
1.32991	0	0
1.33817	0	0
1.34693	0	0
1.35564	0	0
1.36375	0	0
1.37236	0	0
1.38091	0	0
1.38994	0	0
1.39838	0	0
1.40676	0	0
1.41561	0	0
1.42439	0	0
1.4326	0	0
1.44125	0	0
1.44984	0	0
1.45886	0	0
1.46731	0	0
1.47569	0	0
1.48448	0	0
1.4932	0	0
1.50184	0.612439	0
1.51039	0.600174	0
1.51886	0.598987	0
1.52725	0	0
1.53556	0.560215	0
1.54423	0.539247	0
1.55236	0.460516	0
1.56085	0.489397	0
1.56924	0.48821	0
1.57753	0.469615	0
1.58572	0	0
1.5942	0.407106	0.753627
1.60211	0.445482	0.724389
1.61026	0.406314	0.656366
1.61824	0.41937	0.636078
1.62606	0.396424	0.647415
1.63372	0.3533	0.551944
1.64122	0.348948	0.526286
1.64856	0.35686	0.467213
1.65611	0.292372	0.475567
1.66349	0.313736	0
1.67038	0	0.414107
1.67745	0.282086	0.409334
1.6847	0.278525	0.337133
1.69146	0.280108	0.349664
1.69808	0.269821	0.295961
1.70487	0.235797	0.285818
1.7115	0.235401	0.266127
1.71799	0.220763	0.266127
1.72433	0.217202	0.218391
1.73053	0.200981	0.165882
1.73687	0.155483	0.177219
1.74281	0.202168	0.20228
1.74888	0.213641	0.186766
1.75481	0.182782	0.184976
1.76062	0.199003	0.34131
1.76631	0.379411	0.164091
1.77212	0.164979	0.150367
1.77781	0.191486	0.13366
1.78314	0.168935	0.166478
1.78861	0.17843	0.134257
1.79418	0.176848	0.143207
1.79943	0.166561	0.141417
1.80459	0.181991	0.131273
1.80986	0.177639	0.121129
1.81505	0.163792	0.275077
1.82015	0.335496	0.133063
1.82517	0.179221	0.125903
1.83031	0.173683	0.128886
1.83539	0.172891	0.127096
1.8402	0.153901	0.127693
1.84535	0.18753	0.245839
1.85025	0.326792	0.113372
1.85511	0.159835	0.127096
1.86012	0.170122	0.127693
1.8651	0.163792	0.112776
1.87005	0.164583	0.242855
1.87499	0.331935	0.110389
1.87992	0.13768	0.113372
1.88504	0.171704	0.106212
1.89016	0.161814	0.259563
1.89531	0.334309	0.119936
1.90047	0.167748	0.115162
1.90587	0.163792	0.223164
1.91112	0.329957	0.120533
1.91661	0.162605	0.112776
1.92217	0.172891	0.220778
1.92801	0.348552	0.112179
1.93374	0.181595	0.116356
1.93976	0.151132	0.246436
1.94591	0.301472	0.105615
1.95217	0.159044	0.118146
1.95879	0.155088	0.223164
1.96534	0.329562	0.119936
1.97228	0.156275	0.245839
1.9794	0.311363	0.109195
1.98695	0.153505	0.105615
1.99447	0.164187	0.230921
2.00246	0.314923	0.119339
2.0107	0.156275	0.238679
2.01919	0.299889	0.115162
2.02811	0.148758	0.218391
2.03705	0.288416	0.112179
2.046	0.138867	0.230921
2.05496	0.285251	0.119339
2.0642	0.15311	0.20944
2.07318	0.300285	0.124113
2.08245	0.163792	0.210634
2.092	0.288812	0.113372
2.10129	0.159835	0.214811
2.11087	0.300285	0.220181
2.12046	0.286042	0.099648
2.13006	0.142032	0.215407
2.13995	0.295537	0.129483
2.14985	0.153901	0.213021
2.15976	0.276151	0.223761
2.16969	0.277338	0.112776
2.17991	0.127789	0.226745
2.19014	0.291977	0.248226
2.20038	0.286438	0.217794
2.21091	0.28802	0.109792
2.22118	0.136493	0.254789
2.23174	0.308989	0.239872
2.24259	0.284064	0.106212
2.25318	0.132141	0.248822
2.26406	0.296329	0.232712
2.27496	0.308989	0.201683
2.28615	0.273778	0.231518
2.29735	0.274569	0.125306
2.30857	0.143615	0.216601
2.3198	0.273382	0.232115
2.33133	0.257161	0.214214
2.34287	0.277338	0.207054
2.35443	0.253996	0.222568
2.366	0.271008	0.21123
2.37787	0.255974	0.210037
2.38975	0.26903	0.105615
2.40194	0.129372	0.210037
2.41413	0.280503	0.217197
2.42635	0.289603	0.223164
2.43858	0.281295	0.211827
2.45111	0.26903	0.217794
2.46365	0.263491	0.218391
2.4765	0.261513	0.201087
2.48936	0.253996	0.232115
2.50224	0.280108	0.199297
2.51513	0.262304	0.32699
2.52833	0.367542	0.216004
2.54155	0.244896	0.193926
2.55506	0.278129	0.223164
2.56831	0.259139	0.205264
2.58215	0.264678	0.20407
2.59572	0.242127	0.227341
2.60959	0.259139	0.288204
2.62348	0.368334	0.19512
2.63767	0.252018	0.210037
2.65188	0.264282	0.210634
2.66611	0.265469	0.232115
2.68065	0.236984	0.340117
2.6952	0.378224	0.198103
2.70977	0.261117	0.193926
2.72465	0.254787	0.300735
2.73954	0.37862	0.217197
2.75475	0.239753	0.183782
2.76997	0.226697	0.329973
2.78521	0.384555	0.194523
2.80076	0.241336	0.303122
2.81632	0.389698	0.179009
2.83191	0.222345	0.184976
2.8478	0.237379	0.33415
2.86401	0.382972	0.20586
2.87994	0.257952	0.310282
2.89618	0.345783	0.210037
2.91273	0.247666	0.257176
2.9293	0.305824	0.106212
2.94589	0.106425	0.309089
2.96279	0.347761	0.297751
2.97971	0.338661	0.203473
2.99694	0.236588	0.307895
3.01418	0.358838	0.319232
3.03145	0.362795	0.210037
3.04903	0.226302	0.336537
3.06692	0.349739	0.317442
3.08483	0.363982	0.198103
3.10275	0.231049	0.301928
3.12099	0.354882	0.302525
3.13925	0.326792	0.324006
3.15752	0.323232	0.281641
3.17611	0.32244	0.20407
3.19501	0.22195	0.295961
3.21393	0.332727	0.295365
3.23286	0.343409	0.304912
3.25211	0.336683	0.281044
3.27168	0.30345	0.282237
3.29126	0.331935	0.288801
3.31085	0.327584	0.263143
3.33075	0.30978	0.309089
3.35068	0.317693	0.298348
3.37091	0.307011	0.305508
3.39116	0.317693	0.270303
3.41173	0.307011	0.282237
3.43261	0.339057	0.286414
3.4535	0.299494	0.27627
3.4744	0.31611	0.368758
3.49562	0.426096	0.298348
3.51685	0.331144	0.306105
3.53839	0.327979	0.310282
3.56025	0.311758	0.306702
3.58211	0.312154	0.385466
3.60399	0.391676	0.288801
3.62617	0.301867	0.285818
3.64867	0.29435	0.381289
3.67118	0.42847	0.246436
3.694	0.291185	0.342504
3.71682	0.392072	0.289398
3.73995	0.311758	0.382482
3.76309	0.380994	0.2709
3.78654	0.270612	0.384272
3.81029	0.374664	0.26016
3.83405	0.286833	0.384272
3.85811	0.382576	0.280447
3.88218	0.279712	0.39382
3.90655	0.398006	0.372338
3.93122	0.362399	0.281044
3.95589	0.303846	0.358614
3.98056	0.367938	0.391433
4.00584	0.356465	0.266723
4.03111	0.273778	0.369355
4.05638	0.377038	0.358614
4.08194	0.364773	0.372338
4.10781	0.358443	0.378305
4.13366	0.395632	0.3431
4.16011	0.380994	0.360405
4.18625	0.3533	0.363985
4.21298	0.356465	0.3431
4.2397	0.325605	0.34131
4.2664	0.329562	0.332957
4.29339	0.337474	0.310282
4.32067	0.332727	0.365775
4.34823	0.360817	0.364581
4.37577	0.352508	0.368162
4.40358	0.327188	0.325199
4.43168	0.341431	0.393223
4.45975	0.397215	0.321023
4.4884	0.334705	0.328183
4.51672	0.300681	0.431411
4.5456	0.382181	0.197506
4.57446	0.190695	0.304912
4.60358	0.293955	0.433798
4.63266	0.377829	0.329973
4.6623	0.314528	0.405753
4.6919	0.366751	0.331166
4.72175	0.321253	0.386659
4.75156	0.380994	0.332957
4.78192	0.305824	0.381289
4.81222	0.39128	0.387853
4.84277	0.361212	0.303122
4.87326	0.289998	0.39382
4.90399	0.356465	0.361598
4.93524	0.376246	0.356824
4.96643	0.35053	0.401577
4.99756	0.373477	0.290591
5.0292	0.285251	0.398593
5.06084	0.358838	0.388449
5.0928	0.326397	0.386659
5.12509	0.342222	0.370548
5.15769	0.345387	0.375919
5.19062	0.35053	0.368162
5.22357	0.358838	0.429621
5.25684	0.404732	0.358614
5.29043	0.344596	0.359211
5.32434	0.318484	0.352051
5.35857	0.337079	0.417687
5.39312	0.386533	0.359211
5.4277	0.35053	0.352051
5.46289	0.30345	0.414107
5.4981	0.37862	0.331763
5.53364	0.318088	0.403963
5.56949	0.375455	0.364581
5.60566	0.316901	0.380096
5.64215	0.368729	0.32699
5.67896	0.318484	0.394416
5.71608	0.368334	0.379499
5.75322	0.357652	0.300735
5.79098	0.306615	0.39382
5.82875	0.339848	0.354438
5.86714	0.343013	0.374129
5.90555	0.331935	0.372338
5.94456	0.335496	0.340117
5.98359	0.330353	0.362791
6.02294	0.31888	0.338923
6.06289	0.305428	0.350261
6.10285	0.326001	0.334747
6.14313	0.314923	0.338327
6.18401	0.302263	0.370548
6.2249	0.340244	0.344294
6.2661	0.310571	0.229131
6.3079	0.202564	0.371742
6.34971	0.315715	0.325796
6.39213	0.312154	0.318039
6.43454	0.307406	0.359211
6.47755	0.326397	0.344294
6.52087	0.314528	0.297751
6.56418	0.27536	0.359211
6.60809	0.318088	0.329973
6.65229	0.296329	0.312072
6.69679	0.253205	0.332957
6.74158	0.297911	0.313266
6.78695	0.325605	0.306702
6.83232	0.277338	0.313862
6.87827	0.276547	0.321619
6.9242	0.287625	0.322813
6.97072	0.284064	0.300138
7.01752	0.272986	0.298348
7.06459	0.277338	0.313862
7.11224	0.307011	0.296558
7.15986	0.242523	0.279851
7.20805	0.263095	0.318636
7.2565	0.301472	0.258966
7.30522	0.249248	0.282834
7.35421	0.252809	0.266723
7.40374	0.260326	0.310879
7.45354	0.261513	0.258966
7.50359	0.235797	0.262546
7.55389	0.266261	0.260756
7.60473	0.235401	0.258966
7.65581	0.264678	0.264336
7.70713	0.241336	0.26195
7.75869	0.241731	0.242259
7.81077	0.217993	0.232712
7.86309	0.217993	0.161705
7.91592	0.175265	0.223761
7.96867	0.216806	0.207054
8.02193	0.216411	0.235098
8.0757	0.230654	0.233308
8.12968	0.204938	0.212424
8.18385	0.196629	0.220181
8.23851	0.208894	0.214214
8.29336	0.210081	0.19691
8.3484	0.180408	0.206457
8.40391	0.202959	0.208844
8.45959	0.218389	0.187363
8.51573	0.186343	0.177815
8.57204	0.175661	0.177219
8.62879	0.206916	0.165285
8.68568	0.177639	0.194523
8.74273	0.195838	0.173042
8.80019	0.168935	0.148577
8.85807	0.168539	0.161108
8.91608	0.148758	0.1444
8.97419	0.183178	0.14082
9.03299	0.161814	0.153351
9.0916	0.159835	0.12471
9.15086	0.163792	0.128886
9.20993	0.147571	0.1265
9.26963	0.142032	0.113372
9.3294	0.131746	0.115162
9.38951	0.154692	0.105615
9.44966	0.14678	0.097858
9.51013	0.125811	0.103825
9.57062	0.129372	0.101438
9.63142	0.134911	0.107405
9.69248	0.120272	0.085924
9.75382	0.124229	0.129483
9.81515	0.138867	0.077571
9.87672	0.117107	0.080554
9.93852	0.117107	0.076377
10.0003	0.092974	0.081747
10.0623	0.103656	0.074587
10.1247	0.098117	0.072797
10.1876	0.104843	0.083537
10.2507	0.102864	0.062653
10.3142	0.08783	0.054299
10.3781	0.092578	0.065637
10.4425	0.088622	0.053703
10.5073	0.086643	0.05788
10.5725	0.0906	0.053703
10.6379	0.082687	0.041769
10.704	0.081896	0.047736
10.7703	0.06251	0.046542
10.837	0.081105	0.038785
10.9041	0.073588	0.031028
10.9716	0.069236	0.029835
11.0395	0.072401	0.035205
11.1078	0.068444	0.031028
11.1766	0.071609	0.035802
11.2458	0.051828	0.027448
11.3154	0.070423	0.030432
11.3851	0.06884	0.021481
11.4555	0.061719	0.028641
11.5263	0.060532	0.029835
11.5977	0.052619	0.030432
11.6693	0.051432	0.014321
11.7413	0.045893	0.022674
11.8137	0.061719	0.016111
11.8868	0.058949	0.015514
11.9602	0.044706	0.014917
12.034	0.044311	0.016707
12.1082	0.044706	0.016111
12.1828	0.042333	0.017304
12.2577	0.042728	0.00895
12.3333	0.031651	0.012531
12.4093	0.041146	0.011337
12.4857	0.039168	0.009547
12.5626	0.030068	0.010144
12.6397	0.032046	0.008354
12.7174	0.03442	0.009547
12.7958	0.033233	0.010144
12.8744	0.030859	0.006564
12.9535	0.037189	0.004177
13.0329	0.034816	0.004177
13.1129	0.028486	0.005967
13.1935	0.031651	0.001193
13.2743	0.025716	0.00358
13.3558	0.022947	0.002983
13.4375	0.02809	0.00179
13.52	0.02176	0.002983
13.6026	0.020573	0.002983
13.686	0.020177	0.00358
13.7695	0.020573	0.002387
13.8539	0.019386	0.002387
13.9385	0.020177	0.00358
14.0235	0.022155	0.001193
14.1093	0.015825	0.001193
14.1952	0.02532	0.00179
14.2819	0.01266	0.00179
14.3689	0.014243	0.00179
14.4565	0.016221	0
14.5447	0.01266	0.001193
14.6331	0.01266	0.001193
14.7221	0.016617	0.000597
14.8116	0.016617	0.002983
14.9017	0.010682	0
14.9921	0.012265	0.000597
15.0832	0.01266	0.000597
15.1747	0.011078	0.000597
15.2667	0.015034	0
15.3592	0.008308	0.000597
15.4524	0.007517	0.000597
15.5457	0.010286	0
15.6398	0.008704	0
15.7344	0.009891	0
15.8295	0.006726	0.002387
15.9251	0.007913	0.001193
16.0214	0.008308	0.000597
16.118	0.004748	0
16.2151	0.008704	0
16.3129	0.00633	0.001193
16.411	0.005934	0
16.5098	0.005143	0.000597
16.6091	0.004352	0.000597
16.7089	0.003561	0
16.8094	0.003956	0
16.9103	0.00633	0.001193
17.0118	0.002769	0
17.1137	0.003956	0
17.2162	0.003956	0
17.3193	0.003165	0
17.423	0.002769	0
17.5272	0.002374	0
17.6319	0.003956	0
17.7372	0.004352	0
17.8432	0.002769	0
17.9496	0.002374	0.000597
18.0565	0.002374	0
18.164	0.002374	0.001193
18.2722	0.001583	0.000597
18.3809	0.004352	0
18.4904	0.003165	0
18.6001	0.002374	0
18.7106	0.001583	0.000597
18.8216	0.003165	0
18.9332	0.001583	0
19.0455	0.001187	0
19.1583	0.001583	0
19.2716	0.000791	0
19.3855	0.000791	0
19.5003	0.000791	0
19.6154	0.000791	0.000597
19.7311	0.000791	0
19.8477	0.000396	0
19.9646	0.000791	0
20.0822	0.000791	0
20.2006	0.000791	0
20.3196	0.000396	0
20.439	0.000791	0
20.5593	0.000396	0
20.6802	0.000396	0.000597
20.8019	0.000396	0
20.9242	0.000396	0
21.0471	0	0.000597
21.1706	0.001187	0
21.2949	0	0
21.4199	0	0
21.5456	0.000396	0.000597
21.6719	0.000791	0
21.799	0.000396	0.000597
21.9266	0.000791	0
22.0551	0	0
22.1842	0.000791	0
22.314	0.000396	0
22.4446	0	0
22.5757	0.000791	0
22.7079	0.000396	0
22.8406	0	0
22.974	0	0.000597
23.108	0	0
23.243	0	0
23.3785	0	0
23.5149	0.000396	0
23.6519	0.000396	0
23.7899	0.000791	0
23.9286	0	0
24.068	0.000396	0
24.2079	0.000396	0
24.349	0	0
24.4906	0.000396	0
24.6331	0	0
24.7763	0	0
24.9203	0.000396	0
25.0651	0	0
25.2107	0.000791	0.000597
25.3572	0	0
25.5043	0	0
25.6524	0	0
25.8012	0	0
25.9509	0	0
26.1014	0.000396	0
26.2527	0.000396	0
26.405	0.000791	0
26.5579	0	0
26.7118	0	0
26.8666	0.000791	0
27.0222	0.000396	0
27.1786	0	0.000597
27.336	0	0
27.4943	0	0
27.6534	0	0
27.8135	0.000396	0
27.9744	0	0
28.1363	0	0
28.299	0	0
28.4629	0	0
28.6274	0	0
28.793	0	0.000597
28.9597	0	0
29.1272	0	0
29.2958	0.000396	0
29.4653	0	0
29.6358	0.000396	0.000597
29.8074	0	0
29.9798	0	0
30.1535	0	0
30.328	0	0
30.5037	0	0
30.6803	0	0
30.8583	0	0
31.0371	0	0
31.2171	0	0
31.3981	0	0
31.5802	0	0
31.7637	0	0
31.9481	0	0
32.1339	0	0
32.3206	0	0
32.5086	0	0
32.6979	0	0
32.8883	0	0
33.0801	0	0
33.2729	0	0
33.4672	0	0
33.6628	0	0
33.8596	0	0
34.0578	0	0
34.2572	0	0
34.4581	0	0
34.6604	0	0
34.8641	0.000396	0
35.0691	0	0
35.2756	0.000396	0
35.4836	0	0
35.6932	0	0
35.9042	0	0
36.1168	0	0
36.3308	0	0
36.5467	0	0
36.764	0.000396	0
36.983	0	0
37.2035	0	0
37.4259	0	0
37.65	0	0
37.8758	0	0
38.1036	0	0
38.333	0	0
38.5643	0	0
38.7977	0	0
39.0327	0	0
39.27	0	0
39.5091	0	0
39.7503	0	0
39.9935	0	0
40.2388	0	0
40.4864	0	0
40.7361	0	0
40.988	0	0
41.2423	0	0
41.4988	0	0
41.7578	0	0
42.0193	0	0
42.283	0	0
42.5496	0	0
42.8186	0	0
43.0901	0	0
43.3645	0	0
43.6416	0	0
43.9214	0	0
44.2041	0	0
44.4898	0	0
44.7786	0	0
45.0702	0	0
45.3651	0	0
45.6633	0	0
45.9647	0	0
46.2693	0	0
46.5774	0	0
46.889	0	0
47.2042	0	0
47.5231	0	0
47.8457	0	0
48.1719	0	0
48.5025	0	0
48.8367	0	0
49.1752	0	0
49.5183	0	0
49.8684	0	0
50.2253	0	0
50.5896	0	0
50.9609	0	0
51.3392	0	0
51.7247	0	0
52.1173	0	0
52.5172	0	0
52.9242	0	0
53.3382	0	0
53.7596	0	0
54.1881	0	0
54.6237	0	0
55.0664	0	0
55.5165	0	0
55.9735	0	0
56.4375	0	0
56.9087	0	0
57.3869	0	0
57.872	0	0
58.3642	0	0
58.8633	0	0
59.3694	0	0
59.882	0	0
60.4016	0	0
60.9276	0	0
61.4605	0	0
61.9997	0	0
62.5455	0	0
63.0978	0	0
63.6562	0	0
64.2208	0	0
64.7912	0	0
65.3677	0	0
65.9502	0	0
66.5381	0	0
67.1317	0	0
67.7304	0	0
68.3345	0	0
68.9436	0	0
69.5577	0	0
70.1764	0	0
70.7995	0	0
71.4271	0	0
72.0583	0	0
72.6938	0	0
73.3326	0	0
73.9748	0	0
74.6201	0	0
75.2682	0	0
75.9186	0	0
76.5712	0	0
77.2258	0	0
77.8821	0	0
78.5396	0	0
79.1977	0	0
79.8563	0	0
80.5151	0	0
81.1736	0	0
81.8314	0	0
82.4879	0	0
83.1428	0	0
83.7956	0	0
84.4456	0	0
85.0928	0	0
85.7361	0	0
86.3752	0	0
87.0096	0	0
87.6387	0	0
88.2616	0	0
88.878	0	0
89.4871	0	0
90.0883	0	0
90.6806	0	0
91.2635	0	0
91.836	0	0
92.3977	0	0
92.9477	0	0
93.4848	0	0
94.0085	0	0
94.5176	0	0
95.0114	0	0
95.4887	0	0
95.9487	0	0
96.3902	0	0
96.8124	0	0
97.2138	0	0
97.5934	0	0
97.9503	0	0
98.2829	0	0
98.59	0	0
98.8705	0	0
99.1229	0	0
99.3458	0	0
99.5385	0	0
99.7187	0	0
99.8954	0	0
100.069	0	0
100.239	0	0
100.406	0	0
100.57	0	0
100.732	0	0
100.892	0	0
101.049	0	0
101.205	0	0
101.36	0	0
101.513	0	0
101.665	0	0
101.818	0	0
101.97	0	0
102.122	0	0
102.275	0	0
102.429	0	0
102.584	0	0
102.742	0	0
102.901	0	0
103.064	0	0
103.23	0	0
103.4	0	0
103.574	0	0
103.754	0	0
103.939	0	0
104.13	0	0
104.328	0	0
104.533	0	0
104.747	0	0
104.97	0	0
105.202	0	0
105.445	0	0
105.699	0	0
105.965	0	0
106.244	0	0
106.537	0	0
106.844	0	0
107.168	0	0
107.507	0	0
107.865	0	0
108.242	0	0
108.638	0	0
109.056	0	0
109.496	0	0
109.959	0	0
110.448	0	0
110.962	0	0
111.504	0	0
112.074	0	0
112.675	0	0
113.308	0	0
113.974	0	0
114.674	0	0
115.412	0	0
116.188	0	0
117.004	0	0
117.862	0	0
118.764	0	0
119.712	0	0
120.707	0	0
121.752	0	0
122.85	0	0
124.001	0	0
125.209	0	0
126.476	0	0
127.804	0	0
129.196	0	0
130.653	0	0
132.181	0	0
133.78	0	0
135.453	0	0
137.204	0	0
139.035	0	0
140.95	0	0
142.951	0	0
145.043	0	0
147.228	0	0
149.509	0	0
151.892	0	0
154.378	0	0
156.972	0	0
159.679	0	0
162.5	0	0
165.443	0	0
168.509	0	0
171.704	0	0
175.032	0	0
178.499	0	0
182.107	0	0
185.864	0	0
189.772	0	0
193.839	0	0
198.069	0	0
206.177	0	0
225.219	0	0
253.563	0	0
289.186	0	0
329.983	0	0
373.74	0	0
418.132	0	0
460.746	0
