# Supplementary material for: Systemically injected oxygen within rapidly dissolving microbubbles improves the outcomes of severe hypoxaemia in swine
Source: Nat Biomed Eng. 2024 Oct 17;8(11):1396–411. doi: 10.1038/s41551-024-01266-8 (PMC11584390; doi:10.1038/s41551-024-01266-8)
Supplement: Supplementary file 10 — Source data and statistics. [file 41551_2024_1266_MOESM10_ESM.xlsx]

## Sheet: Fig2-a
size (nm)		LmD pH 9.0	LmD pH 7.2	LmD pH 6.0	LmD pH 5.0	LmD pH 4.0	PMB pH 9.0	PMB pH 7.2	PMB pH 6.5	PMB pH 6.0	PMB pH 5.5	PMB pH 5.2	PMB pH 5.0		size (nm)	IFNP MBs (pH 7.2)
0.4		0	0	0	0	0	0	0	0	0	0	0	0		10	0
0.463		0	0	0	0	0	0	0	0	0	0	0	0		10.756	0
0.536		0	0	0	0	0	0	0	0	0	0	0	0		11.5692	0
0.621		0	0	0	0	0	0	0	0	0	0	0	0		12.4439	0
0.719		0	0	0	0	0	0	0	0	0	0	0	0		13.3847	0
0.833		0	0	0	0	0	0	0	0	0	0	0	0		14.3966	0
0.965		0	0	0	0	0	0	0	0	0	0	0	0		15.485	0
1.12		0	0	0	0	0	0	0	0	0	0	0	0		16.6557	0
1.29		0	0	0	0	0	0	0	0	0	0	0	0		17.9149	0
1.5		0	0	0	0	0	0	0	0	0	0	0	0		19.2694	0
1.74		0	0	0	0	0	0	0	0	0	0	0	0		20.7262	0
2.01		0	0	0	0	0	0	0	0	0	0	0	0		22.2931	0
2.33		0	0	0	0	0	0	0	0	0	0	0	0		23.9786	0
2.7		0	0	0	0	0	0	0	0	0	0	0	0		25.7914	0
3.12		0	0	0	0	0	0	0	0	0	0	0	0		27.7413	0
3.62		0	0	0	6.77	0	1.68	3.18	0	0	0	0	0		29.8386	0
4.19		0	0	0	21.6	0	11.8	12.1	0	0	0	0	0		32.0945	0
4.85		0	0.8	7.27	28.3	0	26	20.5	4.65	0	0	0	0		34.5209	0
5.61		1.79	1.79	22.5	21.6	0	27.7	21.8	17.6	3.41	0	3.26	4.66		37.1308	0
6.5		11.9	12	28.4	12	0	17.9	17.4	27.4	15.2	7.57	15.1	16.6		39.938	0
7.53		26	27	21.1	5.5	0	8.66	11.4	23.9	27.2	23.5	27.5	25.4		42.9574	0
8.72		27.9	27.9	11.7	2.31	0	3.55	6.49	14.2	26.1	29.6	26.7	23.1		46.2051	0
10.1		18.2	18.3	5.41	0.988	0	1.38	3.35	6.83	16.2	21.4	16.4	15.3		49.6984	0
11.7		8.75	8.756	2.21	0.477	0	0.587	1.66	2.97	7.5	11.1	7.39	8.21		53.4557	0
13.5		3.36	0	0.841	0.26	0	0.299	0.847	1.29	2.83	4.52	2.57	3.82		57.4971	0
15.7		1.12	0	0.319	0.148	0	0.172	0.46	0.594	0.925	1.5	0.691	1.62		61.844	0
18.2		0.382	0	0.131	0.0824	0	0.102	0.258	0.296	0.307	0.432	0.156	0.66		66.5196	0
21		0.186	0.1866	0.0606	0.0436	0	0.0578	0.14	0.155	0.136	0.137	0.0622	0.286		71.5487	0
24.4		0.129	0.1295	0.0311	0.0219	0	0.0314	0.0694	0.0829	0.0846	0.0741	0.0583	0.144		76.958	0
28.2		0.0934	0.0934	0.0167	0.0104	0	0.0163	0.0323	0.044	0.0577	0.0574	0.0537	0.0847		82.7762	0
32.7		0.0625	0.0626	0.00885	0.00478	0	0.00811	0.0183	0.0231	0.0371	0.0433	0.0407	0.053		89.0343	0
37.8		0.0379	0.038	0.00456	0.00212	0	0.00393	0.0173	0.0119	0.0219	0.0291	0.0265	0.0329		95.7655	16.7176
43.8		0.021	0.0219	0.00226	0.000917	0	0.00186	0.021	0.00605	0.0119	0.0176	0.0155	0.0195		103.006	16.005
50.7		0.0108	0	0.00108	0.000392	0.955	0.000865	0.0243	0.00302	0.0061	0.00972	0.00833	0.011		110.793	14.3611
58.8		0.00527	0	0.000503	0.000167	5.61	0.000398	0.025	0.00148	0.00297	0.00503	0.00422	0.00595		119.169	12.2606
68.1		0.00244	0	0.000228	7.2e-05	13	0.000182	0.0232	0.000719	0.00139	0.00247	0.00205	0.00308		128.179	10.061
78.8		0.00109	0	0.000102	3.16e-05	17.1	8.37e-05	0.0197	0.000346	0.000638	0.00116	0.00097	0.00155		137.87	7.99272
91.3		0.000475	0	4.58e-05	1.43e-05	16.2	3.89e-05	0.0156	0.000167	0.000291	0.000534	0.000454	0.000768		148.293	6.17949
106		0.000204	0	2.09e-05	6.74e-06	13.2	1.86e-05	0.0118	8.19e-05	0.000134	0.000242	0.000214	0.00038		159.504	4.66802
122		8.73e-05	0	9.92e-06	3.4e-06	10.3	9.31e-06	0.00868	4.15e-05	6.41e-05	0.00011	0.000104	0.000192		171.563	3.45587
142		3.76e-05	0	5.03e-06	1.88e-06	8.41	5.02e-06	0.00637	2.23e-05	3.27e-05	5.06e-05	5.35e-05	0.000102		184.534	2.51341
164		1.54e-05	0	2.57e-06	1.06e-06	6.5	2.72e-06	0.00488	1.18e-05	1.67e-05	2.22e-05	2.74e-05	5.27e-05		198.485	1.7992
190		4.67e-06	0	1.03e-06	4.65e-07	3.81	1.15e-06	0.00389	4.83e-06	6.71e-06	7.22e-06	1.09e-05	2.08e-05		213.491	1.2696
220		7.11e-07	0	2.8e-07	1.47e-07	1.8	3.37e-07	0.00296	1.32e-06	1.83e-06	1.24e-06	2.88e-06	5.31e-06		229.632	0.88424
255		6.85e-08	0	8.17e-08	5.19e-08	0.998	1.07e-07	0.00209	3.71e-07	5.36e-07	1.5e-07	7.93e-07	1.32e-06		246.993	0.60846
295		0	0.00289	2.43e-08	1.97e-08	0.645	3.48e-08	0.00142	9.88e-08	1.6e-07	5.25e-09	2.1e-07	2.8e-07		265.666	0.41401
342		0	0	6.56e-09	7.44e-09	0.457	1.04e-08	0.000943	2.09e-08	4.33e-08	0	4.56e-08	3.62e-08		285.751	0.27875
396		0	0	1.23e-09	2.38e-09	0.332	2.29e-09	0.000575	2.31e-09	8.19e-09	0	5.41e-09	0		307.355	0.18581
459		0	0	1.01e-10	5.32e-10	0.239	2.52e-10	0.000288	0	6.89e-10	0	0	0		330.591	0.12268
531		0	0	0	5.75e-11	0.167	0	0.000101	0	0	0	0	0		355.585	0.08027
615		0	0	0	0	0.112	0	1.76e-05	0	0	0	0	0		382.468	0.05205
712		0	0	0	0	0.0706	0	0	0	0	0	0	0		411.384	0.03346
825		0	0	0	0	0.0408	0	0	0	0	0	0	0		442.486	0.02133
955		0	0	7.87e-12	0	0.0209	0	0	0	0	0	0	0		475.939	0.01348
1110		0	0	5.29e-11	0	0.00893	0	0	0	0	0	0	0		511.921	0.00845
1280		0	0	1.65e-10	0	0.00281	0	0	0	3.78e-11	0	0	0		550.624	0.00525
1480		0	0	3.4e-10	0	0.000488	0	0	0	2.11e-10	0	0	0		592.253	0.00324
1720		0	0	5.42e-10	0	1.04e-05	0	0	0	5.81e-10	0	0	0		637.029	0.00198
1990		0	0	7.32e-10	0	0	0	0	0	1.09e-09	0	5.73e-11	0		685.19	0.0012
2300		0	0	8.83e-10	0	0	0	0	0	1.64e-09	0	3.28e-10	0		736.992	0.000717875
2670		0	0	9.75e-10	0	0	0	0	0	2.1e-09	0	9.06e-10	0		792.71	0.000426466
3090		0	0	1e-09	0	0	0	0	0	2.4e-09	0	1.68e-09	0		852.641	0.000250788
3580		0	0	9.68e-10	0	0	0	0.000259	0	2.52e-09	7.11e-10	2.43e-09	0		917.104	0.000145897
4150		0	0	8.81e-10	0	0	0	0.00193	0	2.44e-09	3.34e-09	2.95e-09	0		986.439	8.39e-05
4800		0	0	7.55e-10	0	0	0	0.00758	0	2.2e-09	7.55e-09	3.13e-09	0		1061.02	4.77e-05
5560		0	0	4.93e-10	0	0	0	0.0104	0	1.48e-09	7.94e-09	2.32e-09	0		1141.23	2.67e-05
6440		0	0	1.52e-10	0	0	0	0.00449	0	4.61e-10	3.01e-09	7.57e-10	0		1227.51	1.47e-05
7460		0	0	0	0	0	0	0	0	0	0	0	0		1320.32	8e-06
8630		0	0	0	0	0	0	0	0	0	0	0	0		1420.14	4.26e-06
															1527.5	2.22e-06
															1642.98	1.13e-06
															1767.2	5.58e-07
															1900.8	2.66e-07
															2044.51	0
															2199.08	0
															2365.34	0
															2544.16	0
															2736.51	0
															2943.4	0
															3165.93	0
															3405.28	0
															3662.73	0
															3939.64	0
															4237.49	0
															4557.85	0
															4902.44	0
															5273.08	0
															5671.74	0
															6100.53	0
															6561.75	0
															7057.84	0
															7591.43	0
															8165.36	0
															8782.69	0
															9446.68	0
															10160.9	0
															10929.1	0
															11755.3	0
															12644.1	0
															13600	0

## Sheet: Fig2-b
Time(s)
-5			pH 9.0			pH 7.3			pH 6.5			pH 6.0			pH 5.5			pH 5.2			pH 5.0			pH 4.8			pH 3.8
-4			1.031	1.36167	1.21567	1.67067	1.34133	2.02633	1.65633	1.22233	1.24633	2.20033	2.233	1.58867	2.989	3.096	3.186	2.49067	2.472	2.59533	3.012	2.77333	2.33667		1.01167	1.20467	1.381	1.397	2.131
-3			0.375	1.477	1.981	1.78067	1.55533	1.78033	1.68233	0.992667	1.539	2.16	1.66533	1.379	2.56	3.04	3.10533	2.40867	2.485	2.779	3.13333	2.83833	2.33833		1.30567	1.475	1.391	1.61	2.18767
-2			1.16467	1.03967	1.317	1.767	1.64667	2.07233	0.989	1.79267	0.833667	1.90833	1.509	1.785	2.43667	2.609	2.921	2.388	2.60067	3.28467	3.32167	2.77	2.19233		1.06233	1.05267	1.83667	1.50533	2.00167
-1			0.962	1.56233	1.286	1.093	1.37933	1.70267	1.56167	1.63967	0.993333	1.728	1.26267	2.165	2.35667	3.41233	3.32867	2.492	2.57933	2.96467	2.87367	2.685	1.62833	1.029	1.067	0.922	1.24867	1.22633	1.86167
0.5			2.10067	0.762333	1.09633	1.55467	1.66033	2.13933	0.876	1.06633	1.12933	2.04833	1.33133	1.935	2.613	3.148	3.24633	2.299	2.92233	2.52933	2.359	3.13567	1.97133	0.8598	1.29133	1.099	1.695	1.331	1.89333
1			10.2183	7.52967	24.4387	47.3977	41.0633	30.3987	43.352	30.399	30.494	26.9337	24.995	37.014	31.356	36.4273	33.2043	46.0177	40.1413	43.0457	45.4467	51.2047	47.622	24.0863	44.9363	59.4373	42.5993	46.3963	38.9193
2			2.88633	2.44767	16.4607	24.528	34.8297	39.6337	40.2557	38.4983	45.2523	42.854	32.5383	39.126	35.5997	38.955	36.894	46.6607	48.484	46.7557	55.497	55.362	57.553	29.7013	53.7387	62.7857	53.023	53.1217	54.718
3			1.451	0.642333	1.665	5.54633	2.659	3.345	6.96067	13.1177	8.12533	31.9222	30.1765	29.0137	34.5307	34.483	36.1977
4			0.904333	0.571333	1.26033	2.41733	1.71667	1.934	1.556	3.57	2.36167	15.9753	16.073	16.9723	37.257	38.6237	33.0607
5			1.8915	1.404	1.38225	1.338	1.69933	1.68233	1.534	1.31067	1.721	7.09167	10.9953	8.97067	31.86	31.595	25.5613
6			1.26367	0.492	2.25067	1.05167	1.73633	1.912	1.84333	1.465	1.81833	2.00567	2.62767	2.97167	24.7337	21.054	19.088	36.7953	41.125	40.4597
7												1.42367	2.08967	2.02433	15.3637	14.7337	13.6087
8															11.4177	10.5707	9.11267
9															6.01433	6.923	5.679
10															2.52333	4.81333	3.37
11												1.29967				4.866	3.00667	23.982	29.3757	29.2633	41.0133	44.499	44.0047	44.117	42.597	47.8333
12																3.79133	2.97667
13
14
15
20																		14.7137	18.2017	17.9333
25																			11.8143	11.11	29.167	32.0603	32.947	32.4977	35.9077	42.2463	37.3937	34.8227	41.1593
30																		4.50033		7.37667
35																		2.69733	4.10333	4.655	19.4663	22.2237	21.983	26.9187	31.4257	38.004
40																		2.45533	2.82267	3.15767
50																					13.2953	16.0337	15.8203	21.9163	26.227	30.8677	29.323	27.7777	35.1243
60																					9.97967	11.3067	11.9853	18.8077	23.8803	29.6453
70																					6.98733	11.65	9.02933	14.1007	20.821	25.276	25.1083	25.1873	27.9983
80																					4.33967	6.95667	6.989	12.418	18.0367	20.1667
90																					2.89667	4.29467	4.671	9.756	14.851	18.3003	21.6763	20.2127	24.018
100																						3.37233		7.46833		14.834
110																									10.9097		19.8847	19.7413	21.5027
120																									9.95
140																									7.48367		17.058	18.1457	18.7323
160																											16.295	15.7397	18.1853
180
200
220																											11.82
240																											11.3783
260																												9.62767	13.2197
																												9.77533	11.345

## Sheet: Fig2-e
		pH 7.2				pH 6.5				pH 6.0				pH 5.5				pH 5.2
Continous		0.844133	0.200067	-0.0102		0.202933	2.22727	1.21333		-0.709333	0.4894	0.2538		-0.0677333	0.730267	-0.1808		0.0396667	0.2108	0.327067
Intermittent		-0.0308889	0.0501111	0.088	-0.110667	0.0821111	0.266222	0.235556	-0.0555556	0.322667	0.177667	0.013	0.00044444	0.107222	0.0823333	-0.0996667	-0.138889	1.46856	1.02722	1.00067	0.321
																							Table Analyzed	intermittent pH dissolution-version 2
																							Kruskal-Wallis test
																							P value	0.5037
																							Exact or approximate P value?	Exact
																							P value summary	ns
																							Do the medians vary signif. (P < 0.05)?	No
																							Number of groups	5
																							Kruskal-Wallis statistic	4.036
																							Data summary
																							Number of treatments (columns)	5
																							Number of values (total)	10

## Sheet: Fig2-f,g
Time(seconds, relative to adding PMB)		pH 9.0			pH 7.2			pH 6.5			pH 6.0			pH 5.5			pH 5.2			pH 5.0			pH 4.8			pH 3.8
-50		-0.00045	-0.00088	-0.00012	-0.00223	0.000234	-1.6e-06	-0.00047	-0.00382	0.000114	-7e-05		-0.00151	0.00036	-8.6e-05	5e-05	0.00035	-9.7e-05	1e-05	-0.00036	-0.00107	-0.00144	0.00018	-0.00066	-0.00029	-0.0005	-0.00307	0.00044
-49		5.68e-06	-0.00057	-0.00033	-0.0022	0.000526	-9.3e-05	-0.00023	-0.00411	0.000175	-0.00031		-0.00151	0.00013	-0.00027	8e-05	1e-05	-0.00028	0.00053	-0.00021	-0.00119	-0.00083	-0.00041	-0.00048	-0.00042	-0.00041	-0.0025	0.0003
-48		-0.00022	-0.00065	-0.0005	-0.00222	0.000341	0.000105	-0.00031	-0.00389	-2.2e-05	-9e-05		-0.00132	0.00012	0.00011	6e-05	0.00053	9.9e-05	0.00032	-0.0003	-0.00086	-0.00156	-0.00066	-0.00025	-0.00048	-0.00046	-0.00263	-0.00025
-47		-0.00017	-0.0002	-0.00045	-0.00219	0.000253	0.000371	-0.00029	-0.00395	0.000266	-1e-05		-0.00129	0.00038	0.000213	-3e-05	-0.00012	0.000202	-7e-05	-0.00038	-0.00121	-0.00139	-0.00087	8.9e-05	-0.00023	-0.00031	-0.00275	-8e-05
-46		-5.9e-07	-0.00066	-0.00046	-0.00242	0.000307	3.91e-05	-0.00033	-0.00389	0.00021	-0.00034		-0.00144	0.00033	-0.00039	-0.0001	0.00078	-0.0004	0.00054	-5e-05	-0.00086	-0.0016	-0.00089	1e-05	-0.00026	7e-05	-0.00281	0.00042
-45		-0.0002	-0.00045	-0.00028	-0.00192	0.000243	4.38e-06	6.48e-05	-0.00413	0.000243	-0.00023		-0.00143	0.00015	0.000399	-0.00024	0.00039	0.000388	0.00066	-9e-05	-0.00118	-0.00102	-0.00077	-0.0002	-0.00023	-0.00044	-0.00299	-0.00031
-44		-0.00023	-0.00034	-0.00049	-0.00234	0.000214	-0.00016	-0.00044	-0.00388	0.000426	-0.00013		-0.00159	0.00013	0.000176	-0.00055	5e-05	0.000165	0.00073	0.00037	-0.00128	-0.00146	-0.00046	-4e-05	-0.00032	-0.00053	-0.003	-1e-05
-43		1.91e-05	-0.00058	-0.0005	-0.00202	0.000331	0.000138	-0.00036	-0.00367	0.000239	0.00015		-0.00145	-0.00028	0.000104	-0.00037	-0.00011	9.3e-05	0.00085	-0.00014	-0.00092	-0.00059	-0.00052	3e-05	-0.00015	-0.00022	-0.00274	0.00022
-42		0.000215	-0.00037	-0.00041	-0.00193	0.000398	0.000274	0.000117	-0.00412	0.00023	0.00026		-0.00196	0	-0.00032	-0.00083	-0.00044	-0.00033	0.00118	-0.00013	-0.00055	-0.00111	-0.00035	-0.00051	-0.00051	-0.00013	-0.003	-3e-05
-41		-5.2e-05	-0.0005	-0.00067	-0.00219	0.000562	0.000312	0.000166	-0.00413	-0.00016	0.00015		-0.00136	-0.00015	-0.00011	-0.00065	-0.00045	-0.00012	0.00093	0.0001	-0.00055	-0.00094	-0.00086	-3.2e-05	-0.00021	-0.00011	-0.00248	0.00011
-40		-0.00017	-0.00012	-0.0003	-0.00217	0.000166	4.84e-05	0.000217	-0.00415	0.00034	0.00015		-0.00155	6e-05	-6.9e-05	-0.0007	0.00014	-8e-05	0.00148	4e-05	-0.00083	-0.00122	-0.00072	0.000371	-0.00033	-0.00073	-0.00272	0.00011
-39		7.91e-05	-0.00021	-0.00031	-0.00228	0.00026	0.000127	4.96e-05	-0.00392	-0.00027	0.00035		-0.00181	0.00036	-0.00011	-0.00027	-0.00042	-0.00012	9e-05	5e-05	-0.00052	-0.00158	-0.00069	-0.00048	-0.00024	0	-0.00287	-0.00012
-38		3.08e-05	-0.00041	-0.00048	-0.00204	0.000523	-0.0002	9.19e-05	-0.00418	-0.00012	-0.00034		-0.00173	-2e-05	-1.6e-05	-0.00056	-0.00037	-2.7e-05	0.00029	0.00011	-0.0003	-0.00089	-0.00118	-4.9e-05	9e-05	7e-05	-0.00258	-0.00044
-37		7.91e-07	-0.00047	-0.00031	-0.00211	0.000712	0.000163	-9.4e-05	-0.00412	-0.0002	-0.00029		-0.00135	-0.00021	-0.00015	-0.00052	-0.00018	-0.00017	-1e-05	0.00034	-0.00086	-0.00097	-0.00095	3.8e-05	-6e-05	-0.00023	-0.00313	-0.00018
-36		-0.00015	-0.00054	-0.00026	-0.00217	0.000572	0.00019	-8.9e-05	-0.00408	-0.00016	-0.00012		-0.00138	-0.00012	-6e-06	-0.0001	-0.00017	-1.7e-05	-0.00014	-0.00014	-0.00055	-0.00124	-0.00101	0.00037	-0.00013	-0.00057	-0.0028	0.0001
-35		0.000757	-0.00075	-0.00033	-0.00225	0.00116	0.000377	1.48e-05	-0.00405	-6.8e-06	1e-05		-0.00156	-0.00019	-0.00017	-0.00027	-0.00051	-0.00018	-6e-05	-6e-05	-0.0002	-0.00136	-0.00074	0.000201	-0.00023	-0.00055	-0.00297	6e-05
-34		0.00125	-0.00054	-7.7e-05	-0.0023	0.000836	0.000391	-0.00035	-0.00396	0.000144	-0.00033		-0.001	-0.00015	-0.00019	-0.0002	-0.00045	-0.0002	-0.00033	-8e-05	-0.00088	-0.00153	-0.001	-5e-06	-0.00014	-0.00014	-0.00272	6e-05
-33		0.001422	-0.00015	-0.00032	-0.00209	0.000583	-0.00011	-5.3e-05	-0.0037	-0.00012	-0.00021		-0.00112	-8e-05	0.000133	0.00021	-0.00013	0.000122	0.0003	-0.00013	-0.00047	-0.00132	-0.00134	-4.5e-05	-0.00021	-0.00043	-0.0028	-0.00032
-32		0.001126	-0.00058	-0.00053	-0.00235	0.000453	6.98e-05	-9.3e-05	-0.00397	-3e-07	-0.00014		-0.0008	-0.00011	-0.00026	0.003664	-0.00023	-0.00027	-0.0003	-0.00017	-0.00042	-0.00099	-0.00121	-2e-06	-2e-05	-0.00078	-0.00287	-0.00053
-31		8.92e-05	-0.0003	-0.00035	-0.00254	0.000636	9.74e-05	7.31e-05	-0.00421	-0.00043	5e-05		-0.00072	-0.00032	-1e-06	-0.00049	-0.00042	-1.2e-05	-0.00026	0.0001	-0.00034	-0.00156	-0.0008	3.1e-05	-0.00036	-0.00049	-0.00283	-0.00032
-30		-0.00032	-0.00052	-0.00023	-0.00238	0.000321	0.000107	0.000348	-0.00384	-0.00032	0.00015		-0.00018	-0.00027	0.000242	-0.00091	0	0.000231	-0.00039	-0.00045	-0.00055	-0.0012	-0.00052	0.000554	0.00016	-0.00043	-0.00249	0.0001
-29		-0.00046	-0.00045	-0.0002	-0.00265	-4.5e-05	-3.1e-06	1.72e-06	-0.00412	-0.00011	4e-05		0.00021	7e-05	-0.00026	-0.00061	-8e-05	-0.00027	-7e-05	-0.00029	0.00033	-0.00163	-0.00085	-0.00023	8e-05	-0.00061	-0.0031	-0.00011
-28		-0.00026	-0.00052	-0.00024	-0.00257	-0.00036	-0.00034	3.98e-05	-0.00374	-0.00027	-6e-05		0.00034	-6e-05	-0.00012	-0.00032	4e-05	-0.00013	0.00017	-0.0002	0.00025	-0.00167	-0.00057	-6.8e-05	-0.00031	-4e-05	-0.00257	0.0003
-27		-0.00018	-0.00016	-9.5e-05	-0.00231	-0.00028	-0.00016	0.000426	-0.00363	0.00018	4e-05		-0.00018	-9e-05	3e-06	-0.00012	-6e-05	-8e-06	-0.00051	-0.00022	-0.00013	-0.00173	-0.00015	0.000322	-0.00034	-0.00017	-0.00261	-0.00019
-26		-0.00025	-0.00066	-0.00041	-0.00235	-0.00047	-9.7e-05	-4.6e-05	-0.00405	-5.6e-05	9e-05		9e-05	-0.00023	-0.00017	4e-05	-0.00014	-0.00018	-0.0002	5e-05	-0.00013	-0.00125	-0.00024	-0.00021	0.00031	-0.00029	-0.0025	2e-05
-25		-2.2e-05	-0.00051	-0.00041	-0.00243	-0.00081	0.000356	-0.00025	-0.0038	0.000202	0.00033		0.00043	0.0001	-0.00022	3e-05	9e-05	-0.00023	-0.00042	0.00012	-0.00026	-0.00139	-0.0001	-0.00031	-0.00016	-0.00035	-0.00199	-0.00035
-24		6.27e-05	-0.00056	-0.00046	-0.00247	-0.00048	-6.4e-06	0.000225	-0.00374	-6.1e-05	-1e-05		0.00016	1e-05	0.000226	0.00014	-0.00039	0.000215	-0.00056	0.00016	-0.00056	-0.0016	-0.0003	0.000152	-0.00042	-0.00053	-0.0001	-0.00055
-23		-6.4e-05	-0.00055	-0.00013	-0.00216	-0.00033	-6.9e-05	-0.00011	-0.00393	6.13e-06	0.00045		0.00019	0.00014	-7.2e-05	7e-05	-0.00025	-8.3e-05	-0.00036	-0.00021	-0.0001	-0.00125	-5e-05	0.000185	-0.00011	-0.00054	0.002841	0.00013
-22		1.41e-05	-0.00026	-0.00017	-0.00227	-0.00078	-0.00025	6.91e-05	-0.00384	-6.3e-05	1e-05		0.00019	0.00032	-0.00018	-0.00015	6e-05	-0.00019	0.00023	6e-05	0.00048	-0.00151	-0.00015	0.000285	-0.00023	-0.00028	0.004648	0.00036
-21		0.000285	-0.00034	-0.00024	-0.00203	-0.00054	0.000475	0.000251	-0.00386	-4.3e-06	0.0004		0.00043	0.00027	-1.2e-05	-0.00044	-5e-05	-2.3e-05	-0.00061	-1e-05	-0.00019	-0.00169	-2e-05	-0.00014	0.00018	-0.00054	0.006389	0.00042
-20		-0.00016	-0.0003	-0.00019	-0.00207	-0.00064	-0.00011	-0.00016	-0.00398	-1.1e-05	4e-05		0.00036	-0.0002	0.000266	-0.00033	-1e-05	0.000255	-0.00046	-0.00022	-0.00039	-0.00141	0.00021	-0.00012	-0.00041	-2e-05	0.00604	0.0001
-19		7.99e-06	-0.00011	-0.00022	-0.00187	-0.00042	-0.00047	-0.00011	-0.00425	-6.7e-05	0.00022		0.00079	-0.00022	0.000588	-0.00071	-0.00083	0.000577	-0.00069	-8e-05	-0.0005	-0.00127	0.00045	7e-05	-3e-05	-0.00026	0.005433	-0.00016
-18		-0.0003	-0.00045	-0.00023	-0.00195	-0.00059	-9.3e-05	0.000485	-0.00437	-7.4e-05	0.00031		0.00112	-0.00014	0.000283	-0.00065	-0.00035	0.000272	-0.00025	0	-0.0001	-0.00136	0.00014	0.000123	5e-05	-0.00041	0.003767	0.00025
-17		-0.0003	-0.00045	-0.00043	-0.00199	-0.00045	-0.0004	-0.00018	-0.00414	0.000108	0.00019		0.00117	-9e-05	-5.4e-05	-0.00042	-0.00018	-6.5e-05	-0.00035	0.00015	1e-05	-0.00092	0.0004	-0.00053	6e-05	-0.00012	0.002305	8e-05
-16		-0.00052	-0.0003	-0.00011	-0.00209	-0.00042	-0.00049	1.98e-05	-0.00417	-4.4e-05	-0.00039		0.00119	-0.00011	0.000186	-0.00034	-0.00032	0.000175	-0.00053	-0.0002	0.00038	-0.00123	0.00069	-0.00056	0.00015	-0.00067	0.001619	0.00014
-15		4.94e-05	-0.00047	-0.00016	-0.00222	-0.00066	-0.0006	-0.00014	-0.00423	-0.00015	-0.00054		0.00127	-0.00017	0.000211	-0.00067	-2e-05	0.0002	-0.00029	0.00026	0.00023	-0.0006	0.00044	-0.0007	0.00021	-0.00034	0.001487	0.00021
-14		-3.9e-05	-0.00037	-0.00052	-0.00196	-0.00067	-0.00019	7.03e-05	-0.00411	-0.00029	-0.00014		0.00135	0.00018	-0.00015	-0.0009	-0.00041	-0.00016	-0.00016	-6e-05	0.00038	-0.00072	0.00104	-0.00029	9e-05	-0.00051	0.001262	0
-13		-0.00024	-0.00042	-0.00017	-0.00226	-0.00066	-7.8e-05	0.000108	-0.00402	-0.0003	-1e-05		0.00169	0.00021	2.4e-05	-0.00042	-0.00037	1.3e-05	-0.00049	-0.00038	0.00059	-0.00052	0.00071	-8.3e-05	0.00043	-0.00026	0.001779	0.00053
-12		-0.00032	-0.0008	0.000228	-0.00228	-0.00078	-0.00059	-4.5e-05	-0.00369	-0.00013	-0.00011		0.00092	-0.00013	0.000289	-5e-05	-0.00026	0.000278	-0.00033	-4e-05	0.0005	-0.00056	0.00078	4.9e-05	0.0014	-0.00034	0.002283	0.00012
-11		-0.00019	-0.00037		-0.00215	-0.00026	-0.00066	0.000215	-0.00378	1.61e-06	-0.00039		0.00108	-0.00015	0.0002	-0.00025	-0.00011	0.000189	-0.00028	0.00014	0.00077	-0.00091	0.00105	9.9e-05	0.0008	-0.00041	0.002852	0.00025
-10		-0.00029	-0.0005	0.000118	-0.00218	-0.00049	-0.00059	0.000183	-0.00384	-0.0001	0.00028		0.00153	0.00014	0.000118	3e-05	-0.00023	0.000107	-0.00057	-0.00025	0.00024	-0.00014	0.00104	0.000173	7e-05	-0.00037	0.002957	-0.00033
-9		-0.00054	-0.00022	-0.00046	-0.0023	6.7e-05	-0.00059	3.36e-05	-0.00396	-8.5e-05	0.00015		0.00109	-0.00028	1.6e-05	0.00052	0.0004	5e-06	-2e-05	0.0001	0.0011	0.00143	0.00049	2.7e-05	-0.00034	-3e-05	0.002571	-0.00021
-8		-0.00024	-0.00046	-0.00044	-0.00217	0.000332	-0.00066	0.000117	-0.00397	-8.7e-05	0.00018		0.00121	-0.0001	7.4e-05	0.00045	-0.0001	6.3e-05	-0.00045	-0.00014	0.00088	0.0018	0.00149	8e-06	5e-05	-0.00064	0.002565	8e-05
-7		-0.00045	-0.00025	-0.00048	-0.00214	0.00074	-0.00029	0.000284	-0.00372	0.000107	0.00052		0.00108	-0.00011	-0.00012	0.00054	0.0004	-0.00013	8e-05	0.00014	0.0005	0.00328	0.0009	0.000581	-0.00012	-0.00011	0.002404	0.00026
-6		-0.00015	-0.00063	-0.00029	-0.00277	0.001045	-0.00042	-3.9e-05	-0.00334	0.000173	0.00025		0.00121	0.00022	4e-05	0.00098	0.00032	2.9e-05	0.00062	0.00014	0.0013	0.00367	0.00106	0.000558	5e-05	-0.00015	0.002435	9e-05
-5		-0.00042	-0.00048	-0.00081	-0.00209	0.001424	-0.00043	1.2e-05	-0.00239	3.29e-05	7e-05	-0.00027	0.00123	8e-05	0.000254	0.00114	0.00056	0.000243	-5e-05	8e-05	0.00169	0.005404	0.00114	0.000261	0.0001	-4e-05	0.002336	3e-05
-4		-0.0003	0.000317	-0.00025	-0.00206	0.001341	0.001304	3.5e-05	0.000379		-0.00032	-0.00028	0.002	0.00025	0.000116	0.001	0.00054	0.000105	-0.00022	0.00077	0.00154	0.00642	0.00105	0.000124	0.00016	0.00047	0.002426	-0.00022
-3		-0.00052	8.1e-05	-0.00049	-0.00228	0.000983	0.002546	0.000175	-0.00367	-9.5e-05	-0.00013	-0.00039	0.00172	4e-05	7.7e-05	0.00113	0.00099	6.6e-05	6e-05	0.00071	0.00196	0.007589	0.00156	0.000383	2e-05	0.002354	0.002894	-0.00043
-2		-0.00026	-0.00042	-0.00038	0.000233	0.001012	0.000385	-2.4e-05	-0.00285	0.00019	-0.00024	-0.00029	0.00215	-4e-05	0.000174	0.00151	0.00081	0.000163	0.0002	0.00056	0.00207	0.009022	0.001966	0.000609	0.00066	0.005298	0.003478	-0.00016
-1		-0.00055	-0.0003	-0.00057	0.00016	0.000498	0.000275	-2.5e-05	-0.00359	8.87e-05	-6e-05	-1e-05	0.00193	-6e-05	-0.00049	0.00149	0.00148	-0.0005	0.00014	0.00054	0.00282	0.010567	0.0017	0.000303	0.00203	0.007105	0.004758	-0.00013
0		-0.00045	-0.00038	-0.0006	-0.00224	0.000349	0.000586	4.47e-05	-0.00327	-8.3e-05	0.0007	-0.00035	0.00269	0.00075	0.000157	0.001901	0.00126	0.000146	0.00032	0.00104	0.00318	0.011299	0.00198	0.00086	0.005154	0.00266	0.00612	0.00012
1		-0.00019	-9e-05	-0.00062	-0.00215	-0.00018	0.001831	6.41e-05	0.000804	-0.00011	0.0013	-0.00017	0.00323	0.126748	0.000383	0.00178	0.0013	0.000372	1e-05	0.00109	0.004133	0.012373	0.001755	8.2e-05	0.008036	0.003045	0.007834	0.001
2		9.65e-05	-0.00038	-0.00034	-0.00116	-0.00039	0.007339	-0.00017	-0.00076	0.000196	0.00603	-0.00024	0.00333	0.00451	0.032428	0.001859	0.00168	0.032417	0.001	0.00175	0.00454	0.013337	0.001979	0.00067	0.011951	0.003324	0.009903	0.0026
3		0.000758	-0.00071	-0.00026	-0.0003	-0.00049	0.018866		-0.00185	0.000988	0.0014	-7e-05	0.003867	0.045346	0.019709	0.002474	0.00195	0.019698	0.00029	0.00244	0.00564	0.014376	0.002162	0.000303	0.017163	0.003409	0.010225	0.005272
4		0.001505	-0.00016	-0.00015	0.000132	-0.00036	0.000758	0.00027	-0.00141	0.000883	0.00048	6e-05	0.004567	0.00844	0.006942	0.002606	0.0022	0.006931	0.00096	0.00302	0.006246	0.015829	0.002514	0.000607	0.022173	0.002911	0.010905	0.009196
5		0.001976	0.002404	0.000392	0.001144	-0.00054	0.000549	-0.00016	-0.00152	0.000522	0.00018	0.0005	0.005207	0.00305	0.006225	0.003035	0.00241	0.006214	0.00109	0.003898	0.006985	0.016874	0.002895	0.000779	0.023349	0.003419	0.010908	0.012438
6		0.001522	0.002841	0.00086	0.003408	-0.00045	0.015943	-0.00069	-0.00278	0.002196	0.00034	0.00012	0.006168	0.00381	0.007259	0.003919	0.00217	0.007248	0.00201	0.004591	0.008007	0.018231	0.003647	0.001118	0.020615	0.003118	0.010423	0.016505
7		0.00172	-4.6e-05	0.00106	0.010804	-0.0004	0.011248	0.000977	-0.00383	0.00027	0.00044	0.0001	0.006541	0.008128	0.007837	0.004933	0.00209	0.007826	0.00175	0.005608	0.008453	0.019827	0.003731	0.001386	0.014893	0.003114	0.010026	0.018773
8		0.001125	-0.00083	0.001295	0.030169	-0.00073	0.007435	0.012745	-0.00367	0.000361	0.00051	0.00014	0.007604	0.011287	0.008212	0.005921	0.002745	0.008201	0.00246	0.005979	0.009243	0.020868	0.004343	0.001642	0.00918	0.003315	0.00905	0.020418
9		0.001376	-0.00106	0.0011	0.031129	-0.00056	0.005384	0.01982	-0.0038	0.000153	0.00086	0.00048	0.008564	0.012705	0.007286	0.006954	0.00301	0.007275	0.00266	0.006827	0.009878	0.02195	0.004661	0.001648	0.005213	0.003104	0.008267	0.019827
10		0.000768	-0.00126	0.000676	0.016398	-0.00037	0.005007	0.010591	-0.00381	0.000189	0.00073	-2e-05	0.010293	0.012708	0.004544	0.008497	0.003052	0.004533	0.00309	0.007206	0.010566	0.023406	0.005469	0.001982	0.00314	0.003634	0.007593	0.018845
11		0.000459	-0.00114	0.000407	0.00595	-0.00067	0.005569	0.002463	-0.00375	-2.8e-05	0.00058	-0.00017	0.01057	0.013221	0.003128	0.010047	0.003814	0.003117	0.00359	0.007509	0.011089	0.024286	0.006309	0.002027	0.00197	0.004177	0.006418	0.017555
12		1.82e-05	-0.0006	0.000323	0.002322	-0.0002	0.004863	0.001646	-0.00388	-7.2e-06	0.00089	-0.00022	0.012161	0.013315	0.001043	0.011666	0.004107	0.001032	0.00402	0.00776	0.011539	0.025742	0.007151	0.001929	0.00143	0.004384	0.005871	0.015443
13		5.29e-05	-0.00067	3.26e-05	0.000141	-2.3e-05	0.004495	0.000763	-0.00401	0.000113	0.00093	0.00016	0.01331	0.014667	0.000757	0.013196	0.004146	0.000746	0.004497	0.007967	0.012693	0.027422	0.008369	0.002618	0.00134	0.004213	0.005594	0.013255
14		-9.1e-05	-0.0006	0.000516	0.000564	-0.00065	0.003726	0.000457	-0.0039	0.000121	0.00126	-0.00013	0.014441	0.015	0.000918	0.014288	0.003919	0.000907	0.004561	0.007679	0.013488	0.028618	0.008986	0.002157	0.00099	0.005054	0.005059	0.012654
15		-5.2e-05	-0.0006	0.000362	0.001759	-0.00017	0.003472	-5.3e-05	-0.00405	-4.8e-06	0.00141	-0.00034	0.015126	0.015114	0.000326	0.016148	0.004599	0.000315	0.005104	0.007712	0.01378	0.030106	0.010275	0.002487	0.00091	0.005958	0.005309	0.012273
16		-3.4e-05	-0.00045	0.000356	0.001372	-0.00049	0.003056	0.000137	-0.00419	0.000176	0.00109	7e-05	0.014711	0.014771	0.000256	0.017333	0.00463	0.000245	0.005476	0.007535	0.014719	0.031878	0.011712	0.002407	0.00033	0.006647	0.005043	0.012757
17		-0.00041	-0.00032	0.000533	0.000333	-0.00037	0.002933	0.000401	-0.00408	0.000121	0.00088	0.00048	0.014609	0.01423	0.00036	0.017899	0.005073	0.000349	0.005716	0.00695	0.015584	0.032864	0.012109	0.002083	0.0004	0.007751	0.004866	0.012965
18		-0.00045	-0.00022	0.00029	0.000295	-0.00031	0.00266	0.000588	-0.00371	0.000332	0.00112	0.00018	0.014099	0.013956	0.000262	0.018272	0.004877	0.000251	0.006027	0.007006	0.016116	0.034365	0.013579	0.002563	0.0008	0.008011	0.005767	0.013528
19		-0.00047	-0.00028	0.000882	-0.00032	-0.00016	0.002344	0.000394	-0.0041	3.55e-05	0.00083	0.00011	0.012866	0.014167	0.000651	0.018596	0.00511	0.00064	0.006494	0.006682	0.017264	0.03515	0.01467	0.002164	0.00028	0.00868	0.00556	0.014726
20		-0.0005	-0.00051	0.000638	-0.00019	-0.00055	0.002582	0.000684	-0.00389	-7.2e-05	0.00083	8e-05	0.011432	0.014933	0.000497	0.018622	0.005525	0.000486	0.007025	0.007014	0.018353	0.036509	0.015612	0.002232	-0.0001	0.009664	0.005639	0.015472
21		-0.00079	-0.00031	3.59e-06	-0.00048	-0.0003	0.002076	0.000571	-0.00407	-6.7e-05	0.00109	0.00013	0.010041	0.013968	0.000352	0.018505	0.005715	0.000341	0.007341	0.007538	0.019058	0.037437	0.016124	0.001954	0.00012	0.010154	0.006209	0.017018
22		-0.00051	-0.00025	-2.8e-05	-0.00049	-0.00046	0.002111	0.000395	-0.00438	3.26e-05	0.0009	0.00014	0.008639	0.012947	0.000339	0.017957	0.005921	0.000328	0.007822	0.007231	0.019914	0.038716	0.017101	0.001825	-0.00014	0.010972	0.006769	0.018557
23		-0.00077	-0.00021	-3.5e-06	-0.00085	-0.00024	0.002295	0.000131	-0.00386	0.000115	0.00069	0.00049	0.007684	0.012024	0.000877	0.017015	0.005628	0.000866	0.008712	0.007483	0.020665	0.039938	0.0179	0.001983	-8e-05	0.012344	0.00688	0.019943
24		-0.00074	-0.00027	7.83e-05	-0.00115	-0.00012	0.002019	0.000734	-0.0039	1.66e-05	0.00098	0.00025	0.006802	0.011287	0.000536	0.016159	0.006047	0.000525	0.008893	0.007931	0.021512	0.041357	0.018065	0.002177	-0.00016	0.013727	0.007079	0.021553
25		-0.00072	0.000124	0.000152	-0.00124	-0.00031	0.001665	0.000703	-0.00413	-0.00029	0.00076	0.00046	0.005954	0.011213	0.000512	0.015249	0.006211	0.000501	0.009515	0.007924	0.022447	0.043203	0.01899	0.002506	0.00021	0.014718	0.007552	0.02324
26		-0.00061	0.000311	-0.0001	-0.0013	4.2e-05	0.001609	0.000373	-0.00372	-0.00022	0.00078	0.00031	0.005666	0.010953	0.001154	0.014136	0.006454	0.001143	0.010092	0.008224	0.023077	0.044816	0.019319	0.001924	0.00018	0.016208	0.008314	0.024565
27		-0.00048	-0.00029	-4.5e-05	-0.00129	-0.00024	0.001437	1.14e-05	-0.00391	-0.00071	0.00082	0.00076	0.005029	0.011503	0.000872	0.013147	0.006902	0.000861	0.010292	0.008695	0.02338	0.046983	0.018933	0.00206	-0.0001	0.017322	0.008699	0.026124
28		-0.00065	-0.00025	0.000208	-0.00141	-4.3e-05	0.001977	-0.00015	-0.00363	-0.00078	0.00088	0.00034	0.004173	0.012294	0.000992	0.011886	0.006793	0.000981	0.010569	0.008827	0.024215	0.05007	0.018963	0.002019	0.00059	0.018001	0.008642	0.027029
29		-0.00072	-0.00017	-0.00028	-0.00137	-0.00021	0.001827	0.000243	-0.00394	-0.00058	0.00068	-0.00013	0.004077	0.013185	0.001079	0.011228	0.007094	0.001068	0.010939	0.009479	0.024701	0.053587	0.018678	0.002216	0.00073	0.018934	0.009337	0.027602
30		-0.00065	0.000183	-0.00018	-0.00123	0.000309	0.001457	0.000207	-0.00346	-0.00075	0.0009	0.00072	0.003849	0.013708	0.000993	0.010481	0.007462	0.000982	0.010952	0.009857	0.02523	0.057025	0.018436	0.002198	0.00121	0.019383	0.00959	0.02817
31		-0.00077	0.000119	9.09e-05	-0.00145	-0.00036	0.001435	2.83e-05	-0.00361	-0.0008	0.00073	0.00026	0.003619	0.014427	0.000737	0.009961	0.007319	0.000726	0.011237	0.010625	0.026105	0.061911	0.017407	0.002314	0.00046	0.019512	0.010411	0.028218
32		-0.00073	0.000128	-0.00015	-0.00128	-0.00028	0.001407	2.77e-05	-0.00364	-0.00015	0.00067	8e-05	0.00338	0.015019	0.00062	0.010063	0.007382	0.000609	0.011531	0.010696	0.026943	0.066293	0.016473	0.002391	0.00067	0.018816	0.010759	0.028439
33		-0.00095	-2.9e-05	-4.3e-05	-0.00132	0.000229	0.001275	1.09e-05	-0.00346	-0.00021	0.00037	0.0003	0.00324	0.015324	0.000706	0.010569	0.008119	0.000695	0.011753	0.011522	0.027483	0.070809	0.015889	0.002566	0.00046	0.018301	0.011202	0.028156
34		-0.00075	0.000145	-0.00013	-0.00134	-0.00023	0.000671	-0.00044	-0.00325	-3.3e-05	0.00056	-0.0002	0.00305	0.015512	0.000928	0.011692	0.008431	0.000917	0.012339	0.011609	0.028168	0.074408	0.014978	0.002545	0.00065	0.016567	0.011349	0.028419
35		-0.0007	0.000397	0.000337	-0.00131	-0.00036	0.00035	7.65e-05	-0.00344	8.6e-05	0.00044	-8e-05	0.0029	0.015771	0.000981	0.012673	0.008426	0.00097	0.012834	0.012573	0.028955	0.077371	0.014303	0.002521	0.0005	0.015376	0.01167	0.02795
36		-0.00061	0.000288	-0.00036	-0.00136	-0.00033	-0.00036	-7e-05	-0.00387	-0.00017	0.00049	-0.00022	0.00239	0.016219	0.000974	0.014957	0.00823	0.000963	0.01304	0.012983	0.02954	0.078022	0.013758	0.002254	0.00057	0.014139	0.011934	0.02787
37		-0.00046	0.000455	-6.8e-05	-0.00112	-0.00046	-0.00096	-0.0002	-0.00387	0.000112	0.00072	-0.00038	0.00218	0.016521	0.000971	0.017992	0.008609	0.00096	0.01376	0.013268	0.030277	0.07736	0.013086	0.002484	0.00059	0.012872	0.012659	0.028133
38		-0.00076	8.97e-05	-0.00021	-0.00111	-0.00042	-0.00194	8.56e-05	-0.00356	0.000138	0.00069	-0.00066	0.00268	0.016185	0.000738	0.021237	0.009296	0.000727	0.014239	0.01438	0.030881	0.075724	0.012646	0.002893	0.00062	0.011526	0.012358	0.027949
39		-0.00068	-5.4e-06	-0.00028	-0.00098	-0.00033	-0.00248	-0.00019	-0.00359	0.000327	0.00055	0.00011	0.00208	0.016412	0.001127	0.025778	0.008791	0.001116	0.014569	0.014919	0.031357	0.072683	0.01126	0.003002	0.00059	0.010673	0.012554	0.028423
40		-0.00048	0.000148	-0.00039	-0.00118	-0.00015	-0.00181	-0.0003	-0.00344	0.000221	0.00044	-0.00034	0.00184	0.016499	0.000563	0.030633	0.008635	0.000552	0.015007	0.015555	0.031944	0.069252	0.010881	0.002601	0.00029	0.010276	0.012922	0.028836
41		-0.001	0.000228	-6.9e-05	-0.00131	-0.00041	-0.0012	8.23e-05	-0.00377	0.000274	0.0004	-0.00055	0.00175	0.016881	0.000908	0.035643	0.008648	0.000897	0.015474	0.016419	0.032884	0.065262	0.010239	0.002535	0.00055	0.009785	0.01295	0.029333
42		-0.00094	0.000277	-0.00011	-0.00133	-4.4e-05	-0.00104	-0.00017	-0.0039	0.000147	0.00046	-0.00013	0.00125	0.017667	0.001382	0.039729	0.008874	0.001371	0.01596	0.017592	0.033687	0.061074	0.009704	0.003364	0.00068	0.009137	0.0128	0.029806
43		-0.00085	0.000211	-0.00016	-0.00139	-7.2e-05	-0.00126	-0.00045	-0.00343	3.1e-05	0.00068	-0.0007	0.00152	0.018164	0.001414	0.043398	0.009058	0.001403	0.016704	0.018466	0.033903	0.057331	0.008812	0.00311	0.00044	0.008531	0.013151	0.030463
44		-0.00076	0.000346	-0.0003	-0.0013	-5.1e-05	-0.00054	-0.00059	-0.00378	0.000332	0.0003	-0.00029	0.00115	0.019302	0.001354	0.04624	0.009032	0.001343	0.017632	0.019685	0.034481	0.054012	0.008425	0.003124	-0.00011	0.008264	0.01346	0.030524
45		-0.00104	0.00054	-0.00017	-0.00131	0.000831	-0.0004	-0.00033	-0.00346	0.000171	0.0006	-0.00058	0.00126	0.019676	0.001397	0.047608	0.008952	0.001386	0.018316	0.020444	0.034339	0.051805	0.007927	0.002862	0.00045	0.008031	0.013534	0.030967
46		-0.00101	0.000395	-0.00041	-0.0017	-0.00024	0.000283	-0.0003	-0.00362	0.000618	0.00055	-0.00033	0.00137	0.021198	0.001247	0.048449	0.009026	0.001236	0.01896	0.022021	0.035181	0.050188	0.007151	0.002853	5e-05	0.008127	0.013651	0.03211
47		-0.00079	0.000189	-0.00025	-0.00148	-0.00031	0.00021	0.000143	-0.0037	0.000304	0.00098	-8e-05	0.0015	0.021843	0.001696	0.049331	0.008688	0.001685	0.019606	0.02334	0.034832	0.048923	0.006648	0.00278	-6e-05	0.008105	0.014076	0.032653
48		-0.00117	-9.2e-05	-0.00056	-0.00126	0.000396	0.000495	0.000408	-0.0033	0.000276	0.00096		0.00124	0.022933	0.001798	0.048671	0.008845	0.001787	0.020654	0.02511	0.035192	0.048185	0.006105	0.00326	0.00085	0.007676	0.014094	0.032862
49		-0.0009	9.44e-05	9.67e-05	-0.00151	-0.00011	0.000582	0.000233	-0.0035	0.000192	0.00039	0.00017	0.0014	0.023877	0.001547	0.048061	0.008793	0.001536	0.02184	0.026807	0.035769	0.047548	0.005781	0.002986	0.00057	0.007535	0.014218	0.033513
50		-0.00135	1.37e-05	-0.00051	-0.00166	3.6e-05	0.001328	0.000149	-0.00338	0.000215	0.0004	-0.00031	0.00086	0.024407	0.002252	0.047135	0.008522	0.002241	0.022508	0.02885	0.035397	0.047228	0.005497	0.002585	0.0003	0.007545	0.01406	0.033694
51		-0.00144	0.000199	-0.00015	-0.00138	-0.00016	0.00138	0.000318	-0.00349	0.000518	0.00044	-0.00022	0.00099	0.024676	0.002348	0.045476	0.008531	0.002337	0.023702	0.031649	0.035832	0.047131	0.005464	0.00315	0.00068	0.007592	0.014041	0.034453
52		-0.00137	-0.00016	-0.00058	-0.00162	-0.00014	0.001546	-1.7e-05	-0.00358	0.000415	0.0007	-0.0004	0.00072	0.025805	0.002626	0.044122	0.008526	0.002615	0.024016	0.033447	0.036055	0.04684	0.004702	0.003077	0.00085	0.007647	0.014092	0.034939
53		-0.00175	-7.3e-05	-0.00037	-0.00148	4.5e-05	0.00147	-2.6e-05	-0.00377	0.00026	0.00054	-0.00028	0.00124	0.026192	0.00343	0.042526	0.008545	0.003419	0.024925	0.035599	0.035797	0.046987	0.004561	0.003211	0.00052	0.007408	0.013907	0.035666
54		-0.00141	-6.9e-05	-0.00038	-0.00126	-2.6e-05	0.001721	-0.00057	-0.00376	0.000189	0.00066	9e-05	0.00056	0.026541	0.003208	0.040763	0.008334	0.003197	0.02586	0.038598	0.035805	0.046549	0.004244	0.003526	0.00058	0.00802	0.013744	0.036436
55		-0.00148	4.37e-05	-0.00043	-0.0016	0.000212	0.001597	-9.5e-05	-0.00354	0.000198	0.00041	-0.0001	0.00094	0.027319	0.003433	0.039516	0.008138	0.003422	0.026772	0.040862	0.036177	0.04684	0.00333	0.002951	0.00067	0.007629	0.013374	0.036693
56		-0.0016	-0.00039	-0.00018	-0.00164	-0.00013	0.001371	0.000206	-0.00373	4.06e-05	0.00048	-0.00042	0.00169	0.027188	0.003756	0.037779	0.007748	0.003745	0.027573	0.043233	0.03557	0.047214	0.002903	0.002162	0.00118	0.007104	0.012891	0.037277
57		-0.00145	-4.1e-06	-0.00032	-0.00197	-0.00023	0.001726	-0.00024	-0.00353	1.44e-05		-1e-05	0.00049	0.027491	0.00412	0.036322	0.008185	0.004109	0.028043	0.045731	0.036084	0.046786	0.0024	0.003172	0.00095	0.007702	0.012272	0.038229
58		-0.00167	-0.0003	-0.00044	-0.00257	-0.00012	0.001456	2.59e-07	-0.00351	-0.00013	0.00074	-0.00041	0.00092	0.027721	0.004512	0.035298	0.008215	0.004501	0.029033	0.048484	0.036281	0.046864	0.002532	0.003374	0.0013	0.007564	0.011813	0.038258
59		-0.00184	-0.00011	-0.00039	-0.003	-0.00038	0.001523	0.000272	-0.00351	0.000432	0.00056	-0.00012	0.00063	0.027836	0.005326	0.034376	0.007598	0.005315	0.029233	0.050602	0.036091	0.046693	0.00214	0.003419	0.00095	0.007964	0.011136	0.039168
60		-0.00184	4.74e-05	-0.00038	-0.00316	-0.00031	0.001563	0.000664	-0.00364	0.000315	0.00076	0.00045	0.00034	0.027113	0.006301	0.033519	0.007721	0.00629	0.03016	0.053246	0.036383	0.047101	0.00185	0.003145	0.00122	0.008082	0.010813	0.039598
61		-0.00155	-0.00029	-0.00053	-0.0037	-0.00057	0.001925	0.000923	-0.00375	0.00013	0.00045	0.00021	0.00022	0.027138	0.006743	0.032467	0.007809	0.006732	0.030375	0.055985	0.036569	0.047339	0.00132	0.003519	0.0009	0.008245	0.010585	0.039509
62		-0.00141	0.000369	-0.00048	-0.00388	-5.8e-05	0.001483	0.000742	-0.00349	-6e-06	0.00063	0.00036	0.00052	0.027005	0.007497	0.031466	0.007391	0.007486	0.031209	0.058256	0.036642	0.046887	0.00129	0.003561	0.00118	0.008055	0.010283	0.040368
63		-0.00132	8.27e-05	-0.00049	-0.00335	-0.00017	0.001668	0.00073	-0.00359	0.000214	0.00063	0.00011	0.00042	0.026144	0.008222	0.03056	0.007434	0.008211	0.031757	0.060857	0.036769	0.047105	0.0017	0.004303	0.00117	0.007917	0.009766	0.040508
64		-0.00151	-0.00027	-0.00076	-0.0035	-0.00034	0.001616	0.000992	-0.00355	0.000509	0.00051	0.00076	0.00089	0.025839	0.00888	0.029716	0.007277	0.008869	0.032558	0.0636	0.036881	0.047521	0.00113	0.004942	0.00116	0.008083	0.009668	0.04057
65		-0.00137	-0.00015	-0.00062	-0.00371	-0.00025	0.001821	0.000993	-0.00391	-0.00017	0.0008	0.00049	0.00035	0.025186	0.01006	0.028873	0.007427	0.010049	0.033108	0.06575	0.037582	0.047459	0.00133	0.005239	0.00185	0.007773	0.009695	0.041442
66		-0.00116	-0.00033	-0.00027	-0.00328	-0.00064	0.002024	0.000712	-0.00378	-9.2e-05	0.0002	-0.00012	0.00035	0.024489	0.011071	0.028047	0.007579	0.01106	0.033547	0.068073	0.038104	0.047943	0.001728	0.005705	0.0013	0.008137	0.009657	0.041414
67		-0.00107	5.14e-05	-0.00054	-0.00296	-0.00026	0.001874	0.000659	-0.00342	0.000239	0.00057	-0.0001	0.0004	0.023733	0.01204	0.027209	0.007262	0.012029	0.034316	0.070724	0.038539	0.047997	0.001725	0.006788	0.00182	0.008426	0.009382	0.041944
68		-0.00117	-0.00047	-0.00082	-0.00282	-0.00031	0.001831	0.000399	-0.00356	9.92e-05	0.00044	-4e-05	0.00087	0.023064	0.013447	0.025887	0.007242	0.013436	0.035541	0.072756	0.039075	0.04794	0.00168	0.007177	0.0018	0.008462	0.009624	0.041559
69		-0.00119	-0.00012	-0.00044	-0.00287	-8.4e-05	0.001926	0.000238	-0.00366	0.000223	0.0006	0.00057	0.00029	0.022412	0.014807	0.024563	0.007194	0.014796	0.035945	0.0751	0.039355	0.048191	0.001824	0.006901	0.00183	0.008328	0.009466	0.04207
70		-0.00073	-0.00038	-0.00045	-0.00291	-0.00032	0.002264	9.24e-05	-0.00378	9.82e-05	0.0005	0.0004	0.00048	0.022186	0.01622	0.023557	0.007256	0.016209	0.036302	0.076989	0.039689	0.048122	0.00254	0.007253	0.00215	0.008591	0.00957	0.04235
71		-0.00106	0.000146	-0.00093	-0.00266	-0.00033	0.001828	-3.7e-05	-0.00417	0.000172	0.00078	0.00076	0.00036	0.021325	0.017564	0.022571	0.007005	0.017553	0.036845	0.078939	0.039976	0.048022	0.002979	0.007796	0.00225	0.008765	0.00963	0.042432
72		-0.00125	-0.00021	-0.00099	-0.00297	-0.0001	0.001749	2.62e-05	-0.0048	9.4e-05	0.00019	0.00013	0.00093	0.020101	0.019021	0.021201	0.007093	0.01901	0.037513	0.081038	0.04062	0.047567	0.003045	0.008402	0.00273	0.008882	0.010025	0.042777
73		-0.00094	-0.00054	-0.001	-0.00299	-0.0004	0.001669	-0.00019	-0.00467	0.000234	0.00041	-0.00017	0.00079	0.019685	0.020184	0.020002	0.007263	0.020173	0.037685	0.081824	0.040801	0.047428	0.003696	0.007907	0.00325	0.009198	0.010103	0.043204
74		-0.0009	-0.00072	-0.00116	-0.00294	0.000138	0.001677	0.000276	-0.00484	0.00037	0.0003	-0.0005	0.00033	0.01866	0.021156	0.018909	0.006614	0.021145	0.038253	0.083498	0.041688	0.04688	0.004811	0.007581	0.003607	0.009154	0.010672	0.043333
75		-0.00109	-0.00049	-0.00128	-0.00311	-0.00026	0.002011	2.08e-05	-0.00501	0.000266	0.00051	-0.0002	0.00059	0.018451	0.022181	0.017715	0.006988	0.02217	0.038385	0.085093	0.041545	0.047318	0.005535	0.00751	0.004859	0.009322	0.010123	0.043708
76		-0.00058	-0.00074	-0.00103	-0.00286	-0.00048	0.001808	-0.0005	-0.00489	0.000259	0.00081	-0.00039	0.00059	0.018406	0.022896	0.017135	0.006533	0.022885	0.039018	0.086586	0.042091	0.047527	0.006414	0.00745	0.005539	0.009773	0.010353	0.043327
77		-0.00062	-0.00085	-0.0013	-0.00281	-0.0004	0.00191	5.06e-05	-0.00493	0.000455	0.00044	0.00022	0.00087	0.017636	0.02381	0.016004	0.007042	0.023799	0.039291	0.087837	0.042354	0.047323	0.00757	0.006408	0.007028	0.009989	0.01006	0.043461
78		-0.00088	-0.00063	-0.00073	-0.00281	-5.7e-05	0.001769	-0.00036	-0.00471	6.47e-05	0.00088	0.00018	0.00045	0.017755	0.023945	0.015463	0.006668	0.023934	0.039775	0.089047	0.042356	0.04746	0.008266	0.006518	0.008151	0.010483	0.010083	0.043728
79		-0.00086	-0.00035	-0.00044	-0.00273	-0.00035	0.001918	-0.00028	-0.00447	0.000334	0.00025	0.00024	0.0005	0.017562	0.024846	0.014711	0.006258	0.024835	0.040672	0.090632	0.042246	0.046971	0.009225	0.006236	0.009139	0.010589	0.010321	0.043841
80		-0.00052	-0.00069	-0.00051	-0.0028	-0.00018	0.001764	-0.00017	-0.00417	-6.9e-07	0.00056	-8e-05	-0.00012	0.017736	0.025262	0.01332	0.006342	0.025251	0.040909	0.092215	0.042189	0.046719	0.010038	0.005864	0.010035	0.01065	0.009885	0.043798
81		-0.00039	-0.00078	-0.00086	-0.00237	-0.0002	0.001401	-0.00027	-0.00447	0.000342	0.00037	0.00028	0.00033	0.018361	0.025549	0.013024	0.006631	0.025538	0.040812	0.093827	0.042734	0.046607	0.011503	0.005802	0.010815	0.011022	0.010385	0.043222
82		-0.00051	-0.00072	-0.0013	-0.003	-0.0002	0.001933	0.000196	-0.00443	0.000421	0.00067	0.00059	-1e-05	0.019293	0.026	0.012106	0.006157	0.025989	0.040991	0.095948	0.042836	0.046565	0.012187	0.00585	0.011287	0.01128	0.010433	0.043886
83		-0.00061	-0.00017	-0.00052	-0.00267	-4.6e-05	0.001821	-0.00049	-0.0043	0.00038	0.00049	0.00021	0.00035	0.020399	0.026376	0.01157	0.006154	0.026365	0.041351	0.097871	0.042976	0.04656	0.013563	0.005291	0.01206	0.011568	0.010504	0.043605
84		-0.00013	-0.0004	-0.00068	-0.00275	-0.00028	0.001596	-0.00014	-0.00433	1.43e-05	0.0005	-0.00028	-0.00018	0.022367	0.02691	0.011149	0.006348	0.026899	0.041384	0.099328	0.042897	0.046618	0.014003	0.00561	0.012222	0.011809	0.01041	0.043528
85		-0.00042	-0.00036	-0.00067	-0.00279	0.000176	0.001736	-0.00056	-0.00428	7e-05	0.00053	-0.00019	-0.00031	0.023084	0.02689	0.010632	0.005994	0.026879	0.041659	0.101703	0.043095	0.046149	0.014522	0.005904	0.012176	0.012045	0.010305	0.04359
86		-0.00029	-0.00078	-0.00084	-0.0028	0.000384	0.001598	0.000102	-0.00446	0.000119	0.00053	0.00026	8e-05	0.024249	0.027045	0.009932	0.006473	0.027034	0.041747	0.103769	0.042569	0.045723	0.015524	0.005678	0.01232	0.012415	0.010366	0.04318
87		-0.0001	-0.00065	-0.00054	-0.00247	-7.8e-05	0.00169	-0.0004	-0.00428	-9.9e-05	0.0006	0.00065	-6e-05	0.025526	0.026665	0.009645	0.006284	0.026654	0.041551	0.106327	0.042495	0.045469	0.015942	0.005753	0.012064	0.012929	0.010119	0.042793
88		-0.00031	-0.00045	-0.00064	-0.00269	0.000133	0.00148	-3.4e-05	-0.00443	0.000222	0.00031	0.00023	-0.00053	0.02575	0.026773	0.009364	0.006555	0.026762	0.041193	0.108218	0.042605	0.045699	0.016761	0.005932	0.011941	0.01245	0.010345	0.043141
89		-0.00034	-0.00039	-0.0007	-0.00242	-0.00019	0.001435	0.000115	-0.00406	8.98e-05	0.00028	0.00029	2e-05	0.026137	0.026343	0.009388	0.006219	0.026332	0.041638	0.110555	0.043049	0.045751	0.017585	0.005572	0.011548	0.012502	0.010363	0.042986
90		-0.00037	-0.00096	-0.0009	-0.00251	-3.7e-05	0.001364	-2e-05	-0.0043	-7.2e-05	0.00066	0.00013	-0.00014	0.025884	0.026272	0.008941	0.006448	0.026261	0.04177	0.112013	0.04261	0.045446	0.017843	0.006393	0.01175	0.012809	0.010343	0.042717
91		-0.00023	-0.0006	-0.00066	-0.00292	-0.00031	0.001667	-9e-05	-0.00407	0.00011	0.00087	0.00052	-9e-05	0.026032	0.025667	0.00859	0.00672	0.025656	0.041842	0.113914	0.042814	0.045805	0.01799	0.006342	0.011131	0.012685	0.010149	0.042846
92		-0.00062	-0.00038	-0.00094	-0.00233	-6.2e-05	0.001074	-0.00017	-0.00407	0.000144	0.00051	0.0004	0.00018	0.025228	0.025309	0.008962	0.006469	0.025298	0.04161	0.116044	0.043411	0.045507	0.01863	0.007207	0.010871	0.013212	0.009933	0.042221
93		-0.0007	-0.00068	-0.00083	-0.0026	-0.00049	0.000901	0.000302	-0.00403	0.000119	0.00069	0.00044	-0.00022	0.02361	0.024979	0.008671	0.006038	0.024968	0.041406	0.117585	0.042503	0.045677	0.019248	0.007649	0.010395	0.013205	0.010001	0.042127
94		-0.00025	-0.00049	-0.00083	-0.00255	-0.00047	0.001257	0.000118	-0.00371	-0.00012	0.00043	0.00051	-0.0003	0.023025	0.024414	0.008411	0.005666	0.024403	0.0415	0.119416	0.042029	0.045105	0.01928	0.008148	0.010253	0.013342	0.010267	0.042511
95		-0.00051	-0.00067	-0.0008	-0.00262	-9.9e-05	0.001401	0.000496	-0.00419	-2.7e-05	0.0004	0.0002	0	0.021508	0.024256	0.008558	0.005923	0.024245	0.041998	0.120882	0.041932	0.045502	0.019266	0.008974	0.009777	0.012773	0.010534	0.041897
96		-0.00034	-0.0003	-0.00111	-0.00251	-0.00066	0.001153	0.000308	-0.00407	0.00033	0.0003	8e-05	-0.00011	0.020281	0.024122	0.00848	0.006095	0.024111	0.042064	0.121565	0.042047	0.045661	0.019554	0.009445	0.009765	0.012417	0.010653	0.041948
97		-0.00028	-0.00069	-0.0012	-0.00231	-0.00055	0.001206	-0.00029	-0.00419	0.000339	0.00047	0.00012	6e-05	0.0197	0.023966	0.008203	0.006291	0.023955	0.041949	0.122985	0.042308	0.045739	0.019566	0.009864	0.009368	0.012805	0.010862	0.04204
98		-0.00021	-0.00062	-0.00109	-0.00242	-0.00071	0.001144	-8.8e-05	-0.00388	-0.00018	0.00054	0.00041	-0.00038	0.018457	0.023536	0.008224	0.005585	0.023525	0.042092	0.124356	0.042231	0.045377	0.019892	0.010111	0.009519	0.012479	0.011147	0.042037
99		-0.00036	-0.00053	-0.00088	-0.00235	-0.00045	0.000762	-0.00017	-0.00382	-0.00017	0.00059	-0.00011	0.00017	0.017415	0.023452	0.008162	0.005402	0.023441	0.042348	0.125391	0.042741	0.045668	0.020367	0.01116	0.008842	0.012564	0.011386	0.041831
100		-0.00011	-0.00062	-0.00064	-0.0021	-0.00062	0.000912	0.000251	-0.00411	0.000126	0.00088	0.00058	-0.00016	0.017394	0.02362	0.007864	0.005656	0.023609	0.04221	0.127173	0.042749	0.046007	0.020497	0.011791	0.008796	0.012385	0.011698	0.041811
101		-0.00057	-0.00059	-0.00081	-0.00248	-0.00028	0.000973	0.000346	-0.00359	-0.00031	0.00041	0.00055	-0.00025	0.016218	0.023718	0.007079	0.00561	0.023707	0.042184	0.128179	0.04224	0.045806	0.020889	0.013077	0.008837	0.012458	0.012059	0.041583
102		-0.00028	-0.00061	-0.00042	-0.00232	-0.00053	0.000827	0.000224	-0.00405	-0.00048	0.00105	0.00044	-0.00054	0.016189	0.023317	0.007061	0.005032	0.023306	0.042756	0.128791	0.042348	0.046397	0.021904	0.013585	0.00851	0.012798	0.012458	0.041715
103		-0.00053	-0.00052	-0.00051	-0.0022	-0.00078	0.001087	0.000345	-0.00418	0.000107	0.00081	0.0004	-0.0005	0.016121	0.023384	0.006882	0.004998	0.023373	0.042983	0.129301	0.042184	0.046403	0.021774	0.014747	0.008577	0.012215	0.012645	0.041779
104		-0.00047	-0.00051	-0.00069	-0.00235	-0.0006	0.001335	0.000426	-0.00357	-6.1e-05	0.00069	0.00047	-0.00039	0.015347	0.023608	0.007084	0.004893	0.023597	0.042821	0.129125	0.042635	0.045962	0.02224	0.015769	0.00807	0.011948	0.012988	0.041453
105		-0.00045	-0.00071	-0.00041	-0.00225	-0.00071	0.001178	0.000552	-0.00392	-6.4e-05	0.00113	0.00038	-0.00059	0.014535	0.023547	0.006395	0.004757	0.023536	0.043341	0.130923	0.042669	0.046313	0.022632	0.01708	0.008124	0.012172	0.013268	0.041546
106		-8.7e-05	-0.00046	-0.00074	-0.00226	-0.00092	0.001292	0.000458	-0.00405	-0.00012	0.00102	0.00045	-0.00074	0.014075	0.023235	0.006435	0.004721	0.023224	0.043455	0.131251	0.042394	0.046055	0.023018	0.017505	0.008234	0.01188	0.01377	0.041711
107		-0.00024	-0.00075	-0.00092	-0.00243	-0.00048	0.001555	0.000501	-0.00367	-0.00035	0.00108	0.00041	0.00023	0.013441	0.023251	0.006245	0.0045	0.02324	0.043765	0.131933	0.04241	0.046918	0.024191	0.018486	0.008242	0.011242	0.013748	0.042077
108		-0.00026	-0.00071	-0.00092	-0.00242	-0.00063	0.001845	0.000676	-0.00369	0.000463	0.00129	0.0001	7e-05	0.013353	0.02345	0.00628	0.00438	0.023439	0.04329	0.132583	0.043198	0.047008	0.024343	0.019065	0.007994	0.011234	0.013898	0.041786
109		-2.1e-05	-0.00045	-0.00084	-0.00247	-0.00077	0.001732	0.000564	-0.00377	-0.00027	0.00105	0.00033	0.00023	0.012723	0.023541	0.0059	0.004291	0.02353	0.043751	0.13279	0.042973	0.046481	0.024534	0.019515	0.008292	0.011546	0.014363	0.041794
110		-0.00017	-0.00094	-0.00085	-0.00264	-0.00076	0.001944	0.000535	-0.00414	-0.00023	0.00104	4e-05	3e-05	0.01298	0.023675	0.00581	0.004356	0.023664	0.043808	0.134151	0.043199	0.046209	0.024688	0.019614	0.008311	0.01146	0.014653	0.042044
111		-0.00032	-0.00044	-0.00107	-0.00244	-0.0009	0.002186	0.000173	-0.00387	-0.0004	0.00102	0.00055	0.00038	0.012122	0.023645	0.005566	0.004029	0.023634	0.043812	0.135219	0.042958	0.046387	0.025481	0.019981	0.009089	0.010792	0.014728	0.041637
112		-0.00043	-0.00057	-0.00077	-0.00218	-0.00059	0.002042	2.1e-05	-0.00378	-0.00027	0.00065	0.00015	0.00034	0.011495	0.02399	0.005447	0.003445	0.023979	0.04362	0.136022	0.042775	0.046441	0.025966	0.019898	0.008565	0.010494	0.015109	0.041781
113		-0.00053	-0.00091	-0.00093	-0.00219	-0.00053	0.002164	0.000269	-0.00362	-8.9e-05	0.00123	0.00018	0.0005	0.011561	0.024253	0.005273	0.003557	0.024242	0.043556	0.136332	0.043151	0.046873	0.025608	0.020249	0.008774	0.010554	0.015211	0.04257
114		-0.00065	-0.00065	-0.00089	-0.00257	-0.00068	0.002387	-0.00012	-0.00348	4.63e-05	0.0009	-6e-05	0.00077	0.011654	0.024282	0.005037	0.003453	0.024271	0.043835	0.137252	0.043214	0.046972	0.026339	0.019903	0.008642	0.010603	0.015578	0.042833
115		-0.00054	-0.00085	-0.00107	-0.0022	-0.00042	0.002286	8.98e-05	-0.00379	-0.00035	0.00108	0.00047		0.010708	0.02471	0.004506	0.003699	0.024699	0.043796	0.137853	0.043281	0.047127	0.026694	0.020554	0.008631	0.010163	0.016611	0.042593
116		-0.00066	-0.00069	-0.00067	-0.0023	-0.00024	0.001656	6.32e-05	-0.00367	-0.00039	0.00081	0.00037		0.010613	0.024842	0.004336	0.003473	0.024831	0.043835	0.138613	0.04306	0.047364	0.026685	0.020049	0.008632	0.010524	0.016905	0.043188
117		-0.00063	-0.00035	-0.00093	-0.00248	-0.00024	0.001875	-0.00022	-0.0034	-0.00018	0.00164	-2e-05		0.010814	0.02543	0.004118	0.002862	0.025419	0.044044	0.139464	0.043317	0.04759	0.02612	0.020795	0.008644	0.010592	0.017476	0.042736
118		-0.00093	-0.00092	-0.00123	-0.0023	-0.00055	0.00218	0.000165	-0.00376	-0.00027	0.00108	-4e-05		0.009777	0.025806	0.003947	0.00253	0.025795	0.044278	0.140292	0.043363	0.047153	0.027004	0.021088	0.008437	0.010193	0.018288	0.043326
119		-0.00075	-0.00054	-0.00082	-0.00254	-0.00094	0.001689	-9.2e-05	-0.00352	-0.00025	0.00108	0.00029		0.009861	0.026482	0.003641	0.00255	0.026471	0.043951	0.140581	0.043165	0.046941	0.026787	0.020739	0.008405	0.009896	0.019262	0.043318
120		-0.00061	-0.0007	-0.00101	-0.00253	-0.00048	0.002022	-0.00016	-0.00372	-0.00041	0.00067	0.00014		0.00946	0.027151	0.003777	0.002706	0.02714	0.044148	0.141563	0.043953	0.046393	0.026673	0.020443	0.007775	0.010101	0.020352	0.043023
121		-0.00086	-0.00059	-0.00123	-0.00236	-0.00036	0.002034	-8e-05	-0.00337	-0.00033	0.00088	0.00058		0.010073	0.027804	0.003272	0.002844	0.027793	0.044533	0.142254	0.044068	0.047299	0.027006	0.020554	0.007381	0.009824	0.021644	0.043545
122		-0.00068	-0.00082	-0.00079	-0.00215	-0.00107	0.001768	-0.00013	-0.00338	-0.00031	0.00115	0.00023		0.009666	0.027943	0.00333	0.002651	0.027932	0.044172	0.142941	0.044407	0.046596	0.026689	0.020431	0.006881	0.009547	0.023065	0.043213
123		-0.00072	-0.0007	-0.00134	-0.00266	-0.00089	0.001563	0.000109	-0.00372	-0.00043	0.00091	0.0004		0.008761	0.028129	0.003029	0.0026	0.028118	0.044499	0.143175	0.044113	0.047003	0.026522	0.019934	0.006598	0.009586	0.024258	0.04361
124		-0.00067	-0.00069	-0.00075	-0.00267	-0.00069	0.002216	1.47e-05	-0.00373	-0.00024	0.00092	0.0006		0.00811	0.028724	0.003068	0.00219	0.028713	0.044723	0.142842	0.043782	0.046497	0.026202	0.020262	0.006402	0.009548	0.025687	0.043749
125		-0.00109	-0.00051	-0.00091	-0.00255	-0.00061	0.002093	7.8e-05	-0.00353	-0.00018	0.00074	0.00054		0.008076	0.028873	0.003293	0.00229	0.028862	0.044423	0.142834	0.044639	0.046718	0.026216	0.019716	0.005841	0.009505	0.027124	0.043854
126		-0.00014	-0.00081	-0.00046	-0.00254	-0.00057	0.001978	0.000174	-0.00339	-0.0002	0.00093	0.00066		0.008172	0.029141	0.002864	0.00178	0.02913	0.044745	0.142174	0.044758	0.046645	0.026232	0.018128	0.005927	0.009362	0.028621	0.043742
127		-0.00049	-0.00077	-0.00084	-0.00276	-0.00046	0.002177	-0.00012	-0.00341	-0.00022	0.00078	0.00049		0.008157	0.02985	0.002976	0.00147	0.029839	0.0447	0.141574	0.045185	0.046499	0.026375	0.017373	0.004989	0.0096	0.030169	0.043941
128		-0.00073	-0.00057	-0.00116	-0.00285	-0.00034	0.002034	0.000274	-0.00332	-0.00018	0.00107	0.00047		0.007793	0.030576	0.003028	0.00189	0.030565	0.044726	0.140628	0.044514	0.045847	0.026423	0.016925	0.004876	0.010069	0.03225	0.044317
129		-0.00058	-0.00066	-0.00085	-0.00288	-0.0009	0.001891	-5.5e-05	-0.00324	-0.00026	0.00111	0.00021	0.00209	0.0081	0.031309	0.003118	0.00188	0.031298	0.045122	0.139553	0.045263	0.046412	0.026422	0.016332	0.004795	0.010437	0.033264	0.04439
130		-0.00016	-0.00074	-0.00097	-0.00286	-0.00026	0.002626	0.000143	-0.00347	-0.00039	0.00075	0.00098	0.00137	0.007039	0.031942	0.002725	0.00179	0.031931	0.045216	0.138099	0.045252	0.046007	0.026487	0.015335	0.004348	0.011135	0.034218	0.044961
131		-0.00047	-0.00082	-0.00048	-0.00274	-0.00057	0.002324	0.000179	-0.00334	-0.00027	0.00103	0.00057	0.00038	0.006907	0.032924	0.003017	0.00237	0.032913	0.045218	0.137082	0.04564	0.045832	0.02637	0.014581	0.004148	0.011528	0.035051	0.045125
132		-0.0005	-0.00094	-0.00091	-0.00268	-0.00056	0.001873	-0.00014	-0.00362	-0.00015	0.00133	0.00041	-0.00027	0.006851	0.033476	0.002653	0.00206	0.033465	0.045684	0.13635	0.044725	0.045814	0.027004	0.0144	0.004392	0.011731	0.036091	0.044721
133		-0.00059	-0.00095	-0.00117	-0.00306	-7.8e-05	0.001842	2.08e-05	-0.00361	-0.00015	0.00092	0.00066	-0.00036	0.006667	0.034128	0.002449	0.00188	0.034117	0.045399	0.135101	0.044989	0.045656	0.027428	0.012864	0.003875	0.012402	0.036268	0.045475
134		-0.00027	-0.0005	-0.00101	-0.00295	-0.00038	0.0021	-0.00052	-0.00361	-5.2e-05	0.00113	0.00059	-0.00071	0.006547	0.03462	0.002529	0.00183	0.034609	0.045075	0.133691	0.044834	0.045768	0.027422	0.013061	0.00341	0.012877	0.036433	0.045516
135		-0.00034	-0.0008	-0.00075	-0.00287	-0.00035	0.00211	-0.00034	-0.00344	-0.00019	0.00111	0.0009	-0.00043	0.006881	0.0355	0.002548	0.00176	0.035489	0.045647	0.131995	0.044913	0.045369	0.027825	0.012201	0.00301	0.013135	0.036993	0.045834
136		-0.0004	-0.00078	-0.00076	-0.00276	-0.00019	0.002128	6.81e-05	-0.00304	-0.00014	0.00127	0.00092	-0.00019	0.006909	0.035948	0.00304	0.00118	0.035937	0.045723	0.131079	0.044955	0.045775	0.028361	0.011701	0.00314	0.013474	0.037665	0.046049
137		-0.00026	-0.00097	-0.00102	-0.00307	-0.00016	0.002047	1.87e-05	-0.0035	0.000401	0.00106	0.00099	-0.00064	0.006414	0.036297	0.002692	0.00201	0.036286	0.045847	0.129788	0.045173	0.045647	0.028476	0.011582	0.00271	0.013672	0.038028	0.046386
138		-0.00041	-0.00096	-0.00098	-0.0027	0.000115	0.001984	-0.00012	-0.00326	0.000655	0.0009	0.00035	-0.00096	0.007066	0.036531	0.002806	0.00163	0.03652	0.04561	0.12852	0.044904	0.046035	0.028064	0.011137	0.00324	0.013854	0.03887	0.046445
139		-0.0003	-0.0007	-0.00123	-0.00299	0.000106	0.002047	-0.00022	-0.00312	0.000343	0.0008	0.00095	-0.00059	0.006742	0.036635	0.002586	0.00149	0.036624	0.045801	0.127228	0.045212	0.045695	0.028213	0.010652	0.00316	0.014346	0.039683	0.046815
140		-0.00014	-0.00102	-0.00081	-0.00288	0.000358	0.002025	-8.7e-05	-0.00346	-0.00022		0.00064	-0.00111	0.006166	0.036862	0.002732	0.00139	0.036851	0.045789	0.125794	0.045547	0.046106	0.027789	0.010787	0.00271	0.014076	0.040022	0.047021
141		-0.00019	-0.0008	-0.00044	-0.00316	0.000224	0.002256	3.78e-05	-0.00351	-0.00017		0.00056	-0.00067	0.005884	0.03708	0.002818	0.00147	0.037069	0.046278	0.124799	0.045693	0.045904	0.028197	0.011466	0.00303	0.014648	0.040233	0.047148
142		-0.00018	-0.00072	-0.00033	-0.00298	0.000649	0.002106	0.000147	-0.00333	0.000393		0.00086	-0.00081	0.006353	0.037148	0.002309	0.00102	0.037137	0.045392	0.123377	0.045364	0.045765	0.027758	0.011164	0.00321	0.013718	0.040572	0.047336
143		0.00014	-0.00099	-0.0002	-0.00278	0.000233	0.001924	0.000172	-0.00296	0.000209		0.00065	-0.00114	0.00679	0.037646	0.002853	0.00081	0.037635	0.045832	0.12204	0.044646	0.046096	0.027398	0.012068	0.00296	0.013948	0.040692	0.047414
144		-9.6e-05	-0.00077	-0.00037	-0.00288	0.000671	0.002513	5.77e-05	-0.00334	0.000152		0.00051	-0.0008	0.006405	0.037783	0.002406	0.00092	0.037772	0.045457	0.120613	0.044843	0.046544	0.027641	0.012174	0.00307	0.014056	0.040847	0.047551
145		-0.00017	-0.00081	-2.3e-05	-0.00298	0.000341	0.00161	6.43e-05	-0.00319	-0.00019		0.00051	-0.00079	0.006654	0.038046	0.002454	0.0013	0.038035	0.04554	0.119254	0.04505	0.046719	0.02711	0.01356	0.00306	0.014504	0.041237	0.047633
146		-0.00046	-0.00113	0.000141	-0.00329	0.000497	0.001493	-0.00018	-0.00318	1.77e-05		0.00061	-0.00063	0.006734	0.038332	0.002806	0.00089	0.038321	0.045503	0.11879	0.044822	0.046975	0.026789	0.014062	0.00226	0.014904	0.041469	0.047663
147		-0.00038	-0.00122	-0.0002	-0.00312	0.000443	0.001772	0.000489	-0.00327	-0.00011		0.00043	-0.00094	0.006842	0.03857	0.0029	0.0008	0.038559	0.045188	0.117554	0.045276	0.047118	0.02683	0.015362	0.0026	0.015214	0.04179	0.047892
148		-0.00013	-0.00065	-0.00062	-0.00297	0.00059	0.001686	-8e-05	-0.00317	-0.00018		0.00018	-0.00072	0.006482	0.039021	0.002522	0.00066	0.03901	0.045443	0.116342	0.044775	0.047553	0.026796	0.016315	0.00264	0.015404	0.042383	0.048347
149		3.38e-05	-0.00081	-0.00023	-0.0032	0.000786	0.001683	0.000143	-0.0031	-0.0002		0.00076	-0.00076	0.006684	0.038827	0.002774	0.00069	0.038816	0.045503	0.115637	0.044685	0.047927	0.026717	0.017217	0.00273	0.015881	0.04329	0.048426
150		2.35e-06	-0.00092	-0.00039	-0.00302	0.000933	0.00169	0.000457	-0.00314	-0.00015		0.00038	-0.00079	0.006909	0.039519	0.002591	0.00103	0.039508	0.045533	0.113992	0.044358	0.0481	0.027108	0.018225	0.00244	0.01657	0.04433	0.048246
151		-0.00021	-0.00096	-0.00057	-0.00336	0.000743	0.001765	8.61e-05	-0.00316	7.22e-05		0.00077	-0.00077	0.006517	0.040332	0.002599	0.00135	0.040321	0.045347	0.113293	0.044615	0.048035	0.027055	0.019541	0.00198	0.016934	0.044947	0.048038
152		-0.00078	-0.00056	-0.00108	-0.00338	0.000758	0.001524	0.000266	-0.00291	0.000351		0.00014	-0.00051	0.007046	0.04035	0.002765	0.0014	0.040339	0.045501	0.112544	0.044343	0.048084	0.027041	0.020242	0.00219	0.017183	0.045489	0.04843
153		-0.0005	-0.00085	-0.00117	-0.00342	0.000603	0.001363	0.00022	-0.00319	0.000617		0.00032	-0.00019	0.007149	0.040615	0.003099	0.0012	0.040604	0.045436	0.111859	0.044809	0.048658	0.027092	0.0215	0.00235	0.017222	0.046784	0.048861
154		-0.00029	-0.00089	-0.00118	-0.00316	0.000431	0.001722	0.000167	-0.00318	0.00086		0.00031	-0.0003	0.007341	0.040713	0.003017	0.00061	0.040702	0.045234	0.110591	0.044345	0.048648	0.027658	0.022301	0.00217	0.017323	0.047506	0.048261
155		-0.0006	-0.00067	-0.0009	-0.00374	0.000326	0.001741	0.000323	-0.00334	0.000339		0.00027	-0.00082	0.007593	0.041309	0.002961	0.00066	0.041298	0.045089	0.109572	0.044467	0.048929	0.027607	0.023214	0.00185	0.017398	0.048167	0.048964
156		-0.00033	-0.00116	-0.00015	-0.00368	0.000127	0.001742	0.000262	-0.00346	4.25e-05		0.00012	-0.00059	0.007576	0.041851	0.002973	0.00087	0.04184	0.045355	0.108526	0.044681	0.0487	0.028387	0.024632	0.00212	0.017295	0.049095	0.049252
157		-0.00035	-0.00109	-0.00046	-0.00346	0.000405	0.001679	0.000613	-0.00368	-0.00041		-9e-05	-0.00085	0.007375	0.04169	0.003196	0.00113	0.041679	0.045279	0.107515	0.044296	0.049223	0.028256	0.025997	0.0018	0.017214	0.049937	0.048984
158		-0.00024			-0.00367	0.000355	0.001441	0.00027	-0.0039	-0.00054	0.00106	0.00058	-0.0011	0.007402	0.042299	0.003494	0.00111	0.042288	0.044838	0.106212	0.044776	0.049802	0.02866	0.026382	0.00188	0.017429	0.050733	0.04956
159		-0.00051			-0.00346	6.1e-05	0.001193	0.000447	-0.00355	-0.00069	0.00113	0.00074	-0.0005	0.007795	0.042505	0.003493	0.00116	0.042494	0.044768	0.105661	0.04494	0.049625	0.02971	0.027846	0.00171	0.017463	0.052426	0.049388
160		-0.00074			-0.00347	2.5e-05	0.001154	0.000541	-0.00369	-0.00107	0.00057	0.00044	-0.00062	0.00774	0.042807	0.003812	0.00097	0.042796	0.04494	0.105276	0.044727	0.049904	0.030145	0.028849	0.00161	0.017234	0.053285	0.049437
161		-0.00018			-0.0039	0.000315	0.001447				0.00077	-0.00033	-0.00049	0.008017	0.042927	0.003272	0.00085	0.042916	0.045207	0.104375	0.044605	0.049798	0.030656	0.02966	0.00159	0.017042	0.054215	0.049397
162		-0.00044			-0.00364	0.000325	0.001587				0.0007	-0.00015	-0.00057	0.008203	0.042761	0.00333	0.00049	0.04275	0.04482	0.103763	0.044656	0.049552	0.030986	0.030901	0.00172	0.017174	0.055657	0.049403
163		-0.00053			-0.00373	0.000334	0.001447				0.00077	0.00063	-0.00054	0.008698	0.04311	0.003281	0.00043	0.043099	0.045024	0.102752	0.045126	0.049635	0.031992	0.031648	0.00216	0.017278	0.056424	0.049142
164		-0.00053			-0.00351	0.000219	0.001726				0.00104	-0.00017	-0.00057	0.009049	0.043305	0.003639	0.00086	0.043294	0.044783	0.101615	0.045359	0.049697	0.032481	0.03253	0.00159	0.017341	0.057868	0.049394
165		-0.0001			-0.00372	0.000227	0.001576				0.00072	4e-05	-0.00037	0.008895	0.04336	0.003039	0.00081	0.043349	0.044851	0.100528	0.045039	0.049596	0.032873	0.033513	0.00162	0.017685	0.058172	0.049744
166		-0.0001			-0.00398	0.000384	0.001037				0.00057	0.0001	0.00015	0.00936	0.042852	0.003805	0.00034	0.042841	0.044563	0.099888	0.045552	0.049138	0.033645	0.03404	0.00152	0.017499	0.058972	0.049048
167		-0.00057			-0.00387	0.000414	0.001321				0.00085	0.00011	-0.0006	0.009167	0.043306	0.00371	0.00043	0.043295	0.045286	0.099189	0.045117	0.04957	0.03398	0.034757	0.00175	0.017854	0.05955	0.049754
168		-0.00071			-0.00372	0.000271	0.001236				0.00091	6e-05	-0.00017	0.009618	0.043302	0.003684	0.00075	0.043291	0.044927	0.098581	0.046012	0.049671	0.033888	0.036313	0.00166	0.018352	0.060172	0.04981
169		-0.0008			-0.00388	0.000413	0.001272				0.00116	0.00037	-0.00042	0.009295	0.043357	0.003756	0.00037	0.043346	0.044831	0.097699	0.045397	0.049226	0.034585	0.036666	0.00141	0.018698	0.06081	0.049398
170		-0.00055			-0.00386	0.000258	0.001611				0.00094	0.00012	-0.00021	0.010484	0.042947	0.003377	0.00057	0.042936	0.045247	0.097373	0.045428	0.049342	0.035173	0.037472	0.00139	0.018864	0.060909	0.049321
171		-0.00048			-0.00332	9.9e-05	0.001335				0.00112	0.00025	-0.00065	0.010471	0.043416	0.003952	0.00065	0.043405	0.044677	0.096135	0.045755	0.049659	0.035031	0.037854	0.00172	0.019449	0.061712	0.049308
172		-0.00036			-0.0039	0.000337	0.001721				0.00137	0.00028	-0.00028	0.01072	0.04247	0.003662	0.00039	0.042459	0.044406	0.095538	0.045933	0.049641	0.034945	0.038166	0.00125	0.019939	0.062082	0.049356
173		-0.0008			-0.00373	-0.00015	0.001177				0.00133	-0.00016	-0.00034	0.01058	0.042915	0.003591	0.00079	0.042904	0.043951	0.094783	0.045844	0.049444	0.035086	0.038448	0.00148	0.020158	0.062005	0.049586
174		-0.00058			-0.00368	9.3e-05	0.001314				0.00094	0.00019	-0.00038	0.011083	0.043513	0.003333	0.00059	0.043502	0.043439	0.093721	0.04584	0.049721	0.035326	0.039222	0.001	0.020601	0.062914	0.049035
175		-0.00054			-0.00369	-0.00037	0.001345				0.00096	-0.00022	-0.00039	0.011391	0.04255	0.003818	0.00115	0.042539	0.043939	0.092823	0.045229	0.049896	0.035384	0.039364	0.0012	0.020908	0.062967	0.049083
176		-0.0003			-0.00368	0.000303	0.001143				0.00114	0.00012	-0.00029	0.011726	0.042738	0.003144	0.0005	0.042727	0.043804	0.092593	0.045485	0.049616	0.03519	0.04022	0.00101	0.021282	0.063473	0.049983
177		-0.0005			-0.00369	-0.0004	0.001411				0.00181	-0.00017	-0.0004	0.012172	0.042253	0.003864	0.00076	0.042242	0.043308	0.092602	0.045292	0.050139	0.035261	0.040473	0.00116	0.021648	0.063408	0.049037
178		-0.00037			-0.00344	0.00012	0.001236				0.00124	0.00072	-0.00043	0.012824	0.042612	0.00376	0.00037	0.042601	0.043459	0.092287	0.045425	0.049626	0.034925	0.040129	0.001	0.022152	0.063803	0.048826
179		-0.00042			-0.00331	0.000528	0.001109				0.00119	-0.00012	-0.00049	0.0127	0.042371	0.003608	0.00014	0.04236	0.042873	0.092396	0.045397	0.050363	0.034386	0.040842	0.0015	0.02263	0.063832	0.048681
180		-0.00071				-0.00021	0.000892				0.00138	0.00011	-0.00051	0.013461	0.042606	0.00326	0.00072	0.042595	0.043006	0.091845	0.045092	0.050025	0.034484	0.041047	0.00119	0.022792	0.06431	0.048862
181		-0.00068				-0.00048	0.000842				0.00144	-0.00018	-0.00057	0.01426	0.042588	0.003729	0.00032	0.042577	0.042523	0.09212	0.045617	0.049634	0.035002	0.041123	0.00091	0.023087	0.064781	0.049045
182		-0.00058				-0.00021	0.000602				0.00092	-7e-05	-0.00063	0.014533	0.041921	0.004276	0.00043	0.04191	0.042524	0.091978	0.046053	0.049688	0.034623	0.041771	0.00053	0.023751	0.064732	0.048609
183		-0.00052				-7.1e-05	0.000808				0.00107	-5e-05	-0.0004	0.014756	0.041593	0.003768	0.00038	0.041582	0.042307	0.092502	0.045543	0.050587	0.034543	0.040978	0.00058	0.024611	0.064645	0.048952
184		-0.00065				-0.00018	0.000517				0.0013	2e-05	-8e-05	0.015775	0.0419	0.003829	0.00058	0.041889	0.042302	0.093361	0.045473	0.050774	0.034418	0.041459	0.00106	0.025192	0.064768	0.048565
185		-0.00056				-0.00032	0.000757				0.00107	-0.00018	-0.00019	0.01597	0.04175	0.004061	0.00064	0.041739	0.042614	0.09286	0.045443	0.050125	0.034425	0.041109	0.00094	0.026047	0.064694	0.048946
186		-0.0007				-2.5e-05	0.00075				0.00083	0.0001	-0.0004	0.016123	0.041978	0.004198	0.00051	0.041967	0.041869	0.093873	0.045304	0.05037	0.034293	0.041474	0.00105	0.026678	0.064709	0.048425
187		-0.00059				-0.0002	0.000359				0.00082	-0.00014	0.00015	0.017146	0.041848	0.004422	-7e-05	0.041837	0.04251	0.094755	0.045334	0.05033	0.0345	0.041322	0.00115	0.027438	0.064918	0.048209
188		-0.00062				-0.00035	0.000491				0.00087	-0.00075	0.00047	0.017182	0.041333	0.004838	0.00029	0.041322	0.041974	0.095114	0.045314	0.051104	0.03472	0.041174	0.00065	0.028306	0.064891	0.048231
189		-4.3e-05				-0.00011	0.000541				0.00086	-0.00011	7e-05	0.01759	0.041611	0.004734	0.0005	0.0416	0.042332	0.096556	0.045715	0.050973	0.034092	0.041545	0.00045	0.028994	0.064941	0.048091
190		-0.00034				-0.00022	0.000641				0.00017	0.0002	-0.00028	0.018431	0.041085	0.004847	0.00058	0.041074	0.04211	0.097424	0.045658	0.05101	0.034642	0.041591	0.00059	0.03012	0.06521	0.048229
191		-0.00054				0.000104	0.000548				0.00033	-0.00036	-3e-05	0.019071	0.04136	0.004457	0.00084	0.041349	0.042797	0.098523	0.045955	0.050957	0.034701	0.041254	0.0007	0.031065	0.064859	0.048147
192		-0.00063				-0.00014	0.000263				0.00072	0.0004	-7e-05	0.019742	0.041332	0.005333	0.00076	0.041321	0.042584	0.099299	0.045941	0.050889	0.033972	0.041713	0.0003	0.031953	0.064732	0.048063
193		-0.00044				-0.00045	0.000957				0.00069	-0.00013	0.00035	0.019732	0.041558	0.005554	-6e-05	0.041547	0.04212	0.101024	0.045771	0.051038	0.034156	0.041818	0.00073	0.032995	0.064827	0.047874
194		-0.00033				-0.0005	0.000463				0.00045	0.00032	0.00061	0.0204	0.041151	0.005418	0.00039	0.04114	0.042352	0.101696	0.045702	0.050608	0.034103	0.040929	0.00041	0.033556	0.06528	0.048451
195		-0.00074				-0.00033	0.000762				0.00035	1e-05	0.00031	0.020364	0.041062	0.006176	0.00016	0.041051	0.042819	0.102427	0.046181	0.050607	0.034679	0.041373	0.00055	0.03384	0.064832	0.048338
196		-0.00061				-0.00032	0.000558				0.0002	-0.00013	0.00023	0.021253	0.041315	0.006967	0.00032	0.041304	0.042997	0.10326	0.045827	0.050766	0.034457	0.041845	0.00059	0.035046	0.064809	0.048877
197		-0.00062				-0.0003	0.000681				0.00031	0.00023	0.00012	0.02155	0.041409	0.008003	-9e-05	0.041398	0.042382	0.10357	0.045715	0.050106	0.034853	0.041437	0.00046	0.035176	0.065043	0.048565
198		-0.00069				3.6e-05	0.000916				0.00053	0.00015	0.0003	0.022256	0.04178	0.00868	0.00014	0.041769	0.042951	0.10409	0.045554	0.050568	0.034923	0.041194	0.00049	0.035712	0.064936	0.048596
199		-0.00033				-0.0006	0.000499				9e-05	0.00012	0.00073	0.022555	0.04191	0.009722	9e-05	0.041899	0.042991	0.103813	0.045993	0.05092	0.035045	0.041162	0.00048	0.03578	0.064646	0.048433
200		-0.00035				-0.00018	0.000136				0.00055	-4e-05	0.001	0.022809	0.041553	0.01018	0.00039	0.041542	0.043033	0.103483	0.045503	0.050781	0.034924	0.041132	0.00025	0.036298	0.064884	0.048347
201		-0.00035				-0.0003	0.000734				0.00032	0.00051	0.00163	0.023431	0.042079	0.010676	0.00039	0.042068	0.042676	0.102869	0.045085	0.050859	0.034905	0.041651	0.00066	0.036612	0.064707	0.048848
202		-0.00044				-0.00018	0.000618				0.00021	-0.00016	0.00219	0.023384	0.041987	0.012075	0.00044	0.041976	0.042669	0.102404	0.045795	0.05064	0.034597	0.0411	0.00028	0.036366	0.064949	0.048638
203		-0.00061				-0.00071	0.000811				0.00034	0.00045	0.0028	0.024096	0.042735	0.013004	0.00056	0.042724	0.042956	0.101069	0.045289	0.0505	0.034698	0.041784	0.00045	0.036559	0.064855	0.049087
204		-0.00055				-0.00035	0.000764				0.00065	0.0002	0.00295	0.024587	0.043017	0.013422	0.00041	0.043006	0.043578	0.099652	0.04537	0.050006	0.033955	0.04166	0.00091	0.036472	0.064974	0.049557
205		-0.00069				-0.00016	0.00032				0.00023	-3e-05	0.00261	0.025341	0.043173	0.013338	0.00056	0.043162	0.043214	0.097755	0.045069	0.050096	0.034176	0.041702	0.00052	0.036307	0.06502	0.04953
206		-0.00049				-0.00017	0.000491				0.00011	-0.00034	0.00228	0.025338	0.043638	0.013795	0.0008	0.043627	0.043309	0.096246	0.045437	0.050041	0.033507	0.041598	0.00045	0.035718	0.065159	0.049031
207		-0.0007				-0.00037	0.000958				3e-05	-1e-05	0.00204	0.025868	0.044041	0.013993	0.00039	0.04403	0.042884	0.094343	0.045502	0.050168	0.033854	0.042289	-1e-05	0.036164	0.064995	0.049496
208		-0.00049				-0.00025	0.000601				0.00039	-8e-05	0.00101	0.026401	0.043692	0.014221	0.00091	0.043681	0.043628	0.092815	0.045373	0.050302	0.03289	0.041207	0.0008	0.036085	0.06517	0.049486
209		-0.00079				-0.00012	0.001265				-2e-05	7e-05	2e-05	0.026454	0.044151	0.014821	0.00062	0.04414	0.043672	0.091131	0.044969	0.050266	0.033079	0.041519	0.00054	0.035522	0.065347	0.049353
210		-0.00042				1e-05	0.000684				0.00032	2e-05	-0.00017	0.027342	0.044398	0.013978	0.00118	0.044387	0.043546	0.089135	0.045369	0.050383	0.033323	0.042195	0.00031	0.036358	0.064903	0.049225
211		-0.00038				-2.3e-05	0.001116				0	0	-0.00066	0.027634	0.044057	0.014213	0.00059	0.044046	0.044085	0.088319	0.046129	0.050768	0.032867	0.042551	0.00051	0.036233	0.064834	0.049272
212		-0.00066				2.7e-05	0.001025				0.00047	0.00022	-0.0008	0.027788	0.044285	0.014401	0.00073	0.044274	0.044427	0.086729	0.045875	0.050185	0.033376	0.042234	0.00048	0.036306	0.064653	0.049294
213		-0.0003				1.4e-05	0.000765				0.00088	-0.00021	-0.00088	0.028879	0.044679	0.014639	0.00137	0.044668	0.044439	0.085082	0.045989	0.050655	0.032779	0.042062	0.00042	0.036696	0.064609	0.049244
214		-0.00061				0.000214	0.00089				0.00023	-7e-05	-0.00108	0.02938	0.044965	0.014232	0.00114	0.044954	0.044339	0.083954	0.046207	0.050473	0.033229	0.042006	0.0006	0.037235	0.064331	0.048731
215		-0.00081				-3e-06					0.00026	0.00011	-0.00153	0.030114	0.044508	0.015325	0.00132	0.044497	0.04466	0.082889	0.046302	0.051268	0.033409	0.042249	0.00029	0.037977	0.064238	0.049245
216		-0.00062				0.00029					0.00033	-0.00035	-0.0011	0.030266	0.045037	0.014942	0.00129	0.045026	0.044885	0.082178	0.047216	0.051757	0.033101	0.042303	0.00026	0.038364	0.064162	0.049042
217		-0.00067				0.000296					0.00012	-0.00029	-0.00151	0.030808	0.044794	0.015051	0.00164	0.044783	0.044734	0.080968	0.046774	0.051886	0.033879	0.042654	0.00092	0.039278	0.063892	0.049369
218		-0.00054				0.000342					0.00049	0.00013	-0.00108	0.031472	0.044917	0.015123	0.00168	0.044906	0.045019	0.080552	0.046779	0.051629	0.034103	0.042084	0.00059	0.039646	0.063687	0.049237
219		-0.00038				0.000604					0.00034	7e-05	-0.0009	0.032364	0.044757	0.015744	0.00259	0.044746	0.045224	0.079855	0.046534	0.052349	0.034316	0.042329	0.00099	0.040232	0.063491	0.049103
220		-0.00073				0.000329					0.0007	-0.00031	-0.00114	0.032628	0.045178	0.016512	0.003125	0.045167	0.045091	0.079376	0.047356	0.052562	0.034302	0.042766	0.00095	0.041187	0.063085	0.049933
221		-0.00065				0.000218					6e-05	-9e-05	-0.00086	0.033015	0.045115	0.017577	0.003401	0.045104	0.045563	0.079027	0.047369	0.052591	0.034538	0.043149	0.00121	0.041713	0.063049	0.05017
222		-0.00085				0.00015					1e-05	-0.00023	-0.00105	0.033405	0.045231	0.017809	0.003999	0.04522	0.04561	0.078878	0.047708	0.052365	0.034846	0.042543	0.00119	0.042161	0.063231	0.050274
223		-0.00062									0.00025	3e-05	-0.00157	0.034087	0.045744	0.018599	0.004838	0.045733	0.045947	0.078291	0.047968	0.052677	0.034744	0.042568	0.00097	0.04225	0.063055	0.050698
224		-0.00042									0.00045	-0.0003	-0.00142	0.034691	0.04561	0.018799	0.005848	0.045599	0.045984	0.078606	0.047906	0.052475	0.034801	0.043269	0.00151	0.042403	0.062052	0.050666
225		-0.00066									0.00049	-0.00023	-0.00147	0.034809	0.045763	0.019907	0.006782	0.045752	0.045887	0.078215	0.04818	0.052818	0.034553	0.043256	0.00142	0.042034	0.062032	0.050657
226		-0.00066									0.00035	-0.00086	-0.00169	0.035876	0.045577	0.020627	0.008405	0.045566	0.045889	0.077864	0.04882	0.05225	0.034579	0.043243	0.0014	0.041566	0.061988	0.051181
227		-0.0006									0.00023		-0.00139	0.036019	0.045678	0.021613	0.009161	0.045667	0.04662	0.078402	0.049007	0.052364	0.034847	0.043808	0.00134	0.041824	0.061482	0.051034
228		-0.00045									0		-0.00154	0.036637	0.046047	0.022319	0.010097	0.046036	0.046028	0.077794	0.049111	0.052913	0.034417	0.042608	0.00189	0.041285	0.061392	0.051128
229		-0.00073									0.00069		-0.0015	0.037206	0.045905	0.023533	0.011317	0.045894	0.046533	0.077948	0.049938	0.053165	0.034505	0.042998	0.0018	0.041781	0.060738	0.050781
230		-0.00078									0.00079		-0.00155	0.037183	0.046259	0.024269	0.012153	0.046248	0.047157	0.078504	0.049711	0.052412	0.03419	0.043467	0.00205	0.04243	0.061016	0.051147
231		-0.00067									0.00053		-0.00106	0.03741	0.04606	0.025855	0.013167	0.046049	0.047286	0.078976	0.049813	0.052756	0.034382	0.042982	0.00255	0.041961	0.060542	0.051319
232		-0.00064									0.00075		-0.00202	0.037953	0.045848	0.027638	0.013998	0.045837	0.047382	0.079055	0.050402	0.053765	0.034808	0.042517	0.00277	0.041864	0.060536	0.050964
233		-0.00085									0.00021		-0.00178	0.03814	0.046179	0.028712	0.014957	0.046168	0.047389	0.078901	0.050924	0.05424	0.034857	0.042962	0.00286	0.042285	0.060679	0.051583
234		-0.00062									0.00039		-0.00133	0.03832	0.046105	0.03041	0.015681	0.046094	0.04802	0.078958	0.050953	0.054217	0.034336	0.042837	0.00335	0.042089	0.060143	0.051992
235		-0.00088									0.00038		-0.00122	0.038783	0.045854	0.031908	0.016803	0.045843	0.048066	0.0792	0.051415	0.054204	0.033658	0.042675	0.004026	0.042318	0.060084	0.051916
236		-0.00093									0.00027		-0.00115	0.038489	0.045617	0.033533	0.017509	0.045606	0.048042	0.079145	0.051654	0.054722	0.034783	0.043083	0.004432	0.042427	0.060421	0.05186
237		-0.00085									0.00034		-0.00124	0.038909	0.04529	0.03503	0.018409	0.045279	0.047908	0.079053	0.051571	0.055668	0.034442	0.042766	0.005018	0.042367	0.060232	0.05172
238		-0.0007									0.00025		-0.00161	0.039201	0.045434	0.036478	0.01944	0.045423	0.047841	0.079407	0.052228	0.055622	0.035064	0.042352	0.005453	0.042411	0.059626	0.051612
239		-0.00077									-0.00018		-0.00095	0.039459	0.045022	0.038278	0.020423	0.045011	0.048398	0.07909	0.052536	0.055203	0.03522	0.04215	0.006716	0.042366	0.059726	0.051994
240		-0.00096									0.00035		-0.00107	0.040054	0.045195	0.039306	0.021961	0.045184	0.048119	0.079979	0.052456	0.055117	0.035044	0.042247	0.008145	0.042385	0.058988	0.051692
241		-0.00087									0.00039		-0.001	0.039637	0.045205	0.040025	0.023167	0.045194	0.048175	0.080252	0.052694	0.054949	0.03494	0.042087	0.0091	0.042443	0.058817	0.051583
242		-0.00047									0.00017		-0.00155	0.039916	0.045061	0.040446	0.024415	0.04505	0.047684	0.080506	0.052763	0.054697	0.03521	0.041934	0.0109	0.042217	0.058752	0.051668
243		-0.00091									-0.00014		-0.00146	0.039762	0.044701	0.040259	0.025753	0.04469	0.04841	0.080782	0.052636	0.054465	0.035751	0.041628	0.01284	0.042585	0.058522	0.050808
244		-0.001									-5e-05		-0.00105	0.040224	0.044624	0.039716	0.026838	0.044613	0.048418	0.081044	0.052759	0.054071	0.035325	0.041236	0.014763	0.042638	0.058753	0.050698
245		-0.00077									0.00052		-0.00141	0.040683	0.044881	0.039582	0.027779	0.04487	0.048376	0.081603	0.052739	0.053279	0.035644	0.041041	0.017249	0.042538	0.058653	0.050529
246		-0.00078									0.00054		-0.00138	0.0406	0.044785	0.039458	0.028808	0.044774	0.048417	0.081553	0.052793	0.053126	0.036001	0.041753	0.019587	0.042311	0.058054	0.050275
247		-0.00116									0.00028		-0.00117	0.041052	0.044387	0.039536	0.029447	0.044376	0.048412	0.081112	0.052783	0.053012	0.036311	0.041304	0.022352	0.042323	0.05831	0.049394
248		-0.00093									0.00061		-0.00105	0.041267	0.044999	0.038483	0.030399	0.044988	0.048036	0.081282	0.052958	0.053039	0.036398	0.041731	0.025163	0.042709	0.058246	0.049396
249		-0.00088									0.00019		-0.00187	0.04065	0.044698	0.038605	0.030781	0.044687	0.047959	0.081274	0.053085	0.052923	0.036523	0.041066	0.027844	0.042938	0.058146	0.049296
250		-0.0004									0		-0.00128	0.041069	0.044489	0.038152	0.031798	0.044478	0.048268	0.081552	0.052752	0.052946	0.036277	0.041624	0.030935	0.042791	0.057957	0.049148
251		-0.00072									0.00061		-0.00147	0.041015	0.044874	0.037665	0.032319	0.044863	0.048271	0.081282	0.05348	0.05287	0.036575	0.041605	0.032847	0.043052	0.057975	0.049101
252		-0.00081									2e-05		-0.00141	0.041047	0.044199	0.037551	0.033089	0.044188	0.048419	0.080866	0.052808	0.053115	0.036887	0.04165	0.03474	0.043094	0.057781	0.049212
253		-0.00111									0.00028		-0.00131	0.041174	0.044575	0.037719	0.033297	0.044564	0.048739	0.080701	0.053203	0.053061	0.036983	0.041351	0.036308	0.043451	0.057925	0.049237
254		-0.00092									0.00063		-0.00108	0.040864	0.044385	0.037442	0.034201	0.044374	0.048814	0.079935	0.053009	0.052957	0.037338	0.041244	0.037399	0.043415	0.057631	0.049449
255		-0.00065									0.00048		-0.00111	0.041223	0.043822	0.037104	0.034826	0.043811	0.049089	0.080093	0.053063	0.053363	0.036694	0.040978	0.038086	0.043553	0.057397	0.049155
256		-0.0009									0.00074		-0.00136	0.041179	0.044159	0.037119	0.035389	0.044148	0.049284	0.079249	0.053241	0.053377	0.037234	0.041797	0.038862	0.04336	0.057174	0.049412
257		-0.00085									0.00047		-0.00135	0.041269	0.044164	0.036632	0.035491	0.044153	0.048419	0.079249	0.052492	0.053101	0.036993	0.041128	0.039269	0.044179	0.05735	0.048907
258		-0.00059									0.00044		-0.00137	0.04161	0.043769	0.036567	0.036143	0.043758	0.049343	0.078882	0.052787	0.053024	0.036822	0.041122	0.039395	0.043722	0.057486	0.049445
259		-0.00086									0.00083		-0.00102	0.041208	0.04375	0.036446	0.036094	0.043739	0.049284	0.078894	0.052578	0.053604	0.03703	0.041335	0.039232	0.043993	0.057677	0.049118
260		-0.00091									0.00037		-0.00153	0.040824	0.043778	0.036686	0.036712	0.043767	0.049044	0.078551	0.052192	0.053363	0.036998	0.041692	0.039086	0.04427	0.057719	0.048699
261		-0.00069									0.00032		-0.00114	0.040971	0.043421	0.035973	0.037167	0.04341	0.049441	0.078092	0.051816	0.053389	0.037846	0.041349	0.038767	0.044879	0.058465	0.049137
262		-0.00066									0.0001		-0.00124	0.040943	0.043333	0.03598	0.036967	0.043322	0.049321	0.077905	0.05164	0.053941	0.037131	0.042262	0.038153	0.044943	0.058647	0.04929
263		-0.00078									0.00027		-0.00155	0.041326	0.043547	0.035778	0.03735	0.043536	0.049715	0.07825	0.051697	0.053527	0.037696	0.041623	0.037416	0.045382	0.059172	0.048858
263		-0.00076									0.00045		-0.00198	0.040892	0.043064	0.035465	0.03721	0.043053	0.049939	0.077812	0.05097	0.053344	0.037699	0.041445	0.036914	0.045726	0.058833	0.049346
263		-0.00102									3e-05		-0.00202	0.040751	0.043331	0.035336	0.037561	0.04332	0.049421	0.077985	0.050885	0.053302	0.038234	0.042554	0.036255	0.045431	0.059463	0.049107
263		-0.00054									0.00043		-0.00164	0.040174	0.043247	0.035818	0.038023	0.043236	0.049336	0.077769	0.051085	0.053638	0.038776	0.041933	0.035312	0.045947	0.059122	0.04925
263		-0.00029									0.00047		-0.00157	0.040607	0.042736	0.03612	0.037994	0.042725	0.049477	0.078037	0.050594	0.053741	0.038394	0.042021	0.034558	0.046236	0.059345	0.049318
263		-0.00083									0.00067		-0.0012	0.041059	0.042994	0.035644	0.038091	0.042983	0.049558	0.078103	0.050313	0.053912	0.039198	0.042026	0.033586	0.046288	0.059669	0.049136
263		-0.00048									0.00048		-0.00136	0.041046	0.042568	0.035757	0.038484	0.042557	0.049278	0.078066	0.049909	0.0537	0.038867	0.042044	0.032634	0.046466	0.060081	0.049562
263		-0.00064									0.00035		-0.00181	0.040581	0.043137	0.035626	0.038727	0.043126	0.049428	0.078652	0.049813	0.053815	0.039544	0.042605	0.031255	0.046742	0.060627	0.049397
263		-0.00059									0.00101		-0.00193	0.04018	0.043021	0.035839	0.038645	0.04301	0.049643	0.079266	0.049943	0.05441	0.039835	0.042775	0.029696	0.046695	0.0604	0.049304
263		-0.00082									0.00082		-0.00131	0.039552	0.042786	0.035566	0.038812	0.042775	0.050295	0.079468	0.049351	0.054642	0.040083	0.043015	0.028643	0.047473	0.059957	0.049442
263		-0.00036									0.00069		-0.00114	0.040463	0.042658	0.03588	0.03882	0.042647	0.050323	0.080279	0.04921	0.0545	0.040995	0.042331	0.027198	0.047057	0.060197	0.049827
263		-0.00066									0.0008		-0.0014	0.040267	0.042807	0.035583	0.039427	0.042796	0.050362	0.080324	0.049016	0.055237	0.041546	0.042641	0.025617	0.047246	0.060569	0.049707
263		-0.00083									0.00035		-0.00118	0.040033	0.043104	0.03543	0.039674	0.043093	0.050298	0.079917	0.049171	0.055137	0.041823	0.043459	0.023885	0.047547	0.060435	0.049546
263		-0.00048									0.00012		-0.00049	0.039481	0.042804	0.034982	0.04026	0.042793	0.050161	0.080513	0.048547	0.055048	0.041957	0.04388	0.022239	0.047742	0.060258	0.049608
263		-0.00068									0.00043		-0.00129	0.039317	0.043087	0.034625	0.040394	0.043076	0.050193	0.08064	0.048686	0.05514	0.042432	0.04399	0.020167	0.047896	0.060729	0.049948
263		-0.00041									0.00068		-0.00118	0.039735	0.042698	0.034569	0.040879	0.042687	0.050139	0.080431	0.048936	0.054543	0.042829	0.044199	0.018984	0.047903	0.060039	0.050196
263		-0.0002									0.00047		-0.00161	0.039372	0.043093	0.034034	0.040672	0.043082	0.049785	0.080289	0.048346	0.055634	0.043788	0.043946	0.016711	0.048156	0.060801	0.049659
263		-0.00075									0.00041		-0.00184	0.039566	0.04292	0.033296	0.041048	0.042909	0.050263	0.079847	0.048252	0.054909	0.0439	0.044491	0.01555	0.048113	0.060661	0.049363
263		-0.00033									0.00035		-0.00148	0.039529	0.043101	0.033253	0.041215	0.04309	0.050071	0.079571	0.048183	0.055522	0.04386	0.04483	0.013237	0.048239	0.060504	0.049907
263		-0.00043									0.00065		-0.00092	0.039459	0.04291	0.032338	0.041084	0.042899	0.050285	0.079123	0.047686	0.05558	0.044424	0.044781	0.011825	0.047887	0.060759	0.04998
263		-0.00029									0.00047		-0.00155	0.039869	0.042942	0.031122	0.041819	0.042931	0.050709	0.078884	0.047533	0.055477	0.045087	0.04506	0.009998	0.047841	0.060449	0.049489
263		-0.00052									6e-05		-0.0013	0.038942	0.042731	0.029848	0.041616	0.04272	0.05022	0.078205	0.047417	0.055456	0.045387	0.04477	0.008243	0.04803	0.060576	0.049341
263		-0.00025									0.00062		-0.00182	0.039276	0.042652	0.029631	0.042112	0.042641	0.050114	0.077801	0.047931	0.055555	0.045818	0.045293	0.006876	0.047836	0.060713	0.049251
263		-0.00057									0.00038		-0.00157	0.039637	0.042636	0.028538	0.042514	0.042625	0.05012	0.077281	0.047173	0.056095	0.045702	0.045637	0.005849	0.04802	0.06048	0.049602
263		-0.00032									0.00032		-0.0016	0.038995	0.0424	0.027375	0.042676	0.042389	0.050293	0.076754	0.047321	0.055916	0.045928	0.045581	0.004655	0.047487	0.060218	0.049445
263		-0.0003									0.00083		-0.00168	0.038745	0.04263	0.026362	0.042397	0.042619	0.05054	0.076158	0.046675	0.056255	0.046119	0.045697	0.003731	0.047761	0.060389	0.049353
263		-0.0007									0.00067		-0.00186	0.038631	0.042436	0.025113	0.042639	0.042425	0.05052	0.075787	0.04668	0.056089	0.046657	0.045713	0.00324	0.047291	0.060086	0.049095
263		-0.00072									0.00042		-0.00118	0.039241	0.041901	0.024336	0.04301	0.04189	0.051072	0.07541	0.046278	0.055968	0.046765	0.046381	0.00319	0.047213	0.060326	0.04935
263		-0.00072									0.0005		-0.00179	0.038972	0.042223	0.023617	0.043751	0.042212	0.051219	0.075793	0.045973	0.056133	0.046599	0.045965	0.00278	0.047017	0.060626	0.049344
263		-0.00052									0.00031		-0.00097	0.038747	0.041753	0.02246	0.04383	0.041742	0.051464	0.075387	0.046526	0.056371	0.047244	0.046233	0.00296	0.046741	0.060903	0.049387
263		-0.00049									0.00037		-0.00114	0.038746	0.0416	0.021757	0.043716	0.041589	0.050944	0.074998	0.046596	0.056276	0.047376	0.046082	0.00271	0.046791	0.060804	0.049101
263		-0.00044									0.00081		-0.00097	0.038683	0.04124	0.02081	0.043566	0.041229	0.051191	0.074985	0.046204	0.057011	0.047747	0.04642	0.00283	0.046954	0.06101	0.049255
263		-0.00033									0.00054		-0.00116	0.038879	0.041474	0.020257	0.044124	0.041463	0.051228	0.075061	0.046286	0.057114	0.047658	0.046502	0.003968	0.047058	0.061347	0.049295
263											0.00064		-0.00128	0.038981	0.041545	0.019758	0.044065	0.041534	0.051373	0.074897	0.046348	0.057369	0.047593	0.046796	0.003577	0.046988	0.062003	0.049702
263											0.00057		-0.00128	0.038169	0.041251	0.019165	0.044346	0.04124	0.051398	0.074592	0.045941	0.057912	0.047646	0.046799	0.004203	0.04692	0.061826	0.04954
263											0.00058		-0.00132	0.037756	0.04101	0.018811	0.044492	0.040999	0.051871	0.075015	0.046404	0.057941	0.047553	0.046645	0.005228	0.047283	0.061222	0.050209
263											0.00046		-0.00123	0.03794	0.041032	0.018158	0.04397	0.041021	0.051794	0.074934	0.046534	0.058406	0.047378	0.046396	0.00552	0.047621	0.060803	0.050166
263											0.00019		-0.0012	0.038586	0.04078	0.017765	0.044615	0.040769	0.051861	0.074772	0.046378	0.058553	0.047564	0.046666	0.006278	0.047389	0.060906	0.050514
263											0.00094		-0.00077	0.038274	0.040848	0.017022	0.044583	0.040837	0.051621	0.074385	0.046139	0.057889	0.04793	0.046893	0.007213	0.048461	0.060968	0.050138
263											0.00036		-0.00121	0.037994	0.040137	0.016667	0.044543	0.040126	0.051548	0.074072	0.046492	0.058745	0.047632	0.046313	0.008268	0.048408	0.061112	0.049964
263											0.00039		-0.00065	0.037916	0.040254	0.0166	0.044827	0.040243	0.051438	0.074298	0.046806	0.058061	0.048168	0.046552	0.009104	0.048495	0.060494	0.05015
263											0.00083		-0.0008	0.037747	0.040091	0.01662	0.04451	0.04008	0.051857	0.073254	0.046029	0.057838	0.048208	0.046907	0.010065	0.048948	0.060825	0.050036
263											0.00052		-0.00086	0.037885	0.040129	0.016697	0.044892	0.040118	0.051854	0.073217	0.046537	0.058385	0.048547	0.046764	0.011162	0.049112	0.06074	0.04944
263											0.00039		-0.00108	0.03791	0.040108	0.017512	0.045479	0.040097	0.051425	0.072734	0.046419	0.058225	0.048276	0.046448	0.012464	0.049268	0.06101	0.049611
263											0.00081		-0.00098	0.037275	0.040479	0.018047	0.044798	0.040468	0.051835	0.072492	0.046354	0.058685	0.04821	0.046808	0.013506	0.049133	0.06068	0.049279
263											0.00038		-0.00114	0.037042	0.04009	0.018402	0.045011	0.040079	0.051741	0.071601	0.04659	0.05879	0.048522	0.04717	0.014412	0.05009	0.060402	0.048776
263											0.00044		-0.00073	0.037176	0.040239	0.019513	0.04487	0.040228	0.052044	0.071079	0.046533	0.058327	0.0489	0.046525	0.015465	0.049754	0.060628	0.048513
263											0.00014		-0.0008	0.037735	0.040446	0.019379	0.045192	0.040435	0.052277	0.071062	0.046884	0.058655	0.048662	0.047084	0.016403	0.05036	0.060315	0.048499
263											0.00028		-0.00101	0.036899	0.040127	0.020717	0.044917	0.040116	0.052417	0.071022	0.047226	0.058226	0.048641	0.046858	0.017395	0.050666	0.060516	0.048561
263											0.00053		-0.00077	0.036723	0.039796	0.020544	0.045258	0.039785	0.05228	0.070742	0.046833	0.058389	0.048618	0.04668	0.018252	0.050968	0.06035	0.048332
263											0.00084		-0.00073	0.036547	0.040173	0.021319	0.045331	0.040162	0.052194	0.071076	0.04744	0.059024	0.048741	0.04666	0.019023	0.050883	0.06022	0.047914
263											0.00059		-0.00094	0.036331	0.040473	0.022271	0.045626	0.040462	0.051871	0.070938	0.047119	0.058793	0.048213	0.046507	0.019625	0.051524	0.060087	0.048331
263											0.00019		-0.00059	0.03661	0.039443	0.022636	0.04491	0.039432	0.052814	0.071218	0.047612	0.058453	0.0481	0.046001	0.02059	0.051569	0.060228	0.048164
263											0.00042		-0.00105	0.036553	0.040006	0.023399	0.044792	0.039995	0.052542	0.07175	0.047629	0.058297	0.047134	0.045674	0.020748	0.051997	0.060459	0.048343
263											-0.00015		-0.00101	0.036478	0.040027	0.023857	0.045147	0.040016	0.05258	0.071446	0.047603	0.058516	0.046995	0.045861	0.021271	0.052563	0.060605	0.048559
263											0.00017		-0.0011	0.036415	0.039272	0.024891	0.045088	0.039261	0.052301	0.071838	0.048681	0.058765	0.046299	0.045682	0.021665	0.052638	0.060784	0.048518
263											0.00038		-0.00033	0.036228	0.039267	0.026114	0.045209	0.039256	0.052652	0.071824	0.048756	0.05818	0.046298	0.046007	0.022089	0.052475	0.060378	0.048747
263											0.00083		-0.00034	0.036604	0.039501	0.027154	0.044636	0.03949	0.05231	0.072525	0.048344	0.058931	0.046022	0.046193	0.022759	0.052726	0.06018	0.049016
263											0.00071		-0.0006	0.036063	0.039642	0.027915	0.045136	0.039631	0.052397	0.072554	0.0485	0.057864	0.046233	0.046385	0.022838	0.052591	0.060599	0.049735
263											0.00049		0.00011	0.035822	0.039189	0.029436	0.044774	0.039178	0.052591	0.073229	0.048672	0.05793	0.045768	0.047137	0.023381	0.053312	0.060704	0.050194
263											0.00038		0.00085	0.035973	0.03939	0.030617	0.044309	0.039379	0.051964	0.073521	0.048797	0.058306	0.045431	0.046393	0.023297	0.053371	0.06107	0.050564
263											0.00049		0.00102	0.035702	0.038825	0.03166	0.044195	0.038814	0.052314	0.073327	0.049198	0.058358	0.045719	0.046209	0.023528	0.054192	0.060776	0.051031
263											0.00065		0.00068	0.035583	0.038647	0.031989	0.044247	0.038636	0.052001	0.073486	0.049388	0.058237	0.045207	0.046357	0.023724	0.054266	0.061188	0.050703
263											0.00025		0.001	0.035256	0.038398	0.032819	0.043986	0.038387	0.052029	0.074397	0.049652	0.058546	0.045313	0.047136	0.024513	0.054485	0.060874	0.050601
263											0.00082		0.00102	0.035206	0.038095	0.03331	0.0442	0.038084	0.051731	0.074508	0.049951	0.058876	0.045011	0.04744	0.024432	0.054502	0.060559	0.050876
263											0.00074		0.00087	0.035147	0.037982	0.033774	0.043956	0.037971	0.051607	0.074546	0.049904	0.058682	0.045172	0.047093	0.024818	0.054841	0.061239	0.050516
263											0.00026		0.00078	0.034921	0.037607	0.033648	0.043986	0.037596	0.051576	0.074382	0.049712	0.058756	0.044863	0.047633	0.025186	0.054965	0.06104	0.050699
263											8e-05		-0.00115	0.034654	0.037435	0.033397	0.044137	0.037424	0.051796	0.074776	0.050235	0.058969	0.044493	0.048056	0.025029	0.055547	0.060949	0.050865
263											0.00069		-0.00132	0.035139	0.037169	0.033462	0.043995	0.037158	0.052059	0.074645	0.050502	0.058803	0.044784	0.048084	0.025261	0.055236	0.06176	0.05086
263											0.00045		-0.00153	0.034086	0.036754	0.033083	0.043592	0.036743	0.051697	0.07527	0.050336	0.058301	0.044249	0.049165	0.025478	0.056286	0.061287	0.050879
263											0.00085		-0.00106	0.034041	0.036323	0.032404	0.043557	0.036312	0.052013	0.074988	0.050376	0.058981	0.044458	0.049463	0.025951	0.056155	0.061658	0.051586
263											0.00076		-0.00077	0.033667	0.036241	0.031854	0.043843	0.03623	0.051826	0.075028	0.051102	0.058484	0.044304	0.049327	0.025473	0.056546	0.061004	0.051862
263											0.00073		-0.0011	0.033397	0.036013	0.030657	0.043617	0.036002	0.052154	0.075046	0.050786	0.057955	0.044583	0.049461	0.0251	0.057092	0.061012	0.051982
263											0.00091		-0.00041	0.0338	0.035748	0.030758	0.043851	0.035737	0.051681	0.074857	0.05084	0.058626	0.044369	0.049866	0.024967	0.05705	0.061003	0.051667
263											0.00093		-0.00092	0.033216	0.035974	0.030132	0.04392	0.035963	0.052298	0.075192	0.050934	0.058908	0.044175	0.050741	0.02483	0.057224	0.061123	0.052257
263											0.00106		-0.00087	0.033388	0.035282	0.028902	0.043663	0.035271	0.05192	0.074624	0.05112	0.058647	0.044011	0.05144	0.024399	0.057339	0.061024	0.052501
263											0.00107		-0.00099	0.033545	0.03483	0.028784	0.04361	0.034819	0.052385	0.074949	0.051128	0.05904	0.044677	0.051556	0.024176	0.057276	0.060758	0.052769
263											0.00103		-0.00109	0.032778	0.034771	0.028335	0.043615	0.03476	0.05195	0.074703	0.051431	0.058853	0.043935	0.051416	0.02334	0.057796	0.06059	0.052179
263											0.00145		-0.00132	0.032965	0.034871	0.027603	0.043518	0.03486	0.052155	0.07444	0.051571	0.059288	0.044404	0.051809	0.022932	0.058353	0.060832	0.05256
263											0.00116		-0.00101	0.033025	0.034121	0.027283	0.043566	0.03411	0.052177	0.075033	0.05155	0.059341	0.044344	0.052572	0.022334	0.058444	0.060999	0.052708
263											0.00208		-0.0009	0.032579	0.034357	0.027023	0.043921	0.034346	0.052181	0.0747	0.051454	0.059115	0.044262	0.052515	0.021865	0.058659	0.060789	0.052658
263											0.00246		-0.00102	0.032136	0.033683	0.026284	0.04401	0.033672	0.051779	0.075338	0.051914	0.059848	0.044514	0.053077	0.020863	0.05873	0.061139	0.052549
263											0.00178		-0.00095	0.032553	0.033522	0.026144	0.04392	0.033511	0.052032	0.074483	0.052011	0.059164	0.044645	0.05303	0.020389	0.05902	0.060963	0.052964
263											0.00185		-0.00075	0.031803	0.033136	0.026313	0.044293	0.033125	0.052034	0.075075	0.052399	0.05944	0.045132	0.053452	0.019587	0.059594	0.060695	0.052525
263											0.00214		-0.001	0.031716	0.032828	0.025905	0.044655	0.032817	0.0519	0.07465	0.052814	0.059988	0.044728	0.053473	0.018629	0.05947	0.060771	0.052736
263											0.00285		-0.00059	0.031929	0.032687	0.026059	0.045221	0.032676	0.051135	0.074868	0.052788	0.059661	0.044951	0.053758	0.017501	0.06005	0.060911	0.052885
263											0.0024		-0.00066	0.031553	0.032886	0.025926	0.04561	0.032875	0.05153	0.075005	0.052622	0.059672	0.044725	0.054012	0.016282	0.060468	0.061142	0.05259
263											0.00233		-0.00071	0.030759	0.032039	0.026223	0.046011	0.032028	0.051357	0.074882	0.053355	0.059677	0.044515	0.054673	0.015113	0.060812	0.061521	0.053033
263											0.00207		-0.00034	0.030245	0.032301	0.026321	0.046681	0.03229	0.051356	0.074238	0.05345	0.059693	0.045012	0.055079	0.013762	0.061008	0.061498	0.053111
263											0.00218		-0.00034	0.029913	0.031486	0.02661	0.047543	0.031475	0.051432	0.07379	0.054206	0.059825	0.044992	0.055961	0.012457	0.06146	0.061271	0.053498
263											0.00252		-0.00047	0.029975	0.032146	0.026485	0.047718	0.032135	0.05139	0.074109	0.05394	0.060323	0.045519	0.055615	0.011642	0.061733	0.061198	0.053857
263											0.00233		0.00035	0.029173	0.031345	0.026284	0.048487	0.031334	0.051373	0.074135	0.054136	0.059626	0.045293	0.05563	0.010365	0.061576	0.06097	0.054035
263											0.00283		0.00024	0.029522	0.031495	0.026689	0.048353	0.031484	0.050995	0.073082	0.054278	0.059902	0.046003	0.055816	0.008957	0.061697	0.061204	0.053877
263											0.002		0.00098	0.029262	0.031538	0.02676	0.048481	0.031527	0.0509	0.073248	0.054397	0.060595	0.045707	0.055509	0.008661	0.061451	0.060942	0.05435
263											0.00244		0.00093	0.02906	0.031425	0.026309	0.048775	0.031414	0.051339	0.073149	0.054672	0.060018	0.045977	0.055749	0.007267	0.061582	0.060874	0.054544
263											0.00226		0.00187	0.029056	0.031647	0.026702	0.048452	0.031636	0.051265	0.072718	0.054257	0.060834	0.046402	0.055544	0.006978	0.061478	0.060715	0.055046
263											0.002		0.00125	0.029023	0.031028	0.026492	0.04853	0.031017	0.050984	0.072828	0.054878	0.060826	0.04664	0.055386	0.006895	0.062108	0.060831	0.055132
263											0.00253		0.00197	0.029332	0.031101	0.027006	0.048372	0.03109	0.050948	0.072725	0.0551	0.060846	0.04639	0.055845	0.006871	0.062172	0.060268	0.055248
263											0.00237		0.00188	0.029604	0.031589	0.026911	0.048289	0.031578	0.050981	0.072766	0.054755	0.060936	0.046996	0.055555	0.007084	0.061829	0.061371	0.055859
263											0.00222		0.00116	0.028748	0.030717	0.02724	0.048312	0.030706	0.051199	0.072648	0.054977	0.060972	0.047433	0.055667	0.008281	0.061975	0.06086	0.055783
263											0.00255		0.00115	0.029135	0.030981	0.026766	0.047564	0.03097	0.050402	0.07245	0.055102	0.061854	0.04712	0.05589	0.009302	0.06157	0.061123	0.056059
263											0.00226		0.00034	0.028659	0.030659	0.026995	0.048021	0.030648	0.050966	0.072668	0.055219	0.061597	0.047847	0.055937	0.009974	0.061351	0.061443	0.056733
263											0.00228		-0.00075	0.02844	0.030703	0.027072	0.048107	0.030692	0.050639	0.072754	0.055365	0.061432	0.048233	0.055935	0.011605	0.06101	0.061058	0.05662
263											0.00204		-0.0008	0.029021	0.03037	0.027212	0.048753	0.030359	0.050962	0.073059	0.055015	0.061441	0.048314	0.056046	0.01214	0.061536	0.060953	0.057159
263											0.00159		-0.00128	0.028809	0.030048	0.026981	0.048763	0.030037	0.050768	0.072485	0.055318	0.061732	0.048897	0.056714	0.012959	0.061695	0.061154	0.057335
263											0.00225		-0.00131	0.02889	0.030225	0.027067	0.048804	0.030214	0.050901	0.073104	0.055246	0.061964	0.049397	0.056287	0.013571	0.062034	0.060666	0.057292
263											0.00173		-0.00138	0.028682	0.030131	0.02682	0.048625	0.03012	0.0504	0.072941	0.055223	0.061835	0.049442	0.056739	0.014183	0.062119	0.060516	0.058166
263											0.00261		-0.00106	0.028488	0.030519	0.026472	0.047526	0.030508	0.050576	0.072919	0.055208	0.061461	0.04981	0.056577	0.015184	0.062941	0.060462	0.058339
263											0.00161		-0.00098	0.028459	0.030154	0.026401	0.047876	0.030143	0.05089	0.072759	0.055564	0.061988	0.050248	0.05653	0.015035	0.062846	0.060131	0.058231
263											0.00155		-0.00084	0.02811	0.030011	0.02618	0.04778	0.03	0.050862	0.073082	0.055345	0.061848	0.049978	0.056662	0.01489	0.062941	0.059671	0.058513
263											0.00174		-0.00118	0.028095	0.030048	0.026089	0.047999	0.030037	0.050414	0.072988	0.055597	0.06199	0.050735	0.057102	0.014531	0.063422	0.059802	0.059139
263											0.00191		-0.00117	0.028117	0.029994	0.025376	0.047122	0.029983	0.050487	0.073332	0.055418	0.062351	0.050776	0.056351	0.014795	0.06418	0.059747	0.059174
263											0.00082		-0.00149	0.028254	0.030274	0.025536	0.047409	0.030263	0.050618	0.07356	0.055885	0.06191	0.050512	0.056664	0.014654	0.064106	0.060201	0.059833
263											0.0015		-0.00152	0.027867	0.0304	0.024974	0.046705	0.030389	0.050605	0.073526	0.055535	0.062291	0.050791	0.056653	0.014436	0.064796	0.059719	0.060341
263											0.0015		-0.0014	0.027852	0.03028	0.025264	0.046648	0.030269	0.050181	0.073536	0.055845	0.062056	0.05123	0.056202	0.014355	0.064963	0.060203	0.060691
263											0.00119		-0.00128	0.027614	0.030443	0.025385	0.046426	0.030432	0.050505	0.07403	0.055281	0.06214	0.051133	0.056278	0.014353	0.065197	0.060025	0.060993
263											0.00095		-0.00133	0.028091	0.030205	0.025523	0.046931	0.030194	0.050881	0.074053	0.055174	0.061945	0.051746	0.055794	0.013962	0.065477	0.060631	0.060976
263											0.00081		-0.00085	0.027757	0.030148	0.02503	0.046717	0.030137	0.050451	0.07427	0.055629	0.062643	0.051837	0.056717	0.014297	0.066146	0.060293	0.061042
263											0.0003		-0.00139	0.02745	0.030015	0.025384	0.04665	0.030004	0.050543	0.074339	0.055276	0.062223	0.052319	0.056786	0.013803	0.065899	0.060375	0.061266
263											0.00055		-0.00165	0.027722	0.030125	0.025761	0.046979	0.030114	0.050349	0.07434	0.054917	0.062241	0.052991	0.056348	0.014013	0.066133	0.060205	0.061565
263											0.00054		-0.0009	0.027257	0.029664	0.02572	0.046625	0.029653	0.050338	0.074288	0.055226	0.062433	0.052929	0.056023	0.014298	0.066722	0.060565	0.061238
263											0.00029		-0.00056	0.027153	0.029691	0.025641	0.046828	0.02968	0.049958	0.074782	0.054599	0.062826	0.053019	0.055669	0.013825	0.067239	0.060691	0.061778
263											0.00083		-0.00132	0.02734	0.029514	0.025333	0.046702	0.029503	0.050754	0.074914	0.054607	0.062659	0.05322	0.056232	0.013658	0.066817	0.060137	0.06147
263											0.00027		-0.00124	0.027503	0.029726	0.025201	0.046499	0.029715	0.051002	0.075047	0.054456	0.062939	0.05358	0.05646	0.013944	0.066907	0.060446	0.062098
263											0.00071		-0.001	0.027021	0.029414	0.02464	0.046849	0.029403	0.050649	0.07493	0.054314	0.062918	0.054208	0.055969	0.013864	0.067258	0.060298	0.061826
263											0.00065		-0.00098	0.027083	0.02946	0.024608	0.046828	0.029449	0.051013	0.075209	0.05449	0.06328	0.054132	0.056453	0.013726	0.067264	0.060189	0.062245
263											0.00044		-0.00111	0.026888	0.029514	0.024801	0.046926	0.029503	0.051054	0.075392	0.054224	0.06313	0.053929	0.055947	0.01408	0.067531	0.060178	0.062338
263											0.00034		-0.00103	0.027023	0.028923	0.024545	0.046532	0.028912	0.050916	0.075511	0.0542	0.063138	0.054345	0.056432	0.013367	0.06757	0.059655	0.062225
263											0.00055		-0.00114	0.026981	0.02895	0.024869	0.046221	0.028939	0.051164	0.07579	0.054122	0.062798	0.054455	0.055982	0.013816	0.06779	0.059805	0.062667
263											0.00046		-0.00102	0.026235	0.028783	0.024826	0.046804	0.028772	0.051417	0.075359	0.054613	0.063012	0.054133	0.055529	0.013546	0.06814	0.059652	0.062584
263											0.00011		-0.00114	0.026566	0.028289	0.02479	0.046922	0.028278	0.05122	0.075379	0.054838	0.063365	0.054318	0.055828	0.013108	0.06849	0.059629	0.063042
263											0.00033		-0.00089	0.025901	0.028904	0.02467	0.047105	0.028893	0.051416	0.075533	0.054479	0.063258	0.054389	0.055658	0.013337	0.068328	0.060029	0.062868
263											0.00017		-0.00099	0.025719	0.028416	0.024222	0.047648	0.028405	0.05151	0.075804	0.054681	0.063297	0.05439	0.05537	0.012979	0.06796	0.060135	0.062709
263											0.0007		-0.0016	0.025255	0.027633	0.024233	0.047769	0.027622	0.051892	0.076076	0.054246	0.063466	0.055089	0.055102	0.012866	0.06793	0.059973	0.06326
263											0.00059		-0.00047	0.025276	0.028223	0.02477	0.047706	0.028212	0.051535	0.076721	0.054909	0.063363	0.054304	0.055313	0.012953	0.068303	0.0603	0.062645
263											0.00026		-0.00126	0.025158	0.027605	0.024389	0.047493	0.027594	0.051549	0.076273	0.054859	0.063157	0.055152	0.054831	0.013033	0.068308	0.060111	0.063232
263											0.00049		-0.0012	0.024777	0.028058	0.024072	0.048033	0.028047	0.051515	0.076638	0.054219	0.063679	0.054401	0.054579	0.013289	0.068807	0.059936	0.062483
263											0.00026		-0.00117	0.024557	0.028265	0.024043	0.047974	0.028254	0.052035	0.076463	0.054921	0.062798	0.055106	0.05421	0.013138	0.068388	0.059477	0.063108
263											0.00048		-0.00138	0.024699	0.027929	0.023631	0.048262	0.027918	0.05198	0.076717	0.0552	0.062859	0.054979	0.05369	0.013769	0.068932	0.059682	0.063254
263											0.0006		-0.00123	0.024487	0.027835	0.023449	0.047865	0.027824	0.051815	0.076656	0.054767	0.0633	0.055496	0.053623	0.015249	0.069054	0.059305	0.062905
263											0.00047		-0.00102	0.024339	0.028022	0.02371	0.047999	0.028011	0.052279	0.076692	0.055463	0.063361	0.055614	0.053446	0.016093	0.068582	0.059549	0.063315
263											0.00038		-0.00035	0.024262	0.027846	0.023306	0.048597	0.027835	0.051867	0.07685	0.054705	0.063315	0.056145	0.053176	0.017233	0.068425	0.059597	0.063583
263											0.00093		0.00052	0.023983	0.02753	0.0234	0.048741	0.027519	0.05236	0.076717	0.055222	0.063466	0.056307	0.053247	0.018706	0.068482	0.059951	0.063491
263											0.00058		0.00107	0.024121	0.027324	0.022834	0.048548	0.027313	0.052103	0.077094	0.055167	0.063607	0.056527	0.052763	0.020671	0.068199	0.060195	0.063346
263											0.0008		0.00173	0.023711	0.027792	0.022461	0.048514	0.027781	0.052176	0.076894	0.054949	0.063711	0.056614	0.052844	0.022873	0.068063	0.060199	0.063684
263											0.00128		0.00225	0.023683	0.027036	0.022443	0.048695	0.027025	0.052891	0.077269	0.05525	0.06359	0.056947	0.053097	0.02517	0.068261	0.060464	0.063508
263											0.00116		0.00316	0.023641	0.027422	0.021486	0.049503	0.027411	0.052562	0.077085	0.055416	0.063854	0.056728	0.052945	0.027564	0.068293	0.060287	0.063298
263											0.00104		0.0026	0.023899	0.027209	0.021414	0.0496	0.027198	0.052877	0.076945	0.0557	0.063488	0.057021	0.052608	0.030063	0.068571	0.060596	0.063792
263											0.00035		0.00125	0.024089	0.026883	0.021029	0.049168	0.026872	0.052838	0.076967	0.055773	0.063957	0.056877	0.052374	0.032461	0.068287	0.060428	0.063426
263											0.00111		0.00054	0.023598	0.027412	0.020705	0.049978	0.027401	0.052406	0.077316	0.055445	0.063775	0.056914	0.052326	0.035465	0.068805	0.060762	0.063268
263											0.00059		-0.00028	0.0237	0.026506	0.02057	0.049673	0.026495	0.052898	0.077074	0.055898	0.064101	0.057352	0.052532	0.037044	0.06857	0.06077	0.063254
263											0.00118		-0.00099	0.023523	0.026435	0.020332	0.050231	0.026424	0.052891	0.077244	0.055659	0.064223	0.057391	0.052231	0.038816	0.06852	0.061089	0.06297
263											0.0011		-0.00106	0.023013	0.026476	0.020059	0.050656	0.026465	0.053485	0.077645	0.0559	0.064491	0.057224	0.052143	0.040429	0.069317	0.060417	0.063274
263											0.00171		-0.00073	0.023099	0.026189	0.019751	0.051081	0.026178	0.052996	0.077164	0.055507	0.064223	0.057703	0.052076	0.041269	0.069245	0.060399	0.063103
263											0.00136		-0.00129	0.02342	0.026573	0.019166	0.051551	0.026562	0.052982	0.077405	0.055903	0.064566	0.057065	0.052607	0.041704	0.069496	0.060537	0.063144
263											0.00082		-0.00088	0.023519	0.02656	0.019283	0.051497	0.026549	0.053776	0.077607	0.055956	0.064685	0.057693	0.052856	0.042714	0.069516	0.06105	0.063436
263											0.00103		-0.00064	0.02321	0.025873	0.018742	0.051518	0.025862	0.053518	0.077841	0.056508	0.064465	0.057657	0.052331	0.043163	0.069742	0.061056	0.063709
263											0.0009		-0.00055	0.022791	0.025389	0.018379	0.051091	0.025378	0.053859	0.077422	0.055867	0.065319	0.058007	0.05238	0.043372	0.070043	0.060719	0.06396
263											0.00066		-0.00049	0.022665	0.025606	0.018121	0.052072	0.025595	0.054208	0.077936	0.055744	0.064862	0.058231	0.052379	0.04371	0.070048	0.060823	0.064543
263											0.00152		-0.00064	0.023004	0.025399	0.018079	0.05177	0.025388	0.054366	0.078003	0.055668	0.064796	0.058404	0.052544	0.044251	0.07053	0.061249	0.064589
263											0.00116		-0.00104	0.022456	0.024974	0.017476	0.052957	0.024963	0.054361	0.078439	0.055763	0.065412	0.057789	0.051945	0.043949	0.071059	0.060932	0.064544
263											0.00097		-0.00079	0.022673	0.025028	0.017423	0.053913	0.025017	0.054232	0.078017	0.0555	0.065102	0.057762	0.052308	0.044433	0.07119	0.061165	0.064366
263											0.00103		-0.00126	0.022626	0.024472	0.017164	0.054958	0.024461	0.054664	0.077811	0.056235	0.065171	0.057512	0.052202	0.045177	0.071496	0.061697	0.06471
263											0.00152		-0.00123	0.02283	0.024326	0.016729	0.054471	0.024315	0.054596	0.078276	0.056274	0.065373	0.058119	0.052162	0.045284	0.071107	0.06135	0.064753
263											0.0014		-0.00109	0.021785	0.023969	0.01694	0.055058	0.023958	0.055277	0.07814	0.055831	0.065111	0.058024	0.052673	0.045465	0.071626	0.061417	0.064798
263											0.00146		-0.00111	0.022182	0.023555	0.016507	0.054535	0.023544	0.055338	0.078349	0.056246	0.065357	0.058432	0.052552	0.045349	0.071295	0.060999	0.064849
263											0.00097		-0.00121	0.021784	0.023592	0.016553	0.054735	0.023581	0.055457	0.078779	0.056097	0.065584	0.058043	0.052656	0.045531	0.071573	0.061147	0.065067
263											0.00088		-0.00061	0.021392	0.023198	0.016021	0.054366	0.023187	0.055238	0.078438	0.055695	0.065723	0.058062	0.052744	0.046076	0.071087	0.061032	0.065043
263											0.00078		-0.00095	0.021535	0.02287	0.016005	0.053887	0.022859	0.055423	0.078409	0.056124	0.065763	0.058656	0.052744	0.046302	0.071595	0.060811	0.064751
263											0.0009		-0.00127	0.02089	0.022511	0.016066	0.053502	0.0225	0.05553	0.078152	0.055766	0.066301	0.058246	0.052728	0.046757	0.070645	0.060896	0.064067
263											0.00132		-0.00171	0.02108	0.022087	0.015863	0.052928	0.022076	0.055467	0.07851	0.055554	0.066085	0.058089	0.052592	0.046688	0.071197	0.061046	0.064103
263											0.00091		-0.00095	0.020851	0.022157	0.015379	0.053125	0.022146	0.055582	0.078692	0.055942	0.066258	0.058024	0.052264	0.047116	0.070335	0.061448	0.06445
263											0.00074		-0.00106	0.020737	0.021861	0.015479	0.052815	0.02185	0.056133	0.07892	0.055717	0.066615	0.058394	0.051978	0.047011	0.070822	0.061149	0.064637
263											0.00119		-0.00081	0.020475	0.022024	0.015304	0.053326	0.022013	0.055724	0.078347	0.055497	0.067059	0.058204	0.051734	0.046976	0.070831	0.061128	0.065062
263											0.00131		-0.00122	0.020368	0.02185	0.015455	0.053174	0.021839	0.056267	0.07855	0.055817	0.066973	0.058044	0.052231	0.047393	0.070986	0.060458	0.064757
263											0.00115		-0.00068	0.020572	0.021357	0.015014	0.053424	0.021346	0.056149	0.078818	0.055984	0.067067	0.05861	0.051868	0.047354	0.070787	0.060379	0.065074
263											0.00144		-0.00078	0.01982	0.021663	0.015627	0.053644	0.021652	0.056224	0.078228	0.055608	0.067448	0.058494	0.0518	0.047289	0.070647	0.060008	0.064978
263											0.00082		-0.00087	0.019386	0.020659	0.015423	0.053767	0.020648	0.056641	0.078702	0.055532	0.067592	0.058437	0.051795	0.047525	0.070693	0.060555	0.065296
263											0.00107		-0.00087	0.019652	0.02091	0.015212	0.053583	0.020899	0.055866	0.078298	0.055906	0.067581	0.059039	0.051871	0.047349	0.07096	0.059998	0.065663
263											0.00121		-0.00058	0.019713	0.020497	0.015457	0.053882	0.020486	0.056591	0.078733	0.055966	0.067521	0.058579	0.051992	0.047441	0.071204	0.060532	0.064908
263											0.00053		-0.00071	0.019741	0.020693	0.015652	0.053335	0.020682	0.055809	0.078566	0.055825	0.06772	0.059362	0.05189	0.047197	0.071185	0.06035	0.065354
263											0.00071		-0.00064	0.018802	0.020496	0.015097	0.052957	0.020485	0.055977	0.078625	0.055574	0.068086	0.059667	0.051801	0.047214	0.071151	0.060332	0.065227
263											0.00066		-0.00075	0.018247	0.019925	0.015217	0.053409	0.019914	0.05633	0.078402	0.055434	0.068356	0.059395	0.052157	0.046827	0.071342	0.06037	0.066271
263											0.0006		-0.00085	0.017839	0.020019	0.015153	0.05308	0.020008	0.056207	0.078425	0.055357	0.068759	0.060218	0.052187	0.047167	0.071717	0.060744	0.066124
263											0.00045		-0.00069	0.01789	0.019546	0.015245	0.053348	0.019535	0.056202	0.078324	0.05576	0.068303	0.059887	0.052257	0.046939	0.071331	0.06104	0.06606
263											0.00026		-0.00104	0.018418	0.019602	0.015045	0.053672	0.019591	0.056964	0.078658	0.055271	0.0683	0.060902	0.051782	0.047008	0.070809	0.061115	0.065578
263											0.00073		-0.00086	0.018392	0.019171	0.015089	0.053614	0.01916	0.056992	0.078388	0.055458	0.068754	0.0618	0.052055	0.047388	0.071129	0.060747	0.065382
263											0.00029		-0.00123	0.018228	0.01925	0.014866	0.053451	0.019239	0.057047	0.078248	0.055855	0.068735	0.062012	0.051643	0.047209	0.071544	0.060587	0.064957
263											0.00045		-0.00109	0.018157	0.019444	0.014389	0.053843	0.019433	0.057448	0.078501	0.055686	0.068916	0.06222	0.051546	0.047419	0.071652	0.060633	0.064681
263											0.00071		-0.00108	0.01804	0.019001	0.014774	0.054362	0.01899	0.057294	0.078308	0.055256	0.068355	0.063135	0.051558	0.046998	0.071752	0.060569	0.064774
263											0.00058		-0.00135	0.017727	0.018691	0.014496	0.053787	0.01868	0.056781	0.078284	0.055939	0.068382	0.062627	0.052023	0.047209	0.072033	0.060578	0.064771
263											0.00023		-0.00106	0.017563	0.01857	0.014387	0.054188	0.018559	0.056745	0.078171	0.055377	0.068703	0.063265	0.051789	0.046685	0.072107	0.060814	0.064755
263											0.00044		-0.00112	0.01714	0.019001	0.014659	0.053678	0.01899	0.057307	0.078529	0.055461	0.068487	0.062844	0.052106	0.046693	0.071479	0.060517	0.064546
263											0.00012		-0.00106	0.017239	0.018971	0.014542	0.053712	0.01896	0.057292	0.078161	0.055447	0.068033	0.062932	0.052064	0.045876	0.071493	0.061041	0.06506
263											0.00092		-0.00114	0.017163	0.01878	0.014398	0.053909	0.018769	0.057336	0.078058	0.055454	0.068331	0.062199	0.052675	0.046083	0.071422	0.061042	0.064662
263											0.00082		-0.00072	0.016653	0.018659	0.014283	0.053897	0.018648	0.05761	0.078237	0.054921	0.068151	0.062242	0.052018	0.045014	0.071819	0.060933	0.064674
263											0.00086		-0.00088	0.016221	0.018425	0.014417	0.053804	0.018414	0.057707	0.078409	0.055302	0.068804	0.061908	0.051827	0.044334	0.071636	0.061163	0.064432
263											0.00062		-0.00104	0.016416	0.018253	0.014457	0.053728	0.018242	0.057801	0.078676	0.05592	0.068075	0.061182	0.052022	0.043913	0.071894	0.060957	0.064346
263											0.00038		-0.0014	0.016577	0.018579	0.014231	0.05375	0.018568	0.057708	0.078258	0.055428	0.068303	0.060953	0.05262	0.043743	0.071492	0.060923	0.064281
263											2e-05		-0.00086	0.015897	0.018063	0.014212	0.053725	0.018052	0.057582	0.077872	0.056005	0.068499	0.060466	0.052328	0.04326	0.07215	0.060958	0.064709
263											0.00051		-0.00152	0.015777	0.01828	0.014166	0.054263	0.018269	0.058002	0.078248	0.055706	0.06827	0.060063	0.05271	0.042313	0.072059	0.061052	0.0652
263											0.00059		-0.00109	0.015843	0.017746	0.014196	0.055135	0.017735	0.057524	0.078858	0.055809	0.068313	0.059846	0.053099	0.042184	0.071655	0.060946	0.064789
263											0.0005		-0.0006	0.015471	0.017519	0.014009	0.054814	0.017508	0.057708	0.078244	0.055367	0.06832	0.059356	0.053203	0.041564	0.07229	0.06122	0.065138
263											0.00055		-0.00075	0.015119	0.017845	0.013549	0.054109	0.017834	0.05738	0.078781	0.055123	0.068782	0.059163	0.053324	0.040952	0.072415	0.061197	0.064963
263											0.00029		-0.0012	0.015003	0.017231	0.013982	0.053797	0.01722	0.057477	0.078986	0.05522	0.068636	0.059017	0.053134	0.041021	0.072039	0.061311	0.064987
263											0.00108		-0.00102	0.014758	0.01772	0.013616	0.053579	0.017709	0.057871	0.078651	0.05534	0.068751	0.059862	0.05339	0.040472	0.072507	0.060676	0.065515
263											0.00056		-0.00089	0.014772	0.017601	0.014175	0.053807	0.01759	0.058167	0.078593	0.055215	0.068762	0.059342	0.054226	0.041268	0.072292	0.061006	0.064713
263											0.00015		-0.00097	0.014576	0.017002	0.013646	0.054337	0.016991	0.057812	0.079057	0.055805	0.068989	0.059733	0.053793	0.040325	0.072535	0.06126	0.064897
263											0.00011		-0.00071	0.014907	0.017293	0.013669	0.054001	0.017282	0.057538	0.079001	0.05554	0.069182	0.059116	0.053969	0.040565	0.072073	0.061756	0.064719
263											0.00031		-0.00094	0.014607	0.017382	0.013502	0.05425	0.017371	0.057335	0.078671	0.055274	0.069009	0.059698	0.054954	0.040278	0.07216	0.061549	0.06456
263											0.00042		-0.00069	0.014654	0.017191	0.012915	0.054677	0.01718	0.057879	0.07874	0.055521	0.069041	0.059585	0.054379	0.040889	0.071985	0.06083	0.064668
263											0.00052		-0.00032	0.014633	0.017047	0.013267	0.054585	0.017036	0.057972	0.078576	0.055335	0.06954	0.059578	0.054355	0.040439	0.071586	0.061021	0.064276
263											0.00087		-0.00068	0.014308	0.016533	0.012963	0.054005	0.016522	0.058137	0.078484	0.055273	0.069225	0.059714	0.053859	0.040468	0.071671	0.060288	0.065087
263											0.00034		-0.0007	0.014049	0.016981	0.013161	0.053806	0.01697	0.058326	0.078851	0.054983	0.06938	0.059594	0.054127	0.04117	0.071561	0.060595	0.064736
263											0.00069		-0.00101	0.013932	0.017006	0.012749	0.053634	0.016995	0.058539	0.079034	0.05546	0.069235	0.059556	0.054354	0.041231	0.071838	0.060587	0.064573
263											9e-05		-0.00077	0.013448	0.016862	0.012656	0.054209	0.016851	0.059112	0.079053	0.055193	0.069282	0.059209	0.054888	0.041713	0.071862	0.060446	0.064627
263											5e-05		-0.0006	0.013527	0.016733	0.01233	0.054258	0.016722	0.058928	0.079183	0.055463	0.069022	0.059131	0.054734	0.041758	0.072265	0.06019	0.065007
263											-6e-05		-0.00092	0.013692	0.017238	0.012203	0.054096	0.017227	0.058643	0.078877	0.055382	0.06954	0.059024	0.054742	0.042195	0.072349	0.059814	0.065254
263											0.00022		-0.00084	0.013772	0.016889	0.012889	0.054279	0.016878	0.059263	0.079155	0.055325	0.069341	0.058773	0.055048	0.042682	0.072276	0.060308	0.065898
263											0.00044		-0.00033	0.013562	0.016621	0.01225	0.054655	0.01661	0.059044	0.079528	0.055613	0.069554	0.058784	0.055355	0.042547	0.072446	0.060371	0.065921
263											0.00057		-0.00074	0.013033	0.016629	0.012087	0.05431	0.016618	0.059355	0.079358	0.055305	0.069605	0.058732	0.055465	0.042617	0.072162	0.06092	0.065839
263											0.00047		-0.00109	0.013487	0.016679	0.012593	0.054125	0.016668	0.05901	0.079496	0.056181	0.070471	0.058927	0.05505	0.043393	0.072404	0.060995	0.066043
263											0.00065		-0.00079	0.013099	0.016117	0.012353	0.053698	0.016106	0.059053	0.079621	0.055412	0.069882	0.058856	0.055813	0.043773	0.072636	0.060914	0.065641
263											0.00022		-0.00108	0.013767	0.016292	0.012	0.054275	0.016281	0.059186	0.079329	0.055579	0.069611	0.058832	0.055994	0.044011	0.072161	0.060905	0.066444
263											0.00056		-0.00041	0.013293	0.016339	0.011916	0.05393	0.016328	0.059443	0.079897	0.055278	0.069713	0.058464	0.056118	0.043687	0.07267	0.061413	0.065528
263											0.00076		-0.00089	0.012884	0.016118	0.011682	0.054362	0.016107	0.058862	0.079702	0.055666	0.070365	0.057956	0.056814	0.043861	0.072858	0.061633	0.066046
263											0.00032		-0.0005	0.012661	0.016031	0.011921	0.05421	0.01602	0.059268	0.07958	0.055749	0.06998	0.058207	0.056516	0.044431	0.073044	0.062213	0.065716
263											-0.0003		-0.0005	0.012597	0.016419	0.011556	0.053997	0.016408	0.058913	0.079141	0.056238	0.069722	0.05826	0.056862	0.044167	0.072637	0.062223	0.065581
263											-0.0001		-0.00056	0.012412	0.015906	0.011531	0.054502	0.015895	0.059151	0.079988	0.056054	0.069639	0.057929	0.057089	0.043807	0.072357	0.061888	0.065364
263											0.00031		-0.00036	0.012687	0.016374	0.011751	0.05381	0.016363	0.059471	0.079837	0.056696	0.069647	0.05816	0.057399	0.044272	0.072481	0.06132	0.065326
263											0.00027		-0.00049	0.012896	0.016138	0.01082	0.053895	0.016127	0.058756	0.07911	0.056356	0.069623	0.057887	0.057496	0.04422	0.072578	0.060958	0.064934
263											0.00032		-0.00024	0.012732	0.016411	0.010842	0.053811	0.0164	0.059239	0.080245	0.056624	0.070058	0.057682	0.057673	0.044022	0.072182	0.060827	0.065252
263													-0.00076	0.012687	0.01595	0.011222	0.053581	0.015939	0.059332	0.079636	0.056401	0.070271	0.057764	0.057669	0.044354	0.072724	0.060891	0.064504
263													-0.00037	0.012647	0.015776	0.011131	0.05368	0.015765	0.059104	0.08005	0.056643	0.070233	0.057853	0.057623	0.043995	0.071639	0.060719	0.065151
263													-0.00053	0.012645	0.01612	0.010927	0.053816	0.016109	0.058781	0.080232	0.056966	0.06987	0.057717	0.057758	0.044552	0.07236	0.061207	0.06475
263													-0.00075	0.012334	0.015833	0.010741	0.053543	0.015822	0.058615	0.08	0.056941	0.070307	0.05763	0.058264	0.044581	0.072496	0.061763	0.065586
263													-0.00075	0.012511	0.015885	0.01026	0.053314	0.015874	0.058738	0.079832	0.056866	0.069826	0.057141	0.057909	0.044271	0.072631	0.061107	0.065309
263													-0.00064	0.011906	0.016137	0.010626	0.053507	0.016126	0.058678	0.079787	0.056789	0.069681	0.056958	0.057956	0.044429	0.072835	0.061275	0.065237
263													-0.00112	0.011883	0.016116	0.010358	0.053419	0.016105	0.058735	0.079967	0.057144	0.069246	0.056638	0.058297	0.045004	0.072555	0.061594	0.065348
263													-0.00126	0.012292	0.015577	0.010255	0.053187	0.015566	0.058769	0.079969	0.057087	0.069664	0.056804	0.058292	0.044657	0.073065	0.060807	0.065942
263													-0.00138	0.012449	0.015475	0.010687	0.053146	0.015464	0.058909	0.079639	0.057261	0.069741	0.055939	0.05859	0.044933	0.072106	0.061203	0.065737
263													-0.00119	0.012084	0.015809	0.009862	0.052678	0.015798	0.058996	0.079551	0.05719	0.069937	0.05565	0.05853	0.044987	0.072715	0.060695	0.065425
263													-0.00122	0.01187	0.015531	0.010164	0.053009	0.01552	0.057672	0.079739	0.057155	0.069846	0.055506	0.058731	0.045011	0.072565	0.060743	0.065515
263													-0.00159	0.011765	0.015339	0.010309	0.052411	0.015328	0.058395	0.079034	0.05704	0.07006	0.05493	0.059032	0.044847	0.072327	0.060157	0.065293
263													-0.00126	0.011681	0.015704	0.01023	0.052483	0.015693	0.05792	0.079175	0.057262	0.070107	0.054615	0.058667	0.045649	0.072524	0.06077	0.064862
263													-0.00129	0.011829	0.015655	0.010199	0.052352	0.015644	0.058137	0.079274	0.056645	0.070093	0.054356	0.058199	0.045644	0.072084	0.060014	0.065317
263													-0.00086	0.011788	0.015846	0.009552	0.052499	0.015835	0.057558	0.079161	0.056973	0.06992	0.053793	0.057783	0.045608	0.072322	0.060631	0.06502
263													-0.00092	0.011872	0.015294	0.010199	0.052298	0.015283	0.057558	0.078768	0.057097	0.070225	0.053941	0.058214	0.046085	0.07268	0.059953	0.064573
263													-0.00121	0.011403	0.01541	0.00978	0.052898	0.015399	0.057264	0.078465	0.056777	0.070951	0.053245	0.057373	0.045922	0.072269	0.060271	0.065394
263													-0.00089	0.011431	0.015403	0.009724	0.052697	0.015392	0.057334	0.078479	0.056589	0.070874	0.052868	0.057677	0.046735	0.071934	0.060239	0.065266
263													-0.00152	0.01112	0.01523	0.01006	0.052393	0.015219	0.057627	0.078409	0.056762	0.07113	0.052524	0.057481	0.046379	0.072125	0.06075	0.065423
263													-0.00161	0.011313	0.015272	0.009856	0.052654	0.015261	0.056799	0.078836	0.056896	0.07093	0.051936	0.05709	0.04639	0.072605	0.060875	0.065724
263													-0.00113	0.011082	0.015014	0.009761	0.052418	0.015003	0.057325	0.078105	0.056501	0.07086	0.052054	0.05712	0.046769	0.07222	0.060101	0.06482
263													-0.00095	0.011158	0.01482	0.009467	0.052042	0.014809	0.057675	0.078413	0.056491	0.070397	0.052176	0.056762	0.046693	0.071689	0.060757	0.064411
263													-0.00075	0.01072	0.015065	0.009427	0.052212	0.015054	0.057168	0.07767	0.056357	0.070531	0.051609	0.057281	0.046193	0.071998	0.060251	0.0646
263													-0.00094	0.011149	0.014546	0.009562	0.051895	0.014535	0.057117	0.077944	0.056295	0.070943	0.051634	0.056394	0.046259	0.072037	0.060204	0.064379
263													-0.00109	0.010757	0.01465	0.009524	0.051823	0.014639	0.057303	0.076828	0.056236	0.070873	0.051707	0.055988	0.046757	0.07226	0.059636	0.064324
263													-0.00087	0.010503	0.014125	0.009447	0.051773	0.014114	0.056893	0.077619	0.056289	0.070681	0.051839	0.0562	0.046615	0.072231	0.059857	0.064104
263													-0.00097	0.010645	0.014362	0.009378	0.051988	0.014351	0.057116	0.077731	0.055949	0.070413	0.051192	0.055978	0.046293	0.071882	0.059883	0.064554
263													-0.00095	0.010698	0.014716	0.008925	0.051848	0.014705	0.057115	0.07792	0.055633	0.071095	0.050725	0.055626	0.045906	0.07186	0.059696	0.064429
263													-0.001	0.010561	0.014105	0.009152	0.051876	0.014094	0.057473	0.077514	0.055474	0.071122	0.05112	0.055668	0.046602	0.072088	0.059647	0.064401
263													-0.00086	0.010637	0.013967	0.009675	0.052122	0.013956	0.05727	0.077315	0.055773	0.070893	0.050462	0.056224	0.046071	0.071323	0.059802	0.064564
263													-0.00072	0.01067	0.014043	0.00944	0.052092	0.014032	0.057862	0.077581	0.055785	0.071133	0.050589	0.056096	0.045828	0.071911	0.059768	0.064347
263													-0.00102	0.010382	0.013815	0.009054	0.051509	0.013804	0.05794	0.077517	0.055423	0.071233	0.050319	0.055404	0.046267	0.071873	0.059451	0.064427
263													-0.00129	0.010453	0.013503	0.009363	0.052331	0.013492	0.057561	0.077431	0.055994	0.0712	0.050189	0.055937	0.046261	0.071921	0.059127	0.06477
263													-0.0009	0.010487	0.013712	0.009107	0.052614	0.013701	0.057653	0.077374	0.055668	0.070867	0.050237	0.055433	0.045703	0.071664	0.059245	0.064986
263													-0.00154	0.011003	0.013479	0.009436	0.053132	0.013468	0.057833	0.07745	0.055311	0.070647	0.049638	0.055722	0.045846	0.071893	0.059493	0.065253
263													-0.00105	0.010334	0.013762	0.008945	0.054068	0.013751	0.057132	0.077529	0.055539	0.071028	0.049605	0.055781	0.045921	0.071721	0.059542	0.065306
263													-0.00071	0.010642	0.013482	0.009527	0.054818	0.013471	0.057263	0.077506	0.055552	0.071676	0.049602	0.055517	0.045531	0.072023	0.059369	0.064676
263													-0.00074	0.010136	0.0134	0.009192	0.054279	0.013389	0.05752	0.077573	0.055599	0.07162	0.049189	0.055769	0.045688	0.072125	0.059783	0.064691
263													-0.00096	0.010205	0.013295	0.009426	0.054281	0.013284	0.057905	0.077179	0.055197	0.071868	0.048792	0.055764	0.046197	0.07241	0.059809	0.064626
263													-0.00106	0.010405	0.012912	0.009072	0.054314	0.012901	0.057537	0.076997	0.055485	0.071148	0.049357	0.055797	0.046096	0.072181	0.059222	0.064856
263													-0.00113	0.010133	0.012964	0.009211	0.054045	0.012953	0.05706	0.077438	0.055399	0.070977	0.048576	0.055212	0.046055	0.071923	0.059451	0.06476
263													-0.0009	0.010096	0.012474	0.008839	0.054286	0.012463	0.057597	0.077142	0.055023	0.071056	0.048255	0.055188	0.045751	0.072005	0.059705	0.064808
263													-0.00113	0.009777	0.012997	0.008867	0.053089	0.012986	0.057611	0.077457	0.055504	0.0713	0.048705	0.0553	0.046181	0.071942	0.059784	0.065008
263													-0.00066	0.009814	0.01236	0.008702	0.052246	0.012349	0.057239	0.077472	0.054625	0.070866	0.048179	0.055273	0.046382	0.071497	0.059863	0.065102
263													-0.00071	0.009845	0.012896	0.008425	0.052037	0.012885	0.057349	0.077466	0.054499	0.071537	0.048261	0.055316	0.046665	0.071749	0.059636	0.065012
263													-0.00098	0.009682	0.012685	0.008927	0.05144	0.012674	0.057074	0.077413	0.05488	0.071007	0.047829	0.055422	0.047043	0.072082	0.059251	0.065256
263													-0.00087	0.009759	0.012323	0.008042	0.051543	0.012312	0.057183	0.077009	0.054355	0.071143	0.048121	0.055116	0.04718	0.073058	0.059273	0.065317
263													-0.00074	0.01017	0.011865	0.00818	0.051072	0.011854	0.057303	0.077208	0.054335	0.071086	0.04757	0.054658	0.047676	0.073297	0.058749	0.065237
263													-0.00109	0.010292	0.012247	0.007902	0.050754	0.012236	0.057596	0.077233	0.054009	0.070915	0.047028	0.05458	0.047838	0.074305	0.05882	0.065378
263													-0.00045	0.009577	0.012424	0.008276	0.050965	0.012413	0.056719	0.077318	0.054395	0.071648	0.046398	0.054603	0.048378	0.074558	0.059244	0.065326
263													-0.00062	0.010217	0.012144	0.008118	0.050762	0.012133	0.056838	0.077073	0.053774	0.071034	0.04692	0.05506	0.048763	0.073293	0.059179	0.064878
263													-0.00043	0.010086	0.012095	0.007327	0.051067	0.012084	0.056607	0.076826	0.054374	0.07122	0.04637	0.054677	0.048682	0.072387	0.058518	0.065098
263													-0.00051	0.009726	0.011929	0.007565	0.051005	0.011918	0.056872	0.0769	0.053984	0.070819	0.045952	0.054717	0.048923	0.07209	0.058966	0.065416
263													-0.00139	0.009336	0.011926	0.00765	0.050939	0.011915	0.05668	0.07717	0.05451	0.070906	0.046239	0.054393	0.04944	0.072958	0.059078	0.065162
263													-0.00141	0.009649	0.011572	0.007583	0.050955	0.011561	0.056901	0.076607	0.054128	0.070898	0.045871	0.054511	0.049344	0.074174	0.058785	0.065193
263													-0.00081	0.009321	0.011608	0.007454	0.051014	0.011597	0.056701	0.076267	0.053715	0.071005	0.045384	0.054402	0.049761	0.075111	0.058512	0.065179
263													-0.0008	0.009579	0.011351	0.007542	0.050888	0.01134	0.056353	0.076739	0.053967	0.070624	0.045184	0.054544	0.050017	0.076498	0.058835	0.064669
263													-0.0012	0.009762	0.011209	0.007922	0.050951	0.011198	0.056238	0.076932	0.054019	0.071	0.044963	0.054505	0.050227	0.075423	0.059371	0.065239
263													-0.00099	0.009998	0.011372	0.007385	0.051204	0.011361	0.056504	0.076871	0.053317	0.07138	0.045106	0.054596	0.050726	0.074535	0.059244	0.065026
263													-0.00103	0.009388	0.011321	0.007503	0.050899	0.01131	0.056748	0.076657	0.054315	0.071435	0.045068	0.054809	0.050961	0.073187	0.05958	0.065248
263													-0.0008	0.009603	0.011218	0.007443	0.051228	0.011207	0.056583	0.077218	0.053946	0.07135	0.045179	0.054732	0.051764	0.072409	0.059156	0.065235
263													-0.00138	0.009755	0.010995	0.007368	0.051168	0.010984	0.0571	0.077526	0.054162	0.071492	0.044998	0.054266	0.05208	0.071572	0.05894	0.064955
263													-0.00086	0.009753	0.011629	0.007106	0.051276	0.011618	0.056756	0.077268	0.05386	0.071541	0.044932	0.05409	0.052271	0.071741	0.058844	0.064892
263													-0.00104	0.00933	0.011418	0.007399	0.051941	0.011407	0.05643	0.07718	0.054398	0.07157	0.044428	0.054805	0.052203	0.072209	0.058631	0.065026
263													-0.00129	0.009418	0.011336	0.007102	0.051544	0.011325	0.056497	0.077054	0.05366	0.071928	0.044523	0.054076	0.052909	0.072011	0.058973	0.065001
263													-0.00089	0.009533	0.011136	0.007331	0.051355	0.011125	0.056364	0.077654	0.053887	0.071839	0.044396	0.053955	0.053189	0.071838	0.058204	0.065114
263													-0.00054	0.009797	0.011416	0.007022	0.051045	0.011405	0.056201	0.077644	0.054774	0.071859	0.044694	0.053997	0.053647	0.071738	0.058355	0.065049
263													-0.00083	0.009473	0.011217	0.007385	0.050418	0.011206	0.05602	0.078045	0.054716	0.071481	0.044706	0.054139	0.05379	0.071872	0.058681	0.064957
263													-0.00088	0.009095	0.011181	0.007228	0.050003	0.01117	0.056284	0.077978	0.054326	0.071569	0.044735	0.053915	0.054228	0.071856	0.059386	0.065256
263													-0.00117	0.009278	0.011638	0.007518	0.050345	0.011627	0.056402	0.078028	0.05463	0.0715	0.044024	0.054036	0.054321	0.071821	0.059454	0.065211
263													-0.00137	0.009322	0.011303	0.007022	0.050205	0.011292	0.055694	0.078014	0.054562	0.070755	0.044718	0.054091	0.054688	0.072277	0.060033	0.064605
263													-0.00096	0.008958	0.011058	0.00719	0.049982	0.011047	0.056416	0.077701	0.054543	0.07127	0.044199	0.054033	0.05478	0.072495	0.059345	0.064786
263													-0.00067	0.00945	0.010904	0.007255	0.050683	0.010893	0.055643	0.07809	0.054917	0.071218	0.044468	0.054032	0.054746	0.072973	0.059797	0.064386
263													-0.00075	0.009504	0.010828	0.007277	0.050384	0.010817	0.056109	0.077862	0.054787	0.070976	0.044551	0.054358	0.055245	0.072386	0.059297	0.064767
263													-0.00084	0.008633	0.010668	0.006716	0.050237	0.010657	0.055776	0.077632	0.055111	0.071309	0.044704	0.054023	0.055013	0.072495	0.058947	0.064329
263													-0.00123	0.009231	0.010999	0.006764	0.04981	0.010988	0.055609	0.077648	0.054976	0.071347	0.044201	0.054079	0.055034	0.071991	0.058541	0.064247
263													-0.00146	0.009425	0.010822	0.007291	0.050155	0.010811	0.056145	0.077751	0.054866	0.070892	0.044364	0.054869	0.055238	0.07178	0.058704	0.064717
263													-0.00138	0.009095	0.011258	0.006623	0.050359	0.011247	0.055899	0.077732	0.055157	0.070986	0.044351	0.05446	0.055235	0.072024	0.05887	0.064474
263													-0.00106	0.009499	0.011053	0.006353	0.050026	0.011042	0.056102	0.078127	0.055317	0.070852	0.0441	0.054101	0.055697	0.071804	0.058473	0.064763
263													-0.00112	0.009228	0.010849	0.006549	0.04979	0.010838	0.05586	0.078502	0.055361	0.070888	0.044422	0.054408	0.056108	0.071726	0.058627	0.064352
263													-0.00126	0.00873	0.01061	0.006673	0.049678	0.010599	0.05563	0.078686	0.05595	0.070929	0.043677	0.054674	0.055882	0.07112	0.058147	0.065097
263													-0.00115	0.008983	0.010365	0.00697	0.049233	0.010354	0.055452	0.078955	0.055927	0.071078	0.044212	0.054283	0.055843	0.070735	0.058273	0.064935
263													-0.00129	0.009238	0.010114	0.006554	0.049336	0.010103	0.055544	0.079219	0.055629	0.071528	0.043936	0.054342	0.0562	0.071279	0.0582	0.064791
263													-0.00124	0.00926	0.010514	0.006417	0.049188	0.010503	0.055463	0.079378	0.055308	0.071364	0.044248	0.054112	0.056327	0.071019	0.05846	0.064596
263													-0.00116	0.009259	0.010845	0.006319	0.049045	0.010834	0.055396	0.079257	0.055676	0.071618	0.044162	0.054028	0.056103	0.071289	0.058906	0.063913
263													-0.00073	0.009037	0.011051	0.006386	0.048686	0.01104	0.055059	0.07911	0.056168	0.071441	0.044316	0.054711	0.056261	0.071572	0.058805	0.064301
263													-0.00105	0.00936	0.010675	0.006129	0.048795	0.010664	0.054631	0.078942	0.055942	0.071905	0.044664	0.054482	0.05645	0.071577	0.059155	0.06455
263													-0.00121	0.009155	0.010597	0.006694	0.049838	0.010586	0.054452	0.078847	0.056393	0.071013	0.044501	0.054944	0.05616	0.071243	0.058288	0.064422
263														0.008867	0.010321	0.006899	0.049661	0.01031	0.054386	0.079017	0.055993	0.071207	0.044616	0.054666	0.056518	0.071622	0.05799	0.064359
263														0.009089	0.010416	0.006443	0.049517	0.010405	0.054922	0.079417	0.056248	0.071297	0.044627	0.054808	0.056796	0.071458	0.059128	0.064034
263														0.008686	0.010284	0.006521	0.050778	0.010273	0.054984	0.079442	0.056043	0.071211	0.044539	0.054699	0.056773	0.07145	0.058778	0.063811
263														0.008791	0.010329	0.006613	0.053914	0.010318	0.054596	0.080046	0.056051	0.071766	0.044667	0.055127	0.05694	0.071332	0.058932	0.064067
263														0.008607	0.010341	0.006173	0.056989	0.01033	0.054291	0.079473	0.056012	0.071328	0.044635	0.055012	0.057096	0.071095	0.058662	0.064782
263														0.008722	0.010144	0.006526	0.057062	0.010133	0.05419	0.079182	0.055957	0.071409	0.044479	0.055334	0.057545	0.071514	0.058827	0.064316
263														0.008647	0.010269	0.006063	0.054337	0.010258	0.053938	0.079404	0.055772	0.071462	0.044394	0.055593	0.057371	0.071205	0.059387	0.063648
263														0.008932	0.009587	0.006272	0.050525	0.009576	0.054193	0.079086	0.055817	0.071348	0.044589	0.055249	0.057718	0.071663	0.05896	0.063921
263														0.009074	0.009946	0.006714	0.04899	0.009935	0.054312	0.079303	0.055524	0.071712	0.044635	0.05528	0.057963	0.071915	0.059206	0.063817
263														0.009346	0.009746	0.006394	0.048052	0.009735	0.053902	0.079343	0.055699	0.071259	0.044752	0.055931	0.05826	0.071423	0.059247	0.064181
263														0.008946	0.009368	0.006992	0.049091	0.009357	0.054162	0.079517	0.055236	0.071483	0.044648	0.055701	0.058498	0.071831	0.05863	0.063922
263														0.009088	0.009744	0.007078	0.04835	0.009733	0.054175	0.079038	0.055495	0.071584	0.044726	0.055692	0.058848	0.071346	0.058685	0.064805
263														0.008824	0.009336	0.007634	0.047798	0.009325	0.053556	0.07965	0.055557	0.07128	0.044822	0.056221	0.059021	0.072148	0.058915	0.064717
263														0.008778	0.008701	0.007643	0.048421	0.00869	0.053915	0.079688	0.055484	0.071966	0.044742	0.055967	0.059797	0.071483	0.05894	0.064532
263														0.009545	0.009194	0.00786	0.048365	0.009183	0.053308	0.079623	0.055981	0.071496	0.045066	0.056053	0.059752	0.072174	0.05901	0.064512
263														0.009802	0.008901	0.007387	0.048706	0.00889	0.053017	0.079562	0.055584	0.071935	0.04531	0.056235	0.059602	0.071598	0.058951	0.064827
263														0.010047	0.008709	0.006975	0.049004	0.008698	0.053395	0.079665	0.056242	0.072002	0.044963	0.056121	0.060178	0.071944	0.058295	0.064666
263														0.010146	0.008255	0.006792	0.049443	0.008244	0.053162	0.079436	0.056551	0.071989	0.045164	0.056532	0.060542	0.071612	0.058084	0.06467
263														0.010245	0.008678	0.006604	0.049172	0.008667	0.053712	0.079741	0.056803	0.071901	0.045904	0.056741	0.060207	0.071943	0.058118	0.06409
263														0.01011	0.00862	0.006302	0.049865	0.008609	0.053093	0.078929	0.056795	0.071296	0.045282	0.056983	0.060817	0.071813	0.05819	0.064152
263														0.010414	0.008692	0.0059	0.04957	0.008681	0.053554	0.079213	0.056669	0.071819	0.045877	0.057538	0.060796	0.071044	0.05858	0.063995
263														0.010583	0.008386	0.005827	0.049201	0.008375	0.053124	0.079023	0.056886	0.071775	0.046305	0.057816	0.060823	0.071604	0.058599	0.063782
263														0.011147	0.008555	0.005743	0.049242	0.008544	0.052751	0.079219	0.057059	0.07246	0.046747	0.05813	0.061595	0.071052	0.058405	0.063866
263														0.010734	0.007981	0.005967	0.049579	0.00797	0.052912	0.079581	0.056778	0.072446	0.046904	0.057857	0.061809	0.071362	0.058695	0.064034
263														0.011034	0.008249	0.005751	0.050025	0.008238	0.053875	0.078748	0.057394	0.072337	0.04685	0.058094	0.062036	0.071597	0.058521	0.063653
263														0.011177	0.008241	0.005907	0.049836	0.00823	0.053454	0.078956	0.057858	0.072575	0.046998	0.058831	0.062537	0.071529	0.058389	0.063912
263														0.011116	0.008444	0.005616	0.050258	0.008433	0.053325	0.078661	0.057663	0.072259	0.046977	0.058809	0.062542	0.071724	0.058472	0.063704
263														0.010776	0.008395	0.005834	0.049887	0.008384	0.053359	0.079081	0.057538	0.07229	0.047407	0.05873	0.063043	0.071998	0.058429	0.063877
263														0.010726	0.00859	0.005456	0.050185	0.008579	0.053541	0.079293	0.057742	0.072244	0.047946	0.058628	0.063763	0.072134	0.05842	0.064309
263														0.010756	0.008422	0.005796	0.050714	0.008411	0.053476	0.079035	0.058148	0.072014	0.047785	0.05903	0.063772	0.071423	0.058238	0.063954
263														0.010836	0.008975	0.005518	0.050724	0.008964	0.053177	0.078864	0.057859	0.072132	0.047832	0.059022	0.064266	0.071174	0.058298	0.064054
263														0.010779	0.009039	0.005323	0.050861	0.009028	0.052999	0.07906	0.05767	0.072162	0.048129	0.059631	0.064825	0.070835	0.057866	0.064037
263														0.011038	0.008523	0.005346	0.050847	0.008512	0.053042	0.078615	0.058233	0.072007	0.047896	0.059664	0.064914	0.070747	0.058229	0.064504
263														0.010703	0.008222	0.005367	0.051074	0.008211	0.053138	0.079164	0.057951	0.072326	0.047992	0.059694	0.065549	0.071269	0.058196	0.063988
263														0.010333	0.008444	0.005063	0.05088	0.008433	0.052422	0.078806	0.058652	0.071872	0.048717	0.060011	0.065339	0.071283	0.058342	0.064015
263														0.010586	0.008853	0.005359	0.050468	0.008842	0.052504	0.078692	0.058453	0.071724	0.048575	0.060264	0.066257	0.07149	0.058394	0.064143
263														0.00964	0.008599	0.005491	0.050691	0.008588	0.052646	0.078913	0.058156	0.071946	0.048306	0.059987	0.066316	0.071253	0.058299	0.064251
263														0.009912	0.00851	0.005451	0.050475	0.008499	0.052063	0.078902	0.05857	0.07163	0.048449	0.06026	0.066521	0.070717	0.058182	0.063553
263														0.010037	0.008301	0.005424	0.050907	0.00829	0.052638	0.079017	0.058832	0.071506	0.048353	0.061337	0.067139	0.071156	0.058425	0.064095
263														0.009663	0.007813	0.005204	0.051009	0.007802	0.052213	0.078665	0.058803	0.071427	0.048731	0.061213	0.067575	0.071076	0.058628	0.064539
263														0.009518	0.007912	0.005663	0.050978	0.007901	0.052279	0.079122	0.058822	0.071163	0.048856	0.060652	0.067488	0.071281	0.058317	0.064151
263														0.009091	0.008457	0.005634	0.051475	0.008446	0.051875	0.078357	0.058536	0.071581	0.048724	0.061386	0.06832	0.071501	0.058677	0.064206
263														0.009139	0.007575	0.00533	0.051196	0.007564	0.052106	0.078764	0.059228	0.071843	0.048271	0.061006	0.068485	0.071104	0.058258	0.064109
263														0.00898	0.007869	0.005342	0.051465	0.007858	0.052077	0.078702	0.059178	0.07176	0.048655	0.0611	0.068546	0.071453	0.058032	0.064182
263														0.008684	0.007693	0.005562	0.05268	0.007682	0.052284	0.078287	0.058933	0.071983	0.049034	0.061496	0.068428	0.071359	0.057937	0.064439
263														0.008404	0.007442	0.00536	0.05325	0.007431	0.052096	0.078646	0.059547	0.071743	0.04837	0.06113	0.068123	0.072286	0.058218	0.064596
263														0.008275	0.007535	0.005068	0.053565	0.007524	0.052385	0.078556	0.058969	0.071576	0.048299	0.061393	0.068743	0.071306	0.058344	0.064835
263														0.008269	0.007378	0.005333	0.053761	0.007367	0.052417	0.078371	0.059405	0.071686	0.048396	0.061432	0.068943	0.071309	0.058241	0.064624
263														0.007846	0.007468	0.005268	0.05336	0.007457	0.052025	0.078541	0.059255	0.071858	0.048406	0.061074	0.06943	0.071817	0.058105	0.064039
263														0.007895	0.007051	0.005058	0.052368	0.00704	0.05227	0.078448	0.05956	0.072227	0.047987	0.061531	0.069613	0.071726	0.058033	0.064367
263														0.00822	0.007581	0.005428	0.052551	0.00757	0.052209	0.078689	0.059668	0.071677	0.04815	0.06111	0.069519	0.071429	0.058149	0.064028
263														0.007904	0.007738	0.005236	0.052025	0.007727	0.052245	0.078555	0.05977	0.071171	0.047664	0.061301	0.069433	0.071328	0.05834	0.064067
263														0.007508	0.007985	0.004867	0.052068	0.007974	0.052261	0.078768	0.059813	0.071556	0.0474	0.061479	0.069215	0.071247	0.058457	0.064352
263														0.007274	0.007693	0.005217	0.051546	0.007682	0.052224	0.078679	0.060162	0.071271	0.047302	0.061455	0.06963	0.071049	0.058203	0.063968
263														0.007439	0.007056	0.005188	0.051498	0.007045	0.052239	0.078545	0.060063	0.071886	0.047369	0.06145	0.069425	0.070415	0.058434	0.06426
263														0.007448	0.007523	0.004946	0.051953	0.007512	0.051815	0.078811	0.060332	0.0713	0.046919	0.061516	0.069757	0.070421	0.058615	0.064536
263														0.007179	0.007545	0.004846	0.051343	0.007534	0.051998	0.078661	0.060116	0.071669	0.046594	0.06163	0.06983	0.070683	0.059058	0.064128
263														0.006915	0.007496	0.005288	0.051301	0.007485	0.052635	0.07853	0.059933	0.07123	0.046105	0.061539	0.069938	0.070585	0.05902	0.0633
263														0.007077	0.007918	0.004967	0.050763	0.007907	0.051998	0.078662	0.060231	0.071972	0.046231	0.062176	0.070248	0.070494	0.059268	0.063939
263														0.00658	0.007153	0.004958	0.051227	0.007142	0.052553	0.07856	0.060625	0.072094	0.045838	0.062247	0.070293	0.070861	0.058317	0.063919
263														0.006903	0.007471	0.00471	0.050905	0.00746	0.052788	0.078781	0.060498	0.072067	0.046046	0.062135	0.070493	0.070607	0.058685	0.063824
263														0.006811	0.007547	0.00456	0.050104	0.007536	0.05257	0.078726	0.061049	0.07193	0.046115	0.062376	0.070485	0.070799	0.05902	0.064038
263														0.006685	0.007621	0.004983	0.051167	0.00761	0.052032	0.078843	0.060851	0.072013	0.045171	0.062984	0.071113	0.070718	0.058635	0.06377
263														0.006628	0.006989	0.004846	0.050204	0.006978	0.052496	0.078746	0.060784	0.071608	0.045476	0.062479	0.071129	0.07068	0.058304	0.06362
263														0.006549	0.006913	0.005045	0.050948	0.006902	0.052098	0.07915	0.060686	0.071833	0.044988	0.062705	0.071343	0.070647	0.058122	0.063494
263														0.006319	0.007376	0.004378	0.050676	0.007365	0.052176	0.078743	0.060999	0.07178	0.045531	0.062855	0.070833	0.070101	0.058205	0.063601
263														0.006736	0.007353	0.004788	0.050754	0.007342	0.051725	0.079199	0.061469	0.07116	0.045023	0.062774	0.07114	0.070292	0.057783	0.06363
263														0.007138	0.007358	0.004426	0.050876	0.007347	0.052066	0.07897	0.06119	0.071644	0.045037	0.06306	0.071003	0.069916	0.057657	0.064195
263														0.007092	0.007221	0.004559	0.050794	0.00721	0.051913	0.07963	0.062071	0.071748	0.045298	0.063191	0.071471	0.069909	0.057679	0.06387
263														0.00688	0.007221	0.004492	0.049848	0.00721	0.052104	0.079834	0.061635	0.071796	0.04505	0.063739	0.071253	0.06972	0.057635	0.063953
263														0.006971	0.006802	0.004317	0.048685	0.006791	0.052094	0.079238	0.061575	0.071519	0.045416	0.063346	0.071516	0.069888	0.057538	0.063486
263														0.006867	0.007378	0.004567	0.047492	0.007367	0.051834	0.07929	0.061588	0.071452	0.045689	0.063672	0.071791	0.070031	0.057777	0.064246
263														0.00721	0.007058	0.00513	0.04683	0.007047	0.05234	0.079698	0.062537	0.07183	0.045709	0.063639	0.071821	0.069612	0.057748	0.06389
263														0.00717	0.006973	0.00486	0.046352	0.006962	0.052115	0.079298	0.061918	0.071768	0.045199	0.063594	0.071628	0.06997	0.058122	0.063964
263														0.007213	0.006553	0.005339	0.046114	0.006542	0.052079	0.079402	0.062315	0.07191	0.045863	0.063352	0.071655	0.069876	0.05832	0.064047
263														0.006739	0.00679	0.005206	0.046234	0.006779	0.051903	0.080205	0.062197	0.072716	0.045551	0.063614	0.071753	0.070204	0.05835	0.063697
263														0.00678	0.006744	0.005169	0.046594	0.006733	0.051914	0.079727	0.061807	0.072196	0.045984	0.063656	0.071812	0.069954	0.058067	0.063747
263														0.007078	0.00722	0.004622	0.045765	0.007209	0.051755	0.079658	0.062842	0.072502	0.04611	0.063482	0.071641	0.069923	0.057501	0.064329
263														0.006995	0.006894	0.004531	0.046149	0.006883	0.051741	0.079739	0.062241	0.072381	0.045762	0.063479	0.071495	0.070192	0.058007	0.063815
263														0.006963	0.007087	0.004428	0.045813	0.007076	0.051387	0.079554	0.062519	0.072052	0.04561	0.063622	0.071795	0.070194	0.057895	0.063954
263														0.006495	0.006856	0.0044	0.04586	0.006845	0.051211	0.079915	0.062465	0.072183	0.045889	0.064091	0.071838	0.070776	0.05816	0.064502
263														0.006367	0.006437	0.004636	0.045813	0.006426	0.051902	0.07965	0.062438	0.072038	0.045536	0.063813	0.071614	0.070885	0.058255	0.063868
263														0.006264	0.006822	0.004432	0.045627	0.006811	0.051523	0.079889	0.062454	0.072483	0.045669	0.063846	0.071477	0.070802	0.058315	0.064256
263														0.006279	0.007075	0.004528	0.045935	0.007064	0.051424	0.079932	0.062676	0.072502	0.045575	0.063893	0.072174	0.070784	0.058162	0.063816
263														0.006077	0.007142	0.004265	0.046098	0.007131	0.051434	0.079936	0.0628	0.071964	0.046179	0.063607	0.071954	0.070617	0.058016	0.063624
263														0.006194	0.006845	0.004742	0.04613	0.006834	0.051159	0.079971	0.062846	0.072029	0.045837	0.063859	0.071936	0.070857	0.058325	0.063981
263														0.006045	0.006974	0.004322	0.046219	0.006963	0.051612	0.079948	0.062606	0.071657	0.046167	0.064207	0.072266	0.070754	0.058086	0.063936
263														0.006292	0.007104	0.004715	0.046743	0.007093	0.051881	0.080302	0.062815	0.07189	0.046154	0.063913	0.072048	0.071513	0.058123	0.063555
263														0.006591	0.006954	0.004286	0.046478	0.006943	0.051308	0.080418	0.062972	0.071733	0.04648	0.064348	0.072048	0.072514	0.058113	0.063609
263														0.006279	0.007337	0.003781	0.046271	0.007326	0.05155	0.080391	0.063237	0.071339	0.046523	0.064269	0.07216	0.074022	0.058671	0.063728
263														0.00554	0.006969	0.004806	0.046199	0.006958	0.051708	0.080318	0.062635	0.071459	0.046426	0.064545	0.071899	0.075517	0.058335	0.063847
263														0.005797	0.007112	0.004279	0.046404	0.007101	0.051959	0.080264	0.062859	0.071595	0.046234	0.064209	0.072146	0.076013	0.058338	0.064025
263														0.005731	0.007258	0.004517	0.046732	0.007247	0.051373	0.079996	0.06292	0.071768	0.045989	0.064334	0.072361	0.075261	0.057935	0.063453
263														0.005867	0.007004	0.004076	0.046675	0.006993	0.05134	0.080005	0.062627	0.071451	0.046417	0.064156	0.072485	0.074136	0.058513	0.063596
263														0.00616	0.007177	0.004222	0.046421	0.007166	0.051613	0.080025	0.062905	0.071342	0.046481	0.063959	0.072699	0.072346	0.057836	0.063212
263														0.005812	0.006942	0.004342	0.046997	0.006931	0.051663	0.080182	0.062522	0.071056	0.046152	0.063902	0.072506	0.07153	0.058118	0.063096
263														0.006466	0.00663	0.004479	0.04603	0.006619	0.051455	0.080453	0.063088	0.071217	0.046336	0.064344	0.072397	0.071198	0.058477	0.063374
263														0.006016	0.007017	0.004043	0.045848	0.007006	0.051506	0.080367	0.062898	0.071376	0.046473	0.063902	0.072415	0.070786	0.058726	0.063005
263														0.00617	0.007042	0.004565	0.045862	0.007031	0.051229	0.080407	0.063064	0.071392	0.046533	0.06399	0.072306	0.070603	0.058256	0.063033
263														0.005853	0.006791	0.004709	0.045808	0.00678	0.050983	0.080197	0.063075	0.072109	0.046665	0.06457	0.07227	0.070307	0.058553	0.062818
263														0.006042	0.006627	0.004681	0.045156	0.006616	0.051291	0.080473	0.062976	0.071902	0.046504	0.064408	0.072437	0.070857	0.058403	0.062709
263														0.006113	0.006917	0.004346	0.044782	0.006906	0.051322	0.080311	0.062927	0.071143	0.046571	0.06443	0.072467	0.070588	0.057787	0.062828
263														0.005959	0.006867	0.00493	0.044627	0.006856	0.051638	0.08013	0.063189	0.071691	0.046183	0.064652	0.072662	0.070615	0.057579	0.062592
263														0.005942	0.007056	0.004725	0.043633	0.007045	0.051215	0.080083	0.062916	0.071856	0.046032	0.064837	0.072976	0.070347	0.057875	0.062946
263														0.00546	0.006708	0.004685	0.043794	0.006697	0.051487	0.080011	0.062762	0.071769	0.046538	0.064325	0.073462	0.070173	0.057935	0.062978
263														0.00496	0.006674	0.005216	0.04398	0.006663	0.051402	0.080364	0.062565	0.071525	0.046271	0.064608	0.073159	0.070191	0.058225	0.063211
263														0.00506	0.006259	0.005116	0.043792	0.006248	0.05091	0.080184	0.062513	0.071681	0.046592	0.064495	0.073062	0.070889	0.057957	0.063225
263														0.00477	0.006441	0.00537	0.04397	0.00643	0.051294	0.079713	0.062966	0.071367	0.046385	0.065182	0.072887	0.070179	0.057858	0.063349
263														0.0051	0.006903	0.004692	0.043197	0.006892	0.051544	0.080018	0.062612	0.071748	0.046565	0.064323	0.073348	0.070782	0.057608	0.063004
263														0.00549	0.006981	0.004846	0.042678	0.00697	0.051495	0.079885	0.06298	0.072093	0.046479	0.064139	0.073568	0.070554	0.058002	0.063441
263														0.00557	0.006605	0.004657	0.04274	0.006594	0.051618	0.07959	0.062621	0.072443	0.046575	0.06447	0.073376	0.070686	0.057253	0.063537
263														0.00536	0.006367	0.004866	0.043009	0.006356	0.051417	0.079589	0.062946	0.072347	0.046658	0.064362	0.073342	0.070691	0.057173	0.063443
263														0.00554	0.006563	0.004873	0.042563	0.006552	0.051982	0.079408	0.062985	0.072005	0.046666	0.064281	0.073106	0.070273	0.057316	0.064058
263														0.0051	0.006451	0.004452	0.0431	0.00644	0.052408	0.079493	0.062908	0.072424	0.04685	0.064534	0.073466	0.069754	0.05732	0.064109
263														0.00542	0.006184	0.003962	0.04302	0.006173	0.051768	0.079827	0.062801	0.07241	0.046586	0.06487	0.073513	0.069342	0.056793	0.064008
263														0.00524	0.00582	0.004393	0.043633	0.005809	0.051816	0.079368	0.062562	0.072493	0.04662	0.064592	0.073238	0.0704	0.056636	0.064162
263														0.00494	0.006233	0.004311	0.043533	0.006222	0.052077	0.07929	0.062546	0.072018	0.046904	0.064897	0.07328	0.07015	0.056578	0.064132
263														0.00495	0.006914	0.004495	0.044209	0.006903	0.051428	0.079519	0.062829	0.072043	0.047057	0.06426	0.07318	0.070354	0.05678	0.063622
263														0.00516	0.006296	0.004578	0.04487	0.006285	0.051668	0.07961	0.062582	0.07223	0.047249	0.064625	0.07321	0.071148	0.056941	0.063637
263														0.00494	0.006356	0.004359	0.044308	0.006345	0.051171	0.079324	0.062935	0.071973	0.047616	0.064908	0.073423	0.071983	0.057089	0.063242
263														0.00479	0.006722	0.004791	0.044595	0.006711	0.051489	0.080069	0.06283	0.071448	0.047625	0.065075	0.073449	0.072874	0.057406	0.062851
263														0.00466	0.006196	0.004401	0.044391	0.006185	0.05149	0.08011	0.062686	0.071665	0.047988	0.064978	0.073732	0.073709	0.057338	0.062982
263														0.00453	0.006124	0.004385	0.044248	0.006113	0.051501	0.079646	0.063277	0.071587	0.047812	0.065181	0.074052	0.072894	0.057006	0.063025
263														0.00474	0.006051	0.004614	0.043995	0.00604	0.051584	0.079425	0.062984	0.071488	0.048534	0.065693	0.073988	0.072369	0.057296	0.062907
263														0.0049	0.005953	0.00507	0.043559	0.005942	0.051652	0.080166	0.062909	0.071525	0.048703	0.065271	0.073882	0.072332	0.056853	0.062961
263														0.00482	0.005804	0.005072	0.043353	0.005793	0.051374	0.080239	0.062888	0.072144	0.04858	0.065591	0.074015	0.071413	0.057103	0.062989
263														0.0042	0.006157	0.004644	0.042465	0.006146	0.051195	0.079975	0.06278	0.072268	0.049187	0.06551	0.074722	0.070472	0.057242	0.063116
263														0.00474	0.006108	0.005042	0.042644	0.006097	0.051231	0.080447	0.062894	0.071724	0.048894	0.065401	0.074937	0.070269	0.057111	0.06303
263														0.00472	0.00591	0.005074	0.042144	0.005899	0.051019	0.080516	0.063628	0.071822	0.049058	0.065371	0.074944	0.070441	0.057167	0.062796
263														0.00495	0.005982	0.005499	0.042642	0.005971	0.051332	0.08062	0.06334	0.071834	0.048768	0.065162	0.074693	0.069852	0.056922	0.062478
263														0.00451	0.005643	0.005358	0.042103	0.005632	0.051448	0.08014	0.06345	0.071771	0.048802	0.064619	0.074814	0.069733	0.057168	0.06308
263														0.00472	0.006157	0.004703	0.04199	0.006146	0.051405	0.080646	0.062833	0.072054	0.048879	0.064829	0.074624	0.070476	0.0571	0.062571
263														0.00442	0.006299	0.004755	0.041855	0.006288	0.051638	0.080492	0.063201	0.071238	0.048883	0.065065	0.075168	0.070214	0.057434	0.06327
263														0.00467	0.006256	0.004187	0.042291	0.006245	0.050976	0.080796	0.063035	0.071982	0.048757	0.064499	0.075127	0.069884	0.057388	0.063092
263														0.00469	0.006229	0.004239	0.043712	0.006218	0.051	0.080836	0.063519	0.071379	0.048619	0.06493	0.074848	0.069998	0.057316	0.063113
263														0.00489	0.005984	0.004496	0.044943	0.005973	0.05179	0.080719	0.063521	0.071354	0.048973	0.064611	0.075585	0.069971	0.057706	0.062695
263														0.00495	0.006812	0.004669	0.043855	0.006801	0.051348	0.080627	0.06366	0.071738	0.04909	0.064416	0.075494	0.070435	0.057588	0.063063
263														0.00456	0.006178	0.004964	0.042703	0.006167	0.050881	0.080541	0.063256	0.071068	0.048811	0.064505	0.075004	0.070074	0.056959	0.063166
263														0.00453	0.005806	0.004707	0.041758	0.005795	0.050699	0.08087	0.063175	0.070974	0.0491	0.064772	0.075421	0.070496	0.057422	0.063109
263														0.00497	0.006187	0.004761	0.041731	0.006176	0.05081	0.080664	0.063552	0.071625	0.048823	0.065077	0.075564	0.070593	0.057542	0.063166
263														0.00479	0.006096	0.005663	0.041732	0.006085	0.050763	0.081374	0.063933	0.071432	0.048987	0.064538	0.075888	0.070701	0.057694	0.063393
263														0.00513	0.006301	0.005527	0.04158	0.00629	0.05036	0.080984	0.06341	0.071396	0.049034	0.064505	0.07547	0.070231	0.058135	0.063228
263														0.00484	0.006231	0.006106	0.041139	0.00622	0.050492	0.081117	0.064237	0.071112	0.048679	0.064626	0.075278	0.070406	0.057459	0.062953
263														0.00487	0.006041	0.005708	0.041182	0.00603	0.05028	0.081027	0.06351	0.07092	0.048798	0.064437	0.075064	0.07061	0.057466	0.063257
263														0.00529	0.006312	0.00522	0.041177	0.006301	0.050255	0.081179	0.063527	0.071192	0.049082	0.064546	0.075318	0.070547	0.057432	0.063183
263														0.00505	0.005976	0.004993	0.041196	0.005965	0.050723	0.081687	0.063527	0.071341	0.048565	0.064866	0.075538	0.070446	0.057294	0.063342
263														0.00515	0.006089	0.004568	0.041042	0.006078	0.050091	0.081538	0.063492	0.071583	0.049317	0.065235	0.075418	0.07022	0.058183	0.063536
263														0.00514	0.00611	0.004639	0.041461	0.006099	0.050375	0.081892	0.063275	0.071347	0.049126	0.064618	0.075573	0.070162	0.05798	0.063288
263														0.005	0.005858	0.004549	0.041261	0.005847	0.050911	0.081551	0.063604	0.070831	0.048373	0.065251	0.075416	0.070166	0.058471	0.063036
263														0.00517	0.005448	0.004743	0.041859	0.005437	0.050818	0.082137	0.063475	0.07054	0.048696	0.065045	0.075637	0.070059	0.058027	0.06293
263														0.00486	0.005843	0.004599	0.041876	0.005832	0.05094	0.081977	0.06358	0.070655	0.048994	0.065052	0.075861	0.070398	0.057358	0.062961
263														0.00504	0.005414	0.003894	0.042183	0.005403	0.051134	0.082084	0.063457	0.070829	0.049071	0.065029	0.07571	0.07059	0.057668	0.063235
263														0.00504	0.005453	0.004561	0.043018	0.005442	0.051173	0.081512	0.063465	0.0711	0.048939	0.065015	0.075874	0.070861	0.057202	0.06351
263														0.00541	0.005818	0.004785	0.043476	0.005807	0.051521	0.082077	0.063126	0.071289	0.048931	0.065285	0.075843	0.070955	0.057241	0.063471
263														0.0055	0.005731	0.004234	0.043191	0.00572	0.051421	0.08177	0.063535	0.071764	0.04892	0.065737	0.076495	0.07052	0.057285	0.063495
263														0.00566	0.005616	0.004372	0.043249	0.005605	0.051547	0.081058	0.063345	0.071141	0.048873	0.065277	0.075917	0.071194	0.056734	0.063203
263														0.006339	0.005786	0.004457	0.042999	0.005775	0.051426	0.080832	0.063512	0.07129	0.048832	0.065359	0.076324	0.070654	0.056773	0.063389
263														0.007414	0.005642	0.004461	0.042432	0.005631	0.05058	0.080528	0.063104	0.071053	0.048842	0.065507	0.076123	0.070923	0.056814	0.063014
263														0.007456	0.005874	0.004165	0.041073	0.005863	0.05108	0.080762	0.063066	0.071059	0.048743	0.066148	0.076102	0.070811	0.057151	0.063598
263														0.008198	0.005749	0.003894	0.040738	0.005738	0.050348	0.080357	0.062997	0.071356	0.048911	0.06518	0.076193	0.07073	0.057543	0.063549
263														0.008924	0.005549	0.00448	0.040059	0.005538	0.050637	0.080074	0.063448	0.071091	0.049083	0.065776	0.075666	0.070611	0.057577	0.064047
263														0.009338	0.005716	0.004418	0.040972	0.005705	0.05061	0.081119	0.06365	0.071173	0.049167	0.065824	0.075981	0.070679	0.057509	0.063966
263														0.009426	0.005583	0.004145	0.04165	0.005572	0.050014	0.080872	0.063165	0.070956	0.048328	0.065681	0.076241	0.070376	0.058347	0.064284
263														0.009466	0.005321	0.003976	0.042588	0.00531	0.050091	0.081018	0.063273	0.071214	0.048715	0.066385	0.075624	0.07056	0.057946	0.064332
263														0.009761	0.005062	0.004116	0.04393	0.005051	0.050268	0.080842	0.063853	0.071824	0.048893	0.066103	0.075829	0.070726	0.058121	0.064359
263														0.00912	0.005867	0.004214	0.044363	0.005856	0.049986	0.080629	0.063762	0.071861	0.048661	0.066172	0.07574	0.071027	0.057424	0.064441
263														0.008815	0.005668	0.004059	0.044011	0.005657	0.050232	0.080841	0.063401	0.071484	0.048989	0.066192	0.076018	0.070185	0.057686	0.063589
263														0.008557	0.005492	0.004773	0.043537	0.005481	0.050093	0.081231	0.063342	0.071814	0.048823	0.065751	0.075555	0.070438	0.057597	0.063284
263														0.00792	0.006078	0.004633	0.041955	0.006067	0.049858	0.080642	0.063142	0.072113	0.048848	0.065958	0.075423	0.070538	0.059397	0.063933
263														0.007779	0.005591	0.004889	0.040978	0.00558	0.050465	0.080625	0.063376	0.072203	0.048647	0.065757	0.075871	0.070281	0.060478	0.063985
263														0.006752	0.005569	0.00508	0.04072	0.005558	0.049962	0.08083	0.063409	0.071433	0.048623	0.065778	0.075529	0.070336	0.061142	0.063524
263														0.006431	0.005866	0.004672	0.040412	0.005855	0.049778	0.080437	0.064415	0.071366	0.048606	0.066056	0.076047	0.069923	0.06138	0.063294
263														0.0064	0.005835	0.004032	0.039721	0.005824	0.050173	0.080452	0.064169	0.071373	0.048481	0.066043	0.07628	0.069753	0.062063	0.062616
263														0.00564	0.005772	0.004081	0.039635	0.005761	0.04953	0.080375	0.063772	0.071262	0.048658	0.06596	0.075751	0.069973	0.060809	0.063187
263														0.00564	0.005366	0.003887	0.039295	0.005355	0.049953	0.080498	0.064192	0.071271	0.048165	0.066295	0.075855	0.070169	0.060083	0.063566
263														0.00521	0.005239	0.004083	0.039246	0.005228	0.050004	0.080389	0.06365	0.070545	0.04839	0.065934	0.075774	0.070291	0.059415	0.063103
263														0.00534	0.0051	0.004148	0.038845	0.005089	0.0499	0.0804	0.064189	0.070514	0.048248	0.065823	0.075858	0.070207	0.058104	0.06361
263														0.00542	0.00519	0.004285	0.03853	0.005179	0.049929	0.080091	0.064323	0.070539	0.048437	0.065434	0.076131	0.070041	0.057585	0.063396
263														0.00523	0.005225	0.004269	0.039321	0.005214	0.049299	0.080346	0.064518	0.071238	0.048307	0.066253	0.076207	0.070649	0.057428	0.063498
263														0.00481	0.005257	0.00401	0.039082	0.005246	0.050001	0.080315	0.064495	0.071095	0.048204	0.066629	0.076465	0.07146	0.057158	0.063829
263														0.00464	0.005334	0.003871	0.038661	0.005323	0.049999	0.08015	0.064291	0.071651	0.048499	0.065591	0.075663	0.072625	0.057404	0.063158
263														0.00449	0.00513	0.004365	0.03927	0.005119	0.049511	0.080409	0.064405	0.071779	0.048025	0.066163	0.076229	0.072695	0.057265	0.063393
263														0.0049	0.005029	0.004314	0.038756	0.005018	0.049422	0.080609	0.064349	0.071692	0.048162	0.066182	0.076222	0.072498	0.057184	0.063152
263														0.00484	0.005312	0.004319	0.038676	0.005301	0.049951	0.080586	0.064217	0.071715	0.047731	0.065748	0.075847	0.072688	0.057159	0.063553
263														0.00446	0.005317	0.004375	0.038593	0.005306	0.049791	0.080752	0.064235	0.071796	0.047996	0.06591	0.075376	0.072207	0.057659	0.062941
263														0.00503	0.005492	0.00452	0.038366	0.005481	0.049617	0.080366	0.063984	0.071366	0.047811	0.066001	0.075593	0.071307	0.057032	0.062701
263														0.00502	0.005545	0.004227	0.03873	0.005534	0.049386	0.08076	0.064223	0.071612	0.04844	0.066361	0.075438	0.071194	0.056999	0.062561
263														0.00459	0.005361	0.004148	0.038482	0.00535	0.049818	0.08032	0.064458	0.072122	0.048086	0.065977	0.075111	0.07058	0.057217	0.062671
263														0.00455	0.005299	0.004337	0.038731	0.005288	0.049821	0.080083	0.064565	0.071482	0.0479	0.066098	0.075266	0.07082	0.056866	0.062654
263														0.0044	0.004941	0.004297	0.038446	0.00493	0.049837	0.079876	0.064454	0.071537	0.048095	0.066342	0.07555	0.070437	0.0577	0.062717
263														0.00417	0.004841	0.003697	0.03856	0.00483	0.049531	0.079865	0.064291	0.07128	0.048008	0.066575	0.075168	0.07123	0.057638	0.063242
263														0.004	0.004915	0.004197	0.038252	0.004904	0.049959	0.079722	0.064189	0.07129	0.048322	0.066112	0.074861	0.070675	0.057984	0.062985
263														0.00419	0.004656	0.004588	0.038163	0.004645	0.049589	0.079386	0.064085	0.071088	0.048623	0.066555	0.074466	0.07083	0.057516	0.062604
263														0.00445	0.005152	0.003982	0.038217	0.005141	0.049906	0.079777	0.064155	0.071061	0.048875	0.066127	0.074403	0.070402	0.057583	0.062975
263														0.00403	0.004909	0.00388	0.037926	0.004898	0.049719	0.080042	0.064389	0.07105	0.04951	0.065761	0.074656	0.070284	0.057759	0.062845
263														0.0037	0.00437	0.004024	0.038393	0.004359	0.049512	0.079721	0.064955	0.071221	0.050312	0.065922	0.074378	0.069641	0.057398	0.062523
263														0.00393	0.004403	0.004134	0.038034	0.004392	0.049688	0.079285	0.063842	0.070986	0.051104	0.065659	0.074189	0.069568	0.057381	0.062748
263														0.00362	0.00503	0.003948	0.038534	0.005019	0.049573	0.079751	0.063991	0.071242	0.052015	0.065957	0.07372	0.069248	0.056906	0.062266
263														0.00391	0.00493	0.003857	0.037898	0.004919	0.049699	0.079386	0.064501	0.07109	0.053336	0.06627	0.073211	0.069862	0.056942	0.061978
263														0.00429	0.004777	0.004299	0.03763	0.004766	0.04941	0.079029	0.064886	0.071406	0.054086	0.065935	0.073653	0.07004	0.057032	0.061893
263														0.00377	0.004619	0.004088	0.037977	0.004608	0.04963	0.078786	0.065122	0.071655	0.053877	0.066256	0.072552	0.069715	0.056708	0.062726
263														0.0038	0.005183	0.003935	0.037575	0.005172	0.049434	0.078931	0.06469	0.07093	0.053521	0.066396	0.072395	0.070363	0.057011	0.062056
263														0.00374	0.004978	0.003641	0.037572	0.004967	0.049047	0.07875	0.064578	0.071099	0.052784	0.066256	0.07187	0.069972	0.056528	0.062309
263														0.00378	0.004361	0.004459	0.037597	0.00435	0.048877	0.078636	0.064743	0.071041	0.052236	0.066023	0.071074	0.07013	0.057236	0.062208
263														0.004	0.005046	0.004111	0.037166	0.005035	0.049267	0.078585	0.064267	0.071206	0.051584	0.065909	0.070861	0.070681	0.056693	0.06235
263														0.00403	0.00502	0.003819	0.0373	0.005009	0.049093	0.078974	0.064993	0.071249	0.050455	0.066299	0.070969	0.070312	0.056526	0.06214
263														0.00401	0.004395	0.00345	0.037282	0.004384	0.048556	0.079123	0.064909	0.071071	0.050849	0.066875	0.070191	0.070265	0.056464	0.062804
263														0.00345	0.005169	0.004239	0.037293	0.005158	0.049174	0.079424	0.064207	0.071058	0.050641	0.066206	0.069247	0.070276	0.056407	0.062847
263														0.00357	0.00402	0.003674	0.037507	0.004009	0.04917	0.078897	0.06461	0.070961	0.05103	0.066318	0.069005	0.070469	0.056412	0.062294
263														0.00353	0.004481	0.003172	0.037504	0.00447	0.048942	0.078967	0.064599	0.071238	0.050795	0.066462	0.068803	0.070107	0.057132	0.062668
263														0.00365	0.004876	0.003932	0.037094	0.004865	0.04877	0.07873	0.064439	0.071225	0.050376	0.066137	0.068339	0.069843	0.056826	0.063058
263														0.00393	0.004794	0.003904	0.037105	0.004783	0.048791	0.078804	0.064537	0.071458	0.051197	0.0661	0.068471	0.070359	0.056776	0.063507
263														0.00393	0.004892	0.004014	0.037425	0.004881	0.048542	0.078266	0.064521	0.071754	0.050582	0.066146	0.068192	0.070401	0.056699	0.063101
263														0.00365	0.004645	0.004088	0.036608	0.004634	0.048652	0.078612	0.06466	0.07202	0.050396	0.066414	0.067722	0.070414	0.056176	0.06353
263														0.00359	0.005173	0.004023	0.03714	0.005162	0.048508	0.078364	0.064122	0.072287	0.050118	0.06621	0.06788	0.070229	0.056374	0.063266
263														0.00366	0.004751	0.003996	0.036771	0.00474	0.048164	0.078449	0.064463	0.071335	0.049864	0.066	0.067161	0.070077	0.056653	0.063465
263														0.0041	0.004728	0.003834	0.036729	0.004717	0.048057	0.078223	0.064957	0.071451	0.049199	0.066893	0.066942	0.070727	0.057117	0.063073
263														0.00425	0.004834	0.004012	0.036888	0.004823	0.0481	0.07829	0.064437	0.070986	0.048965	0.06658	0.066144	0.070051	0.057039	0.063075
263														0.00419	0.004588	0.004177	0.037387	0.004577	0.047961	0.078437	0.064559	0.071665	0.048638	0.066611	0.065546	0.070298	0.056645	0.062944
263														0.00353	0.004808	0.004617	0.037051	0.004797	0.048174	0.077861	0.064367	0.071447	0.047892	0.066955	0.064743	0.070065	0.056712	0.063334
263														0.00386	0.00488	0.004045	0.036982	0.004869	0.047666	0.077948	0.064903	0.071588	0.047847	0.066846	0.064218	0.070096	0.056894	0.063328
263														0.00387	0.004565	0.003822	0.036713	0.004554	0.048093	0.077083	0.064763	0.07129	0.048107	0.067107	0.063583	0.069908	0.05678	0.063503
263														0.00382	0.004793	0.004041	0.036365	0.004782	0.048642	0.077449	0.064675	0.071281	0.047613	0.066829	0.063116	0.07012	0.057041	0.063004
263														0.00371	0.004967	0.004176	0.036602	0.004956	0.048255	0.077373	0.064744	0.071427	0.047967	0.066601	0.062277	0.069864	0.056313	0.062718
263														0.00358	0.005011	0.003981	0.036357	0.005	0.047717	0.077761	0.064587	0.071389	0.048251	0.066674	0.062198	0.070406	0.056469	0.062924
263														0.00398	0.004951	0.003977	0.036719	0.00494	0.048477	0.07753	0.064917	0.071078	0.048314	0.06677	0.061618	0.070315	0.055671	0.062805
263														0.00372	0.004486	0.003889	0.036299	0.004475	0.047653	0.077682	0.064815	0.071302	0.048481	0.066839	0.061403	0.070942	0.055794	0.062324
263														0.00398	0.004436	0.004095	0.036286	0.004425	0.047656	0.078161	0.065026	0.071444	0.04776	0.066786	0.061306	0.070492	0.056182	0.062791
263														0.00409	0.004372	0.003727	0.036568	0.004361	0.048098	0.078536	0.065104	0.07105	0.048799	0.066563	0.060545	0.070653	0.055804	0.06253
263														0.00319	0.004298	0.004091	0.036851	0.004287	0.047653	0.078438	0.064231	0.071016	0.04867	0.066752	0.060454	0.071038	0.056893	0.062496
263														0.00349	0.004963	0.00426	0.036634	0.004952	0.047807	0.078156	0.064064	0.071219	0.048316	0.066719	0.060582	0.070079	0.056654	0.062655
263														0.00327	0.004595	0.004068	0.036696	0.004584	0.04797	0.079024	0.06498	0.071053	0.048761	0.066611	0.060295	0.069874	0.056908	0.062681
263														0.00358	0.004254	0.003974	0.03598	0.004243	0.04732	0.078956	0.064625	0.070967	0.048934	0.066861	0.059574	0.070041	0.056771	0.062618
263														0.00332	0.004664	0.003848	0.035502	0.004653	0.04685	0.079042	0.064257	0.070571	0.048664	0.067039	0.059783	0.06955	0.056325	0.06258
263														0.00352	0.005191	0.003455	0.035695	0.00518	0.047474	0.079073	0.064503	0.070378	0.04903	0.066402	0.059241	0.069669	0.056644	0.062027
263														0.00344	0.004781	0.004107	0.035481	0.00477	0.046835	0.079235	0.064389	0.07062	0.048997	0.06656	0.059001	0.069612	0.056031	0.062327
263														0.00365	0.004402	0.003854	0.035723	0.004391	0.046439	0.079504	0.064822	0.070835	0.049322	0.066367	0.058281	0.069622	0.05601	0.062014
263														0.00415	0.0041	0.003773	0.035585	0.004089	0.047098	0.078558	0.064911	0.071089	0.04904	0.066669	0.057909	0.069605	0.055853	0.061647
263														0.00462	0.004605	0.003847	0.035976	0.004594	0.046424	0.079037	0.064697	0.070757	0.049127	0.066918	0.057163	0.069588	0.055733	0.062365
263														0.00473	0.004372	0.003899	0.035902	0.004361	0.04624	0.079035	0.064157	0.07071	0.04951	0.066651	0.056619	0.069246	0.056325	0.062137
263														0.00506	0.00447	0.003399	0.035765	0.004459	0.046281	0.07875	0.06443	0.07151	0.049274	0.066755	0.055861	0.069511	0.055968	0.0623
263														0.005	0.004569	0.003807	0.035165	0.004558	0.046014	0.079131	0.064796	0.071242	0.049363	0.06597	0.055676	0.069907	0.055736	0.063179
263														0.00496	0.004621	0.003707	0.035669	0.00461	0.045602	0.079285	0.064767	0.071058	0.049396	0.06648	0.055406	0.06912	0.055944	0.062494
263														0.00475	0.004355	0.003511	0.035651	0.004344	0.046007	0.079215	0.064222	0.070648	0.049355	0.066401	0.054941	0.069237	0.056371	0.062059
263														0.00438	0.004712	0.003463	0.035901	0.004701	0.046392	0.079278	0.064111	0.071057	0.049152	0.066314	0.055134	0.06964	0.056025	0.062189
263														0.00428	0.005275	0.003365	0.035696	0.005264	0.04629	0.078978	0.064211	0.070963	0.049553	0.066631	0.055069	0.069126	0.056126	0.06206
263														0.00447	0.00444	0.003918	0.036294	0.004429	0.046411	0.079125	0.064296	0.070623	0.049926	0.066666	0.055062	0.069369	0.055645	0.062202
263														0.00446	0.004402	0.003894	0.035872	0.004391	0.046333	0.079098	0.064455	0.070701	0.050003	0.066255	0.054879	0.070219	0.056487	0.061983
263														0.00463	0.005191	0.003359	0.035892	0.00518	0.046065	0.079554	0.064199	0.071064	0.050137	0.066612	0.054627	0.070063	0.056767	0.062368
263														0.00412	0.004734	0.003872	0.036047	0.004723	0.046284	0.079317	0.064485	0.071385	0.050553	0.06635	0.055201	0.070178	0.056244	0.062386
263														0.00428	0.004667	0.003287	0.034845	0.004656	0.046513	0.080048	0.064192	0.070721	0.050719	0.066764	0.05528	0.070544	0.056175	0.062621
263														0.00423	0.004502	0.003689	0.035283	0.004491	0.046649	0.079408	0.064462	0.070756	0.050576	0.066515	0.055433	0.070805	0.055908	0.062161
263														0.00455	0.004625	0.003795	0.035337	0.004614	0.045962	0.07944	0.064754	0.070843	0.050705	0.066925	0.055881	0.069718	0.055861	0.061874
263														0.0047	0.004505	0.004025	0.035516	0.004494	0.046208	0.079671	0.06452	0.070972	0.050931	0.066992	0.055886	0.069499	0.055595	0.061277
263														0.00479	0.00436	0.003585	0.035779	0.004349	0.045882	0.079675	0.064691	0.070936	0.050559	0.067372	0.056081	0.06931	0.055767	0.061708
263														0.00512	0.004473	0.003511	0.035362	0.004462	0.04648	0.079474	0.064436	0.071284	0.051188	0.06759	0.05586	0.068875	0.056284	0.062016
263														0.00525	0.004536	0.003426	0.035353	0.004525	0.046858	0.079684	0.064569	0.070905	0.051037	0.067152	0.055604	0.069034	0.055999	0.061864
263														0.00507	0.004043	0.003977	0.034754	0.004032	0.046185	0.079589	0.064485	0.071217	0.050431	0.067432	0.055842	0.068674	0.056243	0.061786
263														0.00561	0.003846	0.003711	0.034617	0.003835	0.046396	0.080184	0.06467	0.071347	0.050844	0.067397	0.055243	0.068372	0.056223	0.061982
263														0.005876	0.004006	0.003817	0.034512	0.003995	0.046533	0.07951	0.064751	0.071398	0.050794	0.067538	0.05561	0.068894	0.056388	0.061809
263														0.006406	0.004549	0.003513	0.034156	0.004538	0.046454	0.079475	0.065279	0.071451	0.050971	0.06828	0.055447	0.06931	0.056478	0.062182
263														0.006489	0.004479	0.003683	0.034376	0.004468	0.045985	0.080191	0.064418	0.071597	0.051561	0.067398	0.054873	0.069049	0.056415	0.061831
263														0.006478	0.003807	0.003202	0.033669	0.003796	0.045597	0.07951	0.065021	0.071203	0.051088	0.066838	0.054733	0.06877	0.056617	0.06179
263														0.006283	0.00393	0.003476	0.033406	0.003919	0.045605	0.0802	0.064513	0.071217	0.05145	0.066905	0.054151	0.068704	0.05701	0.061743
263														0.006486	0.004515	0.003638	0.033637	0.004504	0.045969	0.080244	0.064559	0.071354	0.051697	0.066817	0.0544	0.068439	0.057045	0.062366
263														0.006583	0.004037	0.003363	0.033742	0.004026	0.045786	0.080005	0.064824	0.070922	0.051762	0.067067	0.054199	0.068544	0.05666	0.062498
263														0.006151	0.003965	0.003047	0.033921	0.003954	0.045741	0.080297	0.064191	0.070558	0.05191	0.067244	0.054129	0.068546	0.056946	0.061968
263														0.006394	0.004078	0.003358	0.033598	0.004067	0.045686	0.080355	0.064943	0.071292	0.051703	0.066661	0.053908	0.068557	0.05697	0.061951
263														0.006344	0.004118	0.002949	0.033481	0.004107	0.045354	0.080227	0.064827	0.071422	0.052611	0.06699	0.054303	0.069453	0.056962	0.061944
263														0.006739	0.003941	0.003378	0.034024	0.00393	0.046084	0.080509	0.065025	0.071234	0.052269	0.06704	0.054264	0.068757	0.056611	0.061909
263														0.006497	0.003759	0.003038	0.034017	0.003748	0.045699	0.079721	0.064709	0.071583	0.052283	0.066948	0.054194	0.068984	0.05675	0.061999
263														0.006624	0.004174	0.003292	0.033992	0.004163	0.046054	0.079957	0.065131	0.071595	0.052531	0.067103	0.054215	0.069169	0.056799	0.061644
263														0.00654	0.004322	0.003012	0.033499	0.004311	0.045824	0.079957	0.064825	0.07078	0.052468	0.067205	0.054229	0.069714	0.056653	0.061825
263														0.006776	0.004513	0.003101	0.033795	0.004502	0.045974	0.080219	0.065469	0.071144	0.052414	0.066774	0.054095	0.069672	0.056379	0.06158
263														0.006262	0.003993	0.003488	0.034415	0.003982	0.045928	0.080025	0.065323	0.07066	0.051837	0.066493	0.054195	0.069349	0.056317	0.061615
263														0.006362	0.004455	0.003507	0.034994	0.004444	0.045569	0.079732	0.064979	0.070841	0.052586	0.066657	0.054455	0.069838	0.056535	0.061906
263														0.006103	0.004784	0.0036	0.035841	0.004773	0.04542	0.080446	0.06569	0.070412	0.051786	0.067012	0.054955	0.069803	0.056527	0.061814
263														0.005951	0.00448	0.003854	0.036478	0.004469	0.045554	0.079874	0.065476	0.070105	0.052261	0.066769	0.055679	0.069458	0.056325	0.062186
263														0.006199	0.00454	0.003526	0.036331	0.004529	0.045399	0.080109	0.065617	0.070687	0.052117	0.066914	0.055364	0.06956	0.056593	0.062242
263														0.006128	0.004148	0.003418	0.036226	0.004137	0.0453	0.079946	0.065332	0.070451	0.052221	0.067179	0.055476	0.06949	0.056521	0.061804
263														0.005923	0.004148	0.003529	0.03527	0.004137	0.044899	0.079513	0.065604	0.071399	0.052001	0.066826	0.055395	0.069847	0.056549	0.061905
263														0.006662	0.004212	0.003649	0.03445	0.004201	0.04559	0.079789	0.065756	0.071729	0.052231	0.067391	0.056049	0.069651	0.056797	0.061932
263														0.006726	0.003831	0.003314	0.033783	0.00382	0.045329	0.079884	0.065876	0.072274	0.051955	0.066653	0.056619	0.069852	0.05683	0.062088
263														0.007316	0.003571	0.003284	0.033262	0.00356	0.045151	0.079443	0.065759	0.073251	0.051982	0.066802	0.056674	0.069683	0.05643	0.06175
263														0.008073	0.003533	0.003466	0.033539	0.003522	0.045162	0.079098	0.065232	0.073315	0.05218	0.066679	0.057007	0.069581	0.056289	0.061865
263														0.008578	0.003559	0.003786	0.033756	0.003548	0.045184	0.079463	0.066224	0.073154	0.052259	0.067237	0.057305	0.069934	0.056323	0.061744
263														0.008845	0.003815	0.003811	0.033445	0.003804	0.045133	0.079554	0.066155	0.072387	0.052284	0.066889	0.05771	0.070154	0.056641	0.061296
263														0.008768	0.004135	0.003163	0.033154	0.004124	0.045141	0.079511	0.066242	0.071967	0.052495	0.06692	0.058087	0.069998	0.05639	0.061947
263														0.009128	0.003773	0.00296	0.032718	0.003762	0.044699	0.079403	0.065367	0.071106	0.052799	0.06754	0.058067	0.069746	0.05665	0.061464
263														0.008538	0.003582	0.003473	0.03271	0.003571	0.044631	0.079023	0.066278	0.071044	0.052438	0.067198	0.058423	0.069827	0.057081	0.061289
263														0.008072	0.004319	0.00317	0.032966	0.004308	0.044385	0.079456	0.065945	0.071158	0.05254	0.067212	0.058726	0.069691	0.057104	0.061283
263														0.007386	0.003699	0.00301	0.032246	0.003688	0.044666	0.079519	0.066051	0.071789	0.052606	0.066668	0.058554	0.069161	0.057153	0.061572
263														0.006249	0.003829	0.003324	0.032311	0.003818	0.0444	0.079494	0.065998	0.071443	0.052444	0.066573	0.058342	0.06968	0.057166	0.061729
263														0.00518	0.003413	0.002902	0.032582	0.003402	0.044753	0.079215	0.066282	0.072623	0.052484	0.066492	0.058563	0.069158	0.056848	0.061698
263														0.00448	0.003935	0.003056	0.032187	0.003924	0.044699	0.079117	0.066895	0.071949	0.052867	0.066157	0.058975	0.068883	0.056564	0.062338
263														0.00424	0.003819	0.003152	0.03254	0.003808	0.044262	0.078685	0.06655	0.071791	0.052478	0.06673	0.05969	0.068979	0.0567	0.062436
263														0.00386	0.003487	0.003846	0.032412	0.003476	0.043984	0.078661	0.06589	0.070996	0.052826	0.066197	0.059853	0.069426	0.056293	0.062303
263														0.0033	0.003715	0.003313	0.03252	0.003704	0.044013	0.078673	0.066156	0.071203	0.053083	0.066424	0.059744	0.069391	0.05673	0.06262
263														0.00304	0.003625	0.003081	0.031932	0.003614	0.04404	0.07858	0.066093	0.0709	0.052785	0.066461	0.060421	0.069185	0.056756	0.062775
263														0.003	0.003525	0.003571	0.032642	0.003514	0.043803	0.078579	0.066029	0.070537	0.053574	0.065767	0.059588	0.069378	0.056325	0.06309
263														0.00294	0.003913	0.003467	0.031982	0.003902	0.044179	0.078787	0.066279	0.070013	0.053381	0.06631	0.060113	0.069186	0.056502	0.063219
263														0.00296	0.004024	0.00334	0.031866	0.004013	0.043736	0.078586	0.065979	0.07017	0.053466	0.066455	0.059706	0.069443	0.056856	0.063402
263														0.00294	0.003421	0.002932	0.032453	0.00341	0.044176	0.078185	0.066228	0.070551	0.053541	0.066062	0.05999	0.069917	0.0567	0.063495
263														0.0028	0.003708	0.003258	0.0342	0.003697	0.044114	0.078136	0.065354	0.070294	0.053634	0.066532	0.059909	0.06966	0.056766	0.062838
263														0.00299	0.003621	0.003292	0.036124	0.00361	0.043769	0.078319	0.066076	0.071147	0.054021	0.066392	0.060221	0.069503	0.056602	0.063242
263														0.00289	0.003526	0.003342	0.036958	0.003515	0.043464	0.078206	0.066118	0.070931	0.054528	0.066365	0.060272	0.069809	0.056287	0.063241
263														0.00303	0.00369	0.003938	0.03597	0.003679	0.043821	0.07835	0.065791	0.070618	0.0543	0.066805	0.060552	0.06931	0.057068	0.062714
263														0.00296	0.003408	0.003336	0.034002	0.003397	0.043745	0.078531	0.066234	0.070991	0.054692	0.06663	0.060831	0.069166	0.057089	0.062304
263														0.00325	0.003311	0.003369	0.032466	0.0033	0.043375	0.078165	0.065703	0.070798	0.054635	0.066004	0.060837	0.069294	0.056979	0.062515
263														0.0025	0.003684	0.003091	0.031917	0.003673	0.043523	0.078668	0.065904	0.071369	0.055304	0.066371	0.060984	0.069073	0.05703	0.062337
263														0.0024	0.003894	0.00263	0.031065	0.003883	0.043771	0.078538	0.065992	0.071042	0.055349	0.066813	0.061181	0.069027	0.056429	0.062622
263														0.00285	0.003744	0.003127	0.031666	0.003733	0.043557	0.078298	0.065642	0.071502	0.056847	0.066742	0.06105	0.069299	0.057129	0.062387
263														0.00275	0.003324	0.002886	0.031121	0.003313	0.043364	0.078167	0.065636	0.070852	0.058113	0.06682	0.061625	0.068823	0.057069	0.062332
263														0.00267	0.002701	0.003039	0.031146	0.00269	0.043266	0.07865	0.066278	0.07107	0.059634	0.06627	0.061586	0.069297	0.056605	0.0625
263														0.00271	0.003302	0.003029	0.031011	0.003291	0.043388	0.078601	0.066312	0.070262	0.06077	0.066785	0.062242	0.069177	0.056832	0.062253
263														0.00338	0.003835	0.003312	0.030918	0.003824	0.043187	0.079083	0.065814	0.07022	0.062393	0.06675	0.062036	0.069279	0.057423	0.061911
263														0.00367	0.003533	0.003359	0.030875	0.003522	0.043046	0.079045	0.066041	0.070174	0.062761	0.067174	0.062483	0.069084	0.056906	0.061971
263														0.00348	0.003512	0.003071	0.03058	0.003501	0.043108	0.078802	0.0665	0.069934	0.063523	0.066318	0.062751	0.069002	0.056642	0.062068
263														0.00376	0.003395	0.003214	0.030475	0.003384	0.04309	0.078168	0.065512	0.070543	0.063411	0.066916	0.062738	0.068949	0.057132	0.061957
263														0.00377	0.003257	0.003132	0.030719	0.003246	0.042863	0.078033	0.06599	0.070452	0.062765	0.066506	0.062903	0.069348	0.056415	0.061853
263														0.00424	0.003838	0.002711	0.030176	0.003827	0.043116	0.078791	0.066094	0.070361	0.061805	0.066536	0.062915	0.06906	0.056546	0.062446
263														0.00413	0.003307	0.002855	0.030181	0.003296	0.04296	0.078616	0.065783	0.070459	0.061132	0.066566	0.063569	0.068963	0.056654	0.061668
263														0.00435	0.003731	0.003568	0.030218	0.00372	0.042884	0.078394	0.065877	0.070157	0.06046	0.066347	0.06419	0.068914	0.05632	0.062369
263														0.00462	0.004059	0.003742	0.02989	0.004048	0.042799	0.078986	0.065501	0.07039	0.059356	0.066518	0.064154	0.068926	0.056507	0.061879
263														0.00443	0.003545	0.003867	0.029878	0.003534	0.042914	0.078619	0.06573	0.070554	0.058277	0.065949	0.064517	0.068818	0.056167	0.062249
263														0.00426	0.003726	0.003684	0.030787	0.003715	0.042864	0.078482	0.066052	0.07026	0.05746	0.066224	0.065428	0.069125	0.056458	0.061825
263														0.00428	0.003525	0.00321	0.030231	0.003514	0.042572	0.07829	0.066164	0.071026	0.057112	0.066045	0.065705	0.069435	0.056466	0.062094
263														0.0045	0.0034	0.003645	0.03042	0.003389	0.042799	0.078814	0.066216	0.071058	0.056569	0.065897	0.065793	0.070265	0.056902	0.06205
263														0.00495	0.003703	0.00371	0.030353	0.003692	0.042672	0.078615	0.065831	0.071085	0.055676	0.066108	0.066953	0.071551	0.056783	0.061756
263														0.005811	0.003051	0.004448	0.031026	0.00304	0.042858	0.078956	0.06625	0.070862	0.0551	0.065809	0.067331	0.072667	0.057243	0.061975
263														0.00533	0.003164	0.004871	0.030932	0.003153	0.042685	0.078456	0.066537	0.070764	0.05482	0.066212	0.067619	0.073676	0.057266	0.062187
263														0.00552	0.003323	0.004763	0.031401	0.003312	0.042501	0.078577	0.066299	0.071022	0.05545	0.065654	0.068286	0.073072	0.057128	0.062348
263														0.006503	0.003185	0.003997	0.031587	0.003174	0.042642	0.078846	0.066289	0.070645	0.054785	0.066015	0.069453	0.072597	0.057026	0.062411
263														0.006559	0.003557	0.003296	0.031374	0.003546	0.042438	0.078251	0.066249	0.070524	0.05503	0.06599	0.069863	0.071376	0.057077	0.0626
263														0.00657	0.003191	0.003299	0.031334	0.00318	0.042422	0.078424	0.065999	0.070386	0.055517	0.065826	0.07031	0.070451	0.056792	0.062621
263														0.007077	0.003462	0.003267	0.030597	0.003451	0.042534	0.07855	0.066041	0.070794	0.055317	0.065965	0.071519	0.069761	0.057009	0.062282
263														0.007061	0.003634	0.003038	0.029293	0.003623	0.042285	0.078744	0.066208	0.071041	0.055883	0.065916	0.071407	0.069092	0.056804	0.062525
263														0.007182	0.003222	0.002598	0.029296	0.003211	0.042171	0.078315	0.06628	0.070968	0.056541	0.065932	0.072947	0.068781	0.056664	0.062373
263														0.007403	0.003354	0.003492	0.029307	0.003343	0.042328	0.078654	0.066533	0.070379	0.055749	0.066152	0.07315	0.068575	0.05703	0.061564
263														0.008272	0.003353	0.002947	0.029569	0.003342	0.041927	0.078951	0.066476	0.070828	0.057103	0.066106	0.073573	0.068894	0.05696	0.06187
263														0.008295	0.003497	0.003099	0.030427	0.003486	0.041431	0.078618	0.066682	0.070037	0.057307	0.066313	0.074768	0.068535	0.056686	0.061892
263														0.009147	0.003613	0.002893	0.030915	0.003602	0.04161	0.07821	0.067056	0.070507	0.057668	0.065895	0.075427	0.068668	0.056514	0.061893
263														0.009487	0.00329	0.00295	0.031708	0.003279	0.041495	0.078368	0.06647	0.070288	0.057512	0.066316	0.075974	0.069284	0.056839	0.061574
263														0.009017	0.00355	0.002968	0.032339	0.003539	0.041994	0.078458	0.066548	0.070729	0.057266	0.066153	0.076375	0.069262	0.056342	0.06197
263														0.009482	0.00383	0.002695	0.032261	0.003819	0.042011	0.07826	0.066684	0.070388	0.057559	0.066655	0.076383	0.06948	0.056506	0.061665
263														0.009175	0.003825	0.002875	0.032178	0.003814	0.041611	0.078298	0.067026	0.070694	0.057865	0.066784	0.076919	0.070343	0.056757	0.061408
263														0.009084	0.003713	0.004377	0.031871	0.003702	0.041812	0.078874	0.066736	0.070325	0.057661	0.066209	0.076979	0.071713	0.056451	0.061755
263														0.009125	0.00307	0.004754	0.03113	0.003059	0.041165	0.078235	0.066919	0.070291	0.057324	0.066348	0.07662	0.072635	0.056637	0.061642
263														0.009295	0.003622	0.006332	0.030221	0.003611	0.041492	0.078111	0.066901	0.070017	0.056979	0.066512	0.07626	0.074095	0.056234	0.062241
263														0.008996	0.003446	0.005632	0.029462	0.003435	0.041149	0.077683	0.066974	0.070415	0.05679	0.066378	0.075206	0.075817	0.056397	0.062128
263														0.00878	0.00337	0.004723	0.028885	0.003359	0.040938	0.078247	0.066318	0.07104	0.056285	0.066319	0.074326	0.076381	0.056211	0.062552
263														0.008767	0.003515	0.003361	0.028814	0.003504	0.041119	0.077454	0.06626	0.070851	0.056013	0.067033	0.073449	0.076212	0.056232	0.062557
263														0.008432	0.003656	0.002696	0.029205	0.003645	0.041181	0.07802	0.066558	0.070833	0.055331	0.066672	0.072779	0.074507	0.05627	0.062378
263														0.00845	0.003624	0.003289	0.028421	0.003613	0.040893	0.077453	0.066398	0.070482	0.055288	0.066124	0.072692	0.073305	0.056435	0.062257
263														0.008637	0.003558	0.002837	0.02859	0.003547	0.041134	0.077611	0.06606	0.07068	0.055377	0.066714	0.072404	0.072068	0.056749	0.062189
263														0.008731	0.004057	0.002726	0.028353	0.004046	0.040656	0.077348	0.065507	0.070725	0.05528	0.066323	0.072068	0.07	0.056391	0.062124
263														0.008713	0.003239	0.002827	0.028166	0.003228	0.040584	0.077766	0.066084	0.070651	0.055453	0.066137	0.071861	0.06923	0.05597	0.061368
263														0.008921	0.00339	0.002995	0.028218	0.003379	0.040412	0.077137	0.065669	0.071064	0.0554	0.066542	0.072243	0.06889	0.05619	0.061293
263														0.008805	0.003451	0.003542	0.027903	0.00344	0.040311	0.078052	0.065854	0.070629	0.05607	0.067056	0.071402	0.068654	0.05601	0.061443
263														0.008941	0.003472	0.003038	0.028407	0.003461	0.040581	0.077828	0.065556	0.070962	0.055752	0.067022	0.071956	0.068817	0.055662	0.061537
263														0.008581	0.003673	0.003243	0.027891	0.003662	0.040832	0.078187	0.065835	0.070693	0.055853	0.067049	0.071366	0.069186	0.05591	0.061498
263														0.009161	0.003952	0.003364	0.028528	0.003941	0.040539	0.078121	0.065431	0.070549	0.055617	0.066996	0.070734	0.069072	0.055735	0.061393
263														0.008751	0.004019	0.002961	0.028513	0.004008	0.040387	0.078088	0.065577	0.070947	0.055928	0.066907	0.070235	0.068337	0.055641	0.061322
263														0.008703	0.003982	0.00296	0.028676	0.003971	0.040352	0.078863	0.06556	0.070779	0.055659	0.067193	0.07028	0.068455	0.056164	0.061463
263														0.00838	0.004218	0.002908	0.028406	0.004207	0.040109	0.078925	0.065573	0.070784	0.056231	0.067267	0.069686	0.068082	0.05559	0.06102
263														0.008393	0.004028	0.002838	0.028476	0.004017	0.040497	0.078979	0.064823	0.070775	0.056018	0.067343	0.069321	0.068331	0.055469	0.061369
263														0.008169	0.004011	0.0033	0.028464	0.004	0.039973	0.079396	0.06524	0.070256	0.055988	0.066979	0.068768	0.068595	0.055546	0.0611
263														0.008271	0.004066	0.003108	0.028513	0.004055	0.039913	0.079529	0.065162	0.070627	0.056033	0.067085	0.068005	0.068796	0.055764	0.061546
263														0.007993	0.003928	0.003174	0.028357	0.003917	0.039704	0.079441	0.065053	0.070642	0.055968	0.066668	0.067856	0.068476	0.055907	0.061692
263														0.007481	0.003476	0.003171	0.029751	0.003465	0.039769	0.079692	0.065447	0.070891	0.05579	0.066734	0.067086	0.068539	0.05603	0.061951
263														0.007331	0.0039	0.002958	0.032646	0.003889	0.040146	0.079619	0.065117	0.070179	0.055571	0.065961	0.066735	0.068855	0.055765	0.061259
263														0.006731	0.003689	0.00316	0.035079	0.003678	0.03963	0.079527	0.065527	0.070763	0.056344	0.0662	0.066078	0.068302	0.056212	0.061925
263														0.006637	0.003859	0.003136	0.036361	0.003848	0.039128	0.07968	0.065687	0.070082	0.056263	0.065506	0.06533	0.068541	0.056505	0.061591
263														0.005849	0.003665	0.003069	0.035326	0.003654	0.03928	0.079607	0.065696	0.069985	0.055816	0.065849	0.064881	0.068954	0.055715	0.061964
263														0.006155	0.00334	0.00291	0.032238	0.003329	0.039434	0.079684	0.065356	0.070319	0.056508	0.065975	0.063863	0.0686	0.055978	0.061285
263														0.005802	0.003503	0.003406	0.030087	0.003492	0.039119	0.079988	0.065241	0.069462	0.057035	0.06589	0.06331	0.068543	0.055569	0.061987
263														0.00521	0.003707	0.00264	0.02928	0.003696	0.039034	0.079802	0.065107	0.069751	0.057065	0.066483	0.062858	0.068289	0.05612	0.062153
263														0.00477	0.003307	0.002645	0.028188	0.003296	0.038985	0.079713	0.065484	0.070049	0.057263	0.066246	0.062038	0.068396	0.055565	0.062121
263														0.00489	0.003761	0.002978	0.028305	0.00375	0.038956	0.079896	0.065439	0.07001	0.058151	0.066256	0.061168	0.068447	0.056385	0.062342
263														0.00401	0.003658	0.002597	0.027241	0.003647	0.039112	0.07926	0.065228	0.069907	0.059287	0.066226	0.060628	0.068871	0.056263	0.062425
263														0.00414	0.004187	0.003035	0.027185	0.004176	0.03918	0.079504	0.064994	0.070155	0.060643	0.06625	0.059675	0.068982	0.055885	0.062198
263														0.00372	0.003547	0.00222	0.027036	0.003536	0.038783	0.079013	0.065116	0.069906	0.060506	0.06657	0.058876	0.0688	0.056191	0.062541
263														0.00364	0.003513	0.002848	0.026877	0.003502	0.038698	0.078646	0.065302	0.069723	0.061773	0.065999	0.058126	0.069135	0.055635	0.061891
263														0.0033	0.003096	0.002964	0.026812	0.003085	0.0386	0.079018	0.065399	0.069884	0.061729	0.066228	0.057718	0.068733	0.055762	0.061996
263														0.00348	0.003324	0.002821	0.026813	0.003313	0.038695	0.078662	0.065363	0.069757	0.061563	0.066261	0.057407	0.068297	0.055818	0.061764
263														0.00285	0.003819	0.002316	0.026781	0.003808	0.038497	0.078818	0.065064	0.070368	0.061377	0.066119	0.057238	0.068351	0.055989	0.061598
263														0.0029	0.003462	0.003077	0.026538	0.003451	0.038731	0.078776	0.065146	0.070779	0.061179	0.066401	0.05704	0.068232	0.056198	0.061701
263														0.00316	0.0033	0.002723	0.027096	0.003289	0.038193	0.079476	0.065066	0.070336	0.060376	0.066404	0.057145	0.068401	0.05584	0.061913
263														0.00316	0.003687	0.002732	0.026772	0.003676	0.038266	0.079038	0.065574	0.071013	0.059253	0.066954	0.056857	0.067742	0.055554	0.061167
263														0.00269	0.003025	0.00264	0.026453	0.003014	0.039049	0.078864	0.065797	0.070485	0.05859	0.067172	0.05691	0.06808	0.055911	0.061551
263														0.00263	0.003337	0.003107	0.026267	0.003326	0.038308	0.078986	0.065409	0.070283	0.057787	0.06742	0.056552	0.067686	0.055438	0.061086
263														0.00299	0.003023	0.002803	0.026033	0.003012	0.038246	0.079303	0.065376	0.069692	0.057283	0.067289	0.056525	0.067906	0.055891	0.060882
263														0.00333	0.003783	0.002697	0.026626	0.003772	0.038271	0.078933	0.06526	0.070064	0.056596	0.066981	0.057032	0.067998	0.056437	0.061055
263														0.00357	0.003514	0.002777	0.026678	0.003503	0.037763	0.078754	0.065016	0.070194	0.056367	0.066922	0.057175	0.068481	0.055835	0.06123
263														0.00335	0.003724	0.00253	0.026171	0.003713	0.037843	0.078811	0.06535	0.07011	0.056021	0.06643	0.05757	0.069165	0.056388	0.061901
263														0.00282	0.003574	0.002563	0.026129	0.003563	0.037823	0.079114	0.065299	0.069709	0.056236	0.066581	0.05796	0.070562	0.056023	0.061807
263														0.003	0.003508	0.002928	0.025695	0.003497	0.037808	0.07882	0.065648	0.070345	0.056483	0.066404	0.058331	0.071305	0.056095	0.061456
263														0.0033	0.003333	0.002791	0.025997	0.003322	0.038242	0.07937	0.065042	0.070264	0.056076	0.066698	0.058518	0.071189	0.056317	0.061642
263														0.0026	0.003512	0.002643	0.026143	0.003501	0.037889	0.079222	0.064957	0.069987	0.056656	0.066496	0.058529	0.071107	0.056827	0.061966
263														0.00295	0.003844	0.002927	0.026228	0.003833	0.037828	0.079567	0.065394	0.070122	0.056369	0.066832	0.059157	0.070656	0.056776	0.062
263														0.00251	0.003574	0.003521	0.026442	0.003563	0.037785	0.079151	0.065068	0.070329	0.056216	0.066532	0.059076	0.069732	0.055995	0.062344
263														0.00313	0.003491	0.002893	0.026276	0.00348	0.038001	0.07975	0.065116	0.069982	0.056506	0.066726	0.059817	0.069558	0.055885	0.061606
263														0.00326	0.003196	0.00305	0.026583	0.003185	0.037778	0.079096	0.064752	0.069732	0.056537	0.066496	0.060346	0.068847	0.056817	0.062184
263														0.00256	0.003488	0.002835	0.027078	0.003477	0.037639	0.078825	0.065057	0.069732	0.056407	0.066395	0.061306	0.068773	0.056415	0.061437
263														0.00258	0.003219	0.002437	0.026805	0.003208	0.037095	0.078685	0.064785	0.069214	0.057018	0.066486	0.061612	0.068968	0.055608	0.062018
263														0.0025	0.003556	0.002625	0.026892	0.003545	0.037489	0.078802	0.064997	0.069712	0.056735	0.065783	0.061175	0.068598	0.055747	0.061372
263														0.00235	0.003348	0.002413	0.027146	0.003337	0.037324	0.078631	0.065011	0.069071	0.057131	0.065855	0.061757	0.068538	0.056103	0.062159
263														0.00237	0.003517	0.00263	0.026913	0.003506	0.03711	0.078927	0.065097	0.069329	0.057683	0.066	0.062063	0.068519	0.056496	0.062063
263														0.00231	0.003434	0.002899	0.026671	0.003423	0.036794	0.078909	0.064867	0.069719	0.058107	0.066145	0.062908	0.068657	0.055808	0.062556
263														0.00191	0.003428	0.002493	0.027285	0.003417	0.036915	0.079808	0.065571	0.069618	0.058264	0.066343	0.063384	0.068209	0.056321	0.062754
263														0.00189	0.003222	0.002155	0.026771	0.003211	0.037286	0.079627	0.065174	0.069722	0.058229	0.066067	0.064061	0.067983	0.055607	0.061999
263														0.00264	0.003324	0.002197	0.02679	0.003313	0.036796	0.079882	0.065364	0.070071	0.057423	0.06617	0.064248	0.068421	0.055897	0.062618
263														0.0028	0.003689	0.002442	0.026738	0.003678	0.036871	0.080185	0.06567	0.06985	0.057252	0.066093	0.064591	0.068458	0.056035	0.062718
263														0.00252	0.003419	0.002399	0.027142	0.003408	0.036891	0.081071	0.0655	0.069874	0.057005	0.065557	0.065133	0.067823	0.055502	0.062642
263														0.00226	0.003333	0.002966	0.02668	0.003322	0.03694	0.08157	0.06534	0.070134	0.055956	0.065272	0.066062	0.06759	0.055715	0.063111
263														0.00238	0.003962	0.002439	0.027387	0.003951	0.036862	0.082573	0.065554	0.070131	0.05623	0.066221	0.066319	0.068403	0.055419	0.062338
263														0.00214	0.003291	0.002561	0.027666	0.00328	0.036604	0.083749	0.065479	0.070186	0.056742	0.06564	0.066248	0.067903	0.055569	0.062046
263														0.00205	0.003223	0.002777	0.026615	0.003212	0.036069	0.084679	0.065439	0.070445	0.056194	0.066148	0.066242	0.067725	0.055471	0.062477
263														0.00232	0.003215	0.002969	0.025823	0.003204	0.03619	0.085288	0.065455	0.07031	0.056436	0.065487	0.067257	0.068067	0.05614	0.062098
263														0.00217	0.0028	0.002976	0.025155	0.002789	0.036464	0.085348	0.065294	0.070385	0.056654	0.066166	0.067571	0.068398	0.055852	0.062174
263														0.00273	0.002927	0.002676	0.025943	0.002916	0.03602	0.08542	0.06564	0.069695	0.056196	0.066496	0.068394	0.069179	0.056295	0.062098
263														0.00193	0.003216	0.002778	0.027749	0.003205	0.035913	0.084861	0.065617	0.070025	0.056738	0.066741	0.069085	0.068928	0.055915	0.062015
263														0.00229	0.00268	0.002733	0.028854	0.002669	0.035661	0.08437	0.065858	0.070693	0.056661	0.067141	0.069217	0.069278	0.05558	0.061933
263														0.00185	0.002715	0.002795	0.027545	0.002704	0.035592	0.083855	0.065412	0.069917	0.057072	0.067134	0.069787	0.069313	0.055541	0.062027
263														0.00231	0.002663	0.002376	0.025861	0.002652	0.035189	0.082697	0.065615	0.069414	0.057483	0.066817	0.070045	0.069332	0.055639	0.061776
263														0.00223	0.002524	0.002213	0.025395	0.002513	0.035294	0.08176	0.066061	0.069586	0.057315	0.066595	0.0703	0.069001	0.056298	0.061949
263														0.00212	0.002944	0.002301	0.025658	0.002933	0.035129	0.081281	0.066339	0.069649	0.056971	0.06723	0.07024	0.069244	0.056159	0.062567
263														0.00221	0.002968	0.00244	0.025731	0.002957	0.03578	0.080697	0.066109	0.069368	0.057065	0.066816	0.070884	0.069153	0.056374	0.062518
263														0.00215	0.002916	0.00243	0.025174	0.002905	0.035742	0.08131	0.066119	0.070025	0.057505	0.066455	0.071291	0.069069	0.055682	0.062284
263														0.00257	0.003191	0.002632	0.024754	0.00318	0.035196	0.081272	0.066231	0.069557	0.057721	0.066982	0.071508	0.068882	0.056127	0.062423
263														0.00276	0.003074	0.002614	0.024021	0.003063	0.034932	0.080997	0.066444	0.06968	0.0579	0.066918	0.071765	0.069137	0.055899	0.062705
263														0.00258	0.003074	0.002794	0.024028	0.003063	0.034999	0.080728	0.066477	0.069467	0.058993	0.067144	0.072347	0.069371	0.055386	0.062534
263														0.0026	0.002903	0.002823	0.024541	0.002892	0.035407	0.081106	0.066272	0.06973	0.059408	0.066593	0.071999	0.069825	0.055342	0.062439
263														0.00356	0.003007	0.002838	0.024249	0.002996	0.035288	0.081605	0.066446	0.069693	0.059753	0.067123	0.072616	0.071029	0.055181	0.062549
263														0.00347	0.003432	0.002171	0.024137	0.003421	0.035246	0.080867	0.066511	0.06941	0.059955	0.066725	0.072414	0.071564	0.055023	0.062524
263														0.00384	0.003003	0.0024	0.024412	0.002992	0.035091	0.081193	0.066394	0.069493	0.059678	0.067278	0.072197	0.073141	0.055169	0.062724
263														0.00403	0.003461	0.00231	0.023682	0.00345	0.035486	0.081457	0.06599	0.069134	0.059248	0.066849	0.072487	0.073145	0.055087	0.062388
263														0.00413	0.003119	0.002248	0.024211	0.003108	0.035196	0.081203	0.066424	0.06926	0.059131	0.066947	0.072294	0.072593	0.055065	0.062691
263														0.00482	0.003257	0.002855	0.024088	0.003246	0.035246	0.081116	0.06619	0.069287	0.057968	0.067224	0.072662	0.071849	0.055202	0.062545
263														0.00459	0.003324	0.002694	0.024342	0.003313	0.035517	0.081445	0.066145	0.069627	0.057643	0.066397	0.071797	0.070933	0.05429	0.062735
263														0.00424	0.003064	0.002068	0.025586	0.003053	0.035364	0.081433	0.066176	0.069194	0.057088	0.066384	0.072339	0.069925	0.054686	0.062664
263														0.00492	0.003153	0.001992	0.026751	0.003142	0.03487	0.082033	0.065943	0.068907	0.05687	0.066683	0.072281	0.069379	0.05437	0.063004
263														0.0044	0.003093	0.002377	0.026369	0.003082	0.034807	0.081212	0.066497	0.069045	0.055984	0.065963	0.072023	0.069546	0.054885	0.063122
263														0.00392	0.003636	0.002451	0.025222	0.003625	0.034938	0.081698	0.06645	0.069013	0.055835	0.066583	0.072183	0.069338	0.05454	0.06245
263														0.00373	0.003595	0.002449	0.024327	0.003584	0.0345	0.081415	0.065898	0.069383	0.056203	0.066217	0.071788	0.069685	0.054214	0.062629
263														0.00279	0.003485	0.002179	0.02379	0.003474	0.034365	0.082024	0.066374	0.069461	0.05646	0.06677	0.072342	0.069888	0.054894	0.062793
263														0.00269	0.002911	0.002224	0.023669	0.0029	0.03485	0.081722	0.065923	0.069476	0.056757	0.066692	0.07215	0.070104	0.054638	0.062746
263														0.00264	0.003365	0.002175	0.023935	0.003354	0.034995	0.08223	0.065631	0.069094	0.056315	0.066313	0.072362	0.069685	0.05499	0.062304
263														0.00285	0.003101	0.002393	0.023593	0.00309	0.034788	0.081503	0.065275	0.069221	0.056776	0.065985	0.072177	0.069789	0.054844	0.062659
263														0.00322	0.003039	0.002369	0.023787	0.003028	0.034691	0.082294	0.065667	0.069658	0.057	0.066017	0.072433	0.069736	0.054101	0.06217
263														0.00326	0.003442	0.002264	0.02429	0.003431	0.034603	0.081732	0.065713	0.069436	0.056756	0.066295	0.072548	0.069586	0.053681	0.062281
263														0.00323	0.002909	0.00261	0.023743	0.002898	0.034627	0.082095	0.065071	0.069785	0.056673	0.066873	0.072595	0.069737	0.054041	0.062191
263														0.00428	0.003168	0.002192	0.024065	0.003157	0.034426	0.081901	0.065643	0.069243	0.05658	0.066393	0.072747	0.069785	0.053966	0.062315
263														0.00451	0.003013	0.002536	0.02567	0.003002	0.033793	0.082299	0.065493	0.069069	0.056461	0.066128	0.072595	0.069543	0.054179	0.062828
263														0.00567	0.002674	0.00178	0.026686	0.002663	0.034095	0.081556	0.065467	0.06955	0.055905	0.06599	0.072243	0.069651	0.054378	0.062763
263														0.00522	0.003098	0.002377	0.025706	0.003087	0.033903	0.08186	0.065049	0.068894	0.056555	0.066707	0.072584	0.069409	0.054048	0.061979
263														0.00508	0.003214	0.002469	0.02372	0.003203	0.034149	0.081938	0.065585	0.069095	0.056417	0.066597	0.072705	0.068847	0.054165	0.062413
263														0.00462	0.003072	0.0023	0.024077	0.003061	0.034299	0.081966	0.065222	0.068937	0.056064	0.066147	0.072572	0.068896	0.053919	0.062551
263														0.00413	0.003205	0.002467	0.025977	0.003194	0.034306	0.081621	0.065338	0.069539	0.055478	0.065961	0.072614	0.068605	0.054334	0.062033
263														0.00392	0.003495	0.002613	0.02639	0.003484	0.033989	0.081967	0.065048	0.069205	0.055685	0.066257	0.072354	0.068811	0.053885	0.062231
263														0.00361	0.004284	0.002833	0.025478	0.004273	0.033844	0.081532	0.065456	0.069164	0.055168	0.066076	0.072016	0.068908	0.054223	0.062251
263														0.00305	0.004492	0.002665	0.023794	0.004481	0.034469	0.081718	0.065098	0.068774	0.055123	0.065665	0.072475	0.068541	0.054459	0.061934
263														0.00296	0.00522	0.002002	0.022685	0.005209	0.033941	0.082335	0.064503	0.06959	0.055643	0.065749	0.071779	0.069238	0.055032	0.061514
263														0.00264	0.00518	0.002166	0.022601	0.005169	0.03392	0.082444	0.064667	0.069502	0.055578	0.06615	0.071418	0.069627	0.055429	0.062386
263														0.00277	0.005423	0.002468	0.023297	0.005412	0.033449	0.08224	0.064524	0.069581	0.055878	0.066415	0.071779	0.069715	0.055717	0.061744
263														0.0022	0.004708	0.002353	0.023167	0.004697	0.033223	0.082106	0.065524	0.069847	0.056001	0.066278	0.071177	0.069443	0.055493	0.062004
263														0.00264	0.005093	0.002301	0.022911	0.005082	0.032877	0.082139	0.064531	0.069832	0.055829	0.066334	0.071005	0.069493	0.05498	0.062119
263														0.00221	0.004567	0.002395	0.022411	0.004556	0.033484	0.082486	0.065007	0.070029	0.056264	0.066441	0.070946	0.069986	0.054583	0.062304
263														0.00227	0.004362	0.002584	0.022593	0.004351	0.033055	0.082644	0.065267	0.070118	0.056367	0.067027	0.071247	0.070233	0.054628	0.062302
263														0.00196	0.00455	0.002155	0.022553	0.004539	0.033088	0.082109	0.065197	0.070047	0.056059	0.066535	0.071106	0.069387	0.05434	0.062267
263														0.00219	0.003894	0.0024	0.022087	0.003883	0.033358	0.0827	0.065132	0.070156	0.056188	0.066535	0.070706	0.06903	0.054708	0.062229
263														0.00193	0.003375	0.002321	0.022513	0.003364	0.033337	0.08241	0.0655	0.070015	0.056199	0.067051	0.070903	0.068683	0.054371	0.062259
263														0.0022	0.003424	0.002638	0.022177	0.003413	0.033192	0.082391	0.06529	0.070357	0.055929	0.066749	0.070718	0.068833	0.054809	0.062037
263														0.00218	0.003768	0.002428	0.022181	0.003757	0.033388	0.082015	0.065477	0.070117	0.056392	0.066524	0.070624	0.068872	0.05476	0.062083
263														0.00203	0.003062	0.002314	0.022495	0.003051	0.033229	0.082393	0.065123	0.070416	0.056322	0.066444	0.071505	0.068494	0.05485	0.062369
263														0.00203	0.003405	0.00231	0.022639	0.003394	0.033038	0.08265	0.065085	0.070485	0.056329	0.067164	0.07167	0.06869	0.054297	0.062698
263														0.00165	0.003108	0.002161	0.022428	0.003097	0.032909	0.082749	0.065053	0.07025	0.055995	0.066311	0.071807	0.068808	0.054333	0.062131
263														0.00218	0.003388	0.002448	0.022064	0.003377	0.03346	0.083492	0.065527	0.070153	0.056054	0.066218	0.071777	0.068557	0.054247	0.061959
263														0.00245	0.002705	0.002419	0.022418	0.002694	0.032682	0.083554	0.064786	0.069877	0.055232	0.066852	0.072138	0.068958	0.054785	0.061804
263														0.00243	0.00301	0.002259	0.022379	0.002999	0.032858	0.082899	0.064668	0.070022	0.055722	0.066984	0.07201	0.068679	0.054419	0.062101
263														0.00201	0.003103	0.0021	0.022029	0.003092	0.03275	0.083093	0.065082	0.070064	0.055578	0.066608	0.072177	0.068817	0.053908	0.061993
263														0.00221	0.002822	0.001854	0.021595	0.002811	0.032911	0.082826	0.065169	0.070102	0.055745	0.066445	0.072842	0.068488	0.053891	0.061917
263														0.00215	0.003069	0.002015	0.022393	0.003058	0.033638	0.082987	0.06522	0.069821	0.055731	0.066405	0.072892	0.068779	0.053527	0.062075
263														0.00222	0.003241	0.002655	0.022133	0.00323	0.032416	0.08236	0.06519	0.069846	0.055567	0.066663	0.072527	0.068492	0.054176	0.061917
263														0.00204	0.003093	0.002287	0.022349	0.003082	0.03302	0.081989	0.065391	0.069579	0.055411	0.066316	0.072436	0.06878	0.054035	0.062002
263														0.00162	0.003103	0.002573	0.022191	0.003092	0.032816	0.081975	0.065498	0.070068	0.055635	0.066789	0.073054	0.068754	0.054709	0.06184
263														0.00232	0.003053	0.002387	0.021704	0.003042	0.0326	0.081385	0.065077	0.069216	0.05552	0.066178	0.072697	0.068687	0.054412	0.061872
263														0.00223	0.00296	0.002618	0.021695	0.002949	0.032351	0.081134	0.065233	0.0697	0.055253	0.065804	0.073283	0.068733	0.054106	0.061836
263														0.00166	0.002487	0.002674	0.020865	0.002476	0.032297	0.081172	0.065132	0.069311	0.055351	0.065769	0.072896	0.068422	0.054023	0.06193
263														0.00175	0.003164	0.002906	0.021726	0.003153	0.032487	0.080549	0.064471	0.069627	0.055687	0.06557	0.073657	0.068671	0.054342	0.061432
263														0.00165	0.002978	0.002571	0.02145	0.002967	0.032139	0.080944	0.06491	0.069746	0.055358	0.065849	0.073511	0.067966	0.054334	0.061596
263														0.00194	0.003166	0.002663	0.02169	0.003155	0.032576	0.081131	0.065025	0.070085	0.05525	0.065635	0.07328	0.06789	0.053913	0.06126
263														0.00192	0.002898	0.00244	0.021503	0.002887	0.032375	0.081281	0.065043	0.070042	0.05509	0.066002	0.073773	0.067454	0.053776	0.060913
263														0.00203	0.003206	0.002584	0.020953	0.003195	0.032473	0.080574	0.065259	0.070316	0.055238	0.065632	0.074213	0.067765	0.053494	0.061439
263														0.00169	0.002915	0.002274	0.021146	0.002904	0.032276	0.080898	0.064938	0.070118	0.055517	0.06545	0.073561	0.067977	0.053413	0.061241
263														0.00234	0.0029	0.002534	0.021253	0.002889	0.032163	0.080837	0.064809	0.070284	0.055061	0.065893	0.073572	0.068724	0.054244	0.061733
263														0.00197	0.002846	0.002039	0.021014	0.002835	0.032157	0.081184	0.065185	0.070075	0.054588	0.065657	0.073457	0.068695	0.053896	0.062335
263														0.0021	0.002885	0.002132	0.020978	0.002874	0.031562	0.08065	0.065101	0.070132	0.054545	0.065548	0.074065	0.068598	0.054309	0.06187
263														0.00176	0.002587	0.002013	0.020928	0.002576	0.031582	0.080908	0.064843	0.070184	0.054741	0.066309	0.074217	0.068973	0.054046	0.062363
263														0.0025	0.00295	0.002043	0.021277	0.002939	0.031816	0.081036	0.064711	0.069977	0.054705	0.065532	0.074477	0.068934	0.053857	0.06217
263														0.00229	0.00309	0.002427	0.020354	0.003079	0.031571	0.081193	0.064998	0.069423	0.054551	0.065883	0.074224	0.068707	0.05394	0.062009
263														0.00159	0.002719	0.002162	0.021282	0.002708	0.031396	0.081129	0.065097	0.069546	0.05509	0.065944	0.074285	0.069031	0.053972	0.061491
263														0.00182	0.002576	0.002148	0.021067	0.002565	0.031401	0.081088	0.064902	0.069999	0.055277	0.065935	0.074165	0.068872	0.054248	0.061279
263														0.00212	0.00284	0.002171	0.021618	0.002829	0.031594	0.08128	0.065239	0.069101	0.05485	0.066305	0.074049	0.068422	0.053873	0.061432
263														0.00208	0.002852	0.002492	0.021301	0.002841	0.031385	0.081361	0.065325	0.069483	0.055182	0.06605	0.074445	0.068992	0.053812	0.061049
263														0.00193	0.003047	0.00193	0.021302	0.003036	0.031777	0.081225	0.06573	0.069707	0.055693	0.065913	0.07479	0.068902	0.053809	0.061024
263														0.00216	0.003054	0.001925	0.021309	0.003043	0.031736	0.081248	0.065342	0.069995	0.056043	0.066042	0.074727	0.069146	0.053434	0.06162
263														0.00235	0.003565	0.001962	0.022082	0.003554	0.031299	0.081185	0.065144	0.070004	0.055535	0.06572	0.075072	0.068978	0.053935	0.061154
263														0.00237	0.003275	0.002483	0.022837	0.003264	0.031729	0.081297	0.064605	0.069825	0.05586	0.065567	0.074313	0.068791	0.054236	0.061473
263														0.00236	0.002913	0.002595	0.023094	0.002902	0.031583	0.081084	0.064757	0.070178	0.055424	0.065397	0.074981	0.068382	0.054281	0.061895
263														0.00264	0.002874	0.002216	0.023262	0.002863	0.031296	0.081266	0.065224	0.069969	0.056047	0.065037	0.075	0.068735	0.054508	0.061314
263														0.0028	0.002894	0.00182	0.023193	0.002883	0.031313	0.081673	0.065435	0.069877	0.055882	0.064763	0.074722	0.069145	0.054033	0.0613
263														0.00259	0.003304	0.002081	0.023077	0.003293	0.030956	0.081379	0.065166	0.069553	0.055974	0.064937	0.07459	0.069971	0.054526	0.061441
263														0.0025	0.002795	0.001906	0.021905	0.002784	0.030947	0.081597	0.065446	0.068937	0.055951	0.064837	0.074871	0.07096	0.054314	0.061899
263														0.00276	0.002678	0.002444	0.021053	0.002667	0.030916	0.081678	0.065496	0.070006	0.055873	0.065565	0.074798	0.070933	0.054589	0.061353
263														0.00264	0.002591	0.002569	0.020809	0.00258	0.03073	0.081573	0.065263	0.070035	0.056349	0.065335	0.074831	0.070897	0.05449	0.061217
263														0.00199	0.002765	0.002338	0.021928	0.002754	0.03056	0.081218	0.065169	0.069747	0.056135	0.065882	0.074472	0.069231	0.054425	0.061234
263														0.00207	0.003272	0.002241	0.023737	0.003261	0.030265	0.081119	0.065255	0.069848	0.056646	0.065397	0.074431	0.068467	0.054296	0.061588
263														0.0025	0.003088	0.00244	0.024292	0.003077	0.030589	0.081048	0.065359	0.069466	0.056841	0.065454	0.074218	0.068152	0.054145	0.061103
263														0.00207	0.003061	0.00175	0.022524	0.00305	0.030111	0.08116	0.065195	0.06947	0.05776	0.065541	0.074432	0.0681	0.054558	0.06113
263														0.00173	0.002848	0.002166	0.020995	0.002837	0.030174	0.080885	0.065822	0.069254	0.058853	0.065429	0.074826	0.068205	0.054391	0.0612
263														0.00194	0.003217	0.002429	0.019965	0.003206	0.030527	0.081111	0.065269	0.068997	0.060031	0.065935	0.0744	0.068221	0.054389	0.06133
263														0.00201	0.003293	0.00177	0.019615	0.003282	0.030143	0.080564	0.065428	0.069182	0.060759	0.0651	0.074668	0.068228	0.054347	0.061553
263														0.0015	0.003013	0.002071	0.019202	0.003002	0.029774	0.081024	0.065838	0.069624	0.062007	0.065672	0.074961	0.068241	0.054594	0.061561
263														0.00184	0.002877	0.00247	0.019216	0.002866	0.030107	0.080561	0.065533	0.069544	0.063273	0.065951	0.074663	0.068164	0.054327	0.061605
263														0.00193	0.002748	0.001992	0.019445	0.002737	0.030125	0.080342	0.065462	0.069705	0.063535	0.065169	0.074851	0.068172	0.054826	0.062233
263														0.00168	0.002336	0.001913	0.019188	0.002325	0.029972	0.080776	0.065756	0.069587	0.063587	0.06525	0.075089	0.067779	0.054668	0.06177
263														0.00168	0.002791	0.00163	0.019067	0.00278	0.029971	0.080968	0.06556	0.069722	0.062476	0.064988	0.075221	0.06821	0.054368	0.06193
263														0.00156	0.002693	0.001871	0.01903	0.002682	0.030473	0.080746	0.065474	0.069784	0.061356	0.065236	0.075381	0.06853	0.054208	0.062177
263														0.00199	0.002873	0.001949	0.019501	0.002862	0.030186	0.080784	0.065381	0.069441	0.060287	0.065123	0.07505	0.068297	0.053753	0.061846
263														0.00229	0.002921	0.00164	0.019489	0.00291	0.030265	0.080691	0.0657	0.069583	0.058921	0.065269	0.075605	0.068658	0.053976	0.061687
263														0.00232	0.002792	0.002116	0.01933	0.002781	0.030144	0.080109	0.065391	0.069269	0.057596	0.06516	0.075343	0.068445	0.053575	0.062074
263														0.00294	0.002437	0.0016	0.019673	0.002426	0.030129	0.080518	0.065426	0.069427	0.056419	0.065133	0.074804	0.068478	0.053457	0.061389
263														0.00308	0.002701	0.001942	0.01918	0.00269	0.029735	0.080612	0.065731	0.069717	0.055812	0.065018	0.074961	0.067857	0.05417	0.061978
263														0.00299	0.003153	0.00173	0.01939	0.003142	0.02999	0.081002	0.065801	0.070044	0.055249	0.064947	0.075493	0.067995	0.054189	0.061361
263														0.00332	0.0025	0.001822	0.01939	0.002489	0.029987	0.080817	0.065572	0.069846	0.055195	0.064895	0.075496	0.06812	0.054748	0.061348
263														0.00303	0.002658	0.001886	0.01905	0.002647	0.030181	0.080722	0.06541	0.069869	0.05511	0.064639	0.075453	0.067542	0.055294	0.060972
263														0.00312	0.002876	0.002333	0.019774	0.002865	0.030035	0.080518	0.065364	0.069706	0.054899	0.064379	0.075271	0.06819	0.055195	0.061166
263														0.00276	0.003122	0.002456	0.019073	0.003111	0.029188	0.08006	0.065816	0.069679	0.05543	0.064799	0.07534	0.068301	0.055591	0.061354
263														0.00254	0.002827	0.002611	0.018659	0.002816	0.029155	0.080731	0.065748	0.069637	0.05556	0.064646	0.075459	0.068155	0.055042	0.061298
263														0.00195	0.002852	0.002418	0.019258	0.002841	0.029824	0.080407	0.064844	0.069784	0.055632	0.064629	0.07543	0.067968	0.05512	0.060733
263														0.0019	0.00214	0.00193	0.018826	0.002129	0.029362	0.080606	0.065177	0.070231	0.056033	0.064776	0.075257	0.068377	0.055147	0.060962
263														0.00209	0.002458	0.002075	0.018967	0.002447	0.028946	0.0799	0.064916	0.069149	0.055852	0.064612	0.076197	0.068585	0.054944	0.061327
263														0.00224	0.002674	0.002839	0.018831	0.002663	0.029672	0.08073	0.064939	0.069454	0.056324	0.065196	0.075162	0.06854	0.054941	0.060823
263														0.00219	0.002302	0.002159	0.018977	0.002291	0.029156	0.080813	0.065154	0.069154	0.056444	0.064813	0.075602	0.068534	0.054887	0.061595
263														0.0021	0.002862	0.00194	0.019342	0.002851	0.029359	0.080561	0.064786	0.068713	0.056248	0.065135	0.075591	0.06855	0.055512	0.06131
263														0.00245	0.002376	0.002183	0.018791	0.002365	0.028955	0.080766	0.064832	0.068847	0.056293	0.064582	0.075813	0.068452	0.054802	0.060962
263														0.00185	0.002347	0.002128	0.018373	0.002336	0.029293	0.08071	0.065304	0.068845	0.056515	0.06487	0.076002	0.068407	0.054863	0.061209
263														0.00205	0.002031	0.002395	0.018623	0.00202	0.028684	0.081075	0.064748	0.069066	0.055986	0.065025	0.075685	0.06891	0.054837	0.061065
263														0.00227	0.002753	0.001968	0.018674	0.002742	0.028798	0.081044	0.065265	0.069445	0.056006	0.064761	0.075896	0.068644	0.05538	0.06168
263														0.00199	0.002771	0.002187	0.01851	0.00276	0.028899	0.081179	0.064874	0.069234	0.056416	0.064183	0.075593	0.068974	0.055436	0.061291
263														0.00168	0.002372	0.00173	0.018578	0.002361	0.029048	0.081104	0.064745	0.069685	0.056475	0.064305	0.075724	0.069293	0.05562	0.061261
263														0.00202	0.00243	0.002041	0.018381	0.002419	0.028853	0.081131	0.065273	0.069358	0.056228	0.06446	0.075597	0.069535	0.055723	0.060681
263														0.00185	0.002483	0.001869	0.017891	0.002472	0.028678	0.081465	0.065182	0.069633	0.056336	0.064798	0.076103	0.069627	0.055393	0.061003
263														0.00219	0.002602	0.00207	0.018052	0.002591	0.028274	0.081345	0.064867	0.069506	0.056288	0.064549	0.075972	0.068752	0.055473	0.060828
263														0.00201	0.00308	0.002429	0.018267	0.003069	0.028227	0.08106	0.064282	0.069189	0.055981	0.064103	0.075567	0.068692	0.055504	0.061007
263														0.00192	0.003356	0.00176	0.018087	0.003345	0.028576	0.08085	0.065225	0.069376	0.055642	0.064764	0.07606	0.068129	0.054858	0.060667
263														0.00168	0.002456	0.00179	0.018463	0.002445	0.028708	0.081422	0.064602	0.069215	0.055834	0.06431	0.075611	0.067722	0.054862	0.060854
263														0.00212	0.002644	0.0017	0.018239	0.002633	0.028375	0.080952	0.064894	0.068789	0.056162	0.064178	0.075607	0.067482	0.055336	0.060426
263														0.00188	0.002844	0.002153	0.017947	0.002833	0.028102	0.081133	0.064465	0.068953	0.055178	0.064731	0.075693	0.067379	0.055139	0.060095
263														0.00195	0.002887	0.00199	0.017644	0.002876	0.028097	0.081172	0.064859	0.068743	0.055056	0.064431	0.075611	0.067305	0.054711	0.060202
263														0.00165	0.002862	0.002218	0.017547	0.002851	0.028071	0.08119	0.064912	0.069212	0.05537	0.064702	0.076214	0.06739	0.055111	0.060079
263														0.00124	0.003227	0.001945	0.017491	0.003216	0.028317	0.081139	0.065237	0.068527	0.054974	0.064133	0.076403	0.067922	0.055469	0.060745
263														0.00193	0.002094	0.002123	0.017869	0.002083	0.027759	0.081373	0.064618	0.069306	0.055028	0.06459	0.076059	0.06789	0.05503	0.060412
263														0.00201	0.002522	0.001903	0.017976	0.002511	0.027932	0.081013	0.064863	0.068845	0.055542	0.0644	0.075744	0.068325	0.055104	0.060581
263														0.00226	0.002888	0.001957	0.018284	0.002877	0.027672	0.080758	0.064698	0.069035	0.055012	0.064745	0.076293	0.068811	0.055769	0.060819
263														0.00222	0.003109	0.0018	0.017968	0.003098	0.027558	0.080248	0.064948	0.068874	0.055632	0.065	0.076043	0.068136	0.055327	0.060765
263														0.00225	0.003033	0.002046	0.01779	0.003022	0.027779	0.080438	0.065582	0.069229	0.055175	0.064762	0.076773	0.068568	0.055675	0.060748
263														0.00265	0.002482	0.001941	0.017771	0.002471	0.02718	0.0806	0.064874	0.069103	0.055747	0.064757	0.076004	0.068856	0.055882	0.061161
263														0.00301	0.002364	0.002238	0.018116	0.002353	0.027286	0.080799	0.065033	0.068923	0.055871	0.064759	0.075761	0.068959	0.055912	0.060421
263														0.00299	0.002486	0.00156	0.017531	0.002475	0.027291	0.080839	0.064903	0.068904	0.055611	0.064697	0.076389	0.068867	0.055725	0.060736
263														0.00367	0.00259	0.0018	0.017383	0.002579	0.027837	0.080828	0.064903	0.068796	0.055574	0.065246	0.076242	0.068668	0.055724	0.060888
263														0.0035	0.002121	0.00172	0.017327	0.00211	0.027586	0.080819	0.064691	0.068842	0.055374	0.06472	0.077003	0.068463	0.055354	0.060719
263														0.00375	0.002826	0.002017	0.017236	0.002815	0.027415	0.081162	0.064266	0.069117	0.055055	0.064782	0.076711	0.068497	0.055974	0.06077
263														0.00393	0.002603	0.001997	0.0184	0.002592	0.027134	0.080995	0.064113	0.068876	0.055569	0.064895	0.077152	0.068419	0.055927	0.061603
263														0.00397	0.002491	0.00176	0.02083	0.00248	0.026788	0.080925	0.064596	0.068783	0.054932	0.065135	0.076736	0.068193	0.055545	0.061493
263														0.00452	0.002907	0.001989	0.022173	0.002896	0.02735	0.080973	0.064695	0.068982	0.054898	0.065174	0.076383	0.067593	0.055895	0.061079
263														0.00401	0.002488	0.0018	0.023138	0.002477	0.027202	0.080325	0.064442	0.068941	0.055387	0.065418	0.076108	0.067627	0.055054	0.061583
263														0.00384	0.003018	0.001858	0.020896	0.003007	0.027189	0.080316	0.064478	0.068706	0.055108	0.065276	0.07617	0.06811	0.055198	0.060945
263														0.00388	0.002268	0.002153	0.018451	0.002257	0.027079	0.080863	0.064585	0.068687	0.05506	0.064866	0.076013	0.067651	0.055089	0.061286
263														0.00405	0.002692	0.00204	0.017508	0.002681	0.026965	0.080131	0.064682	0.069148	0.055231	0.065051	0.076112	0.067532	0.055203	0.061217
263														0.00379	0.002195	0.002499	0.017791	0.002184	0.026716	0.081152	0.065246	0.069381	0.05494	0.065141	0.075869	0.067848	0.054966	0.061858
263														0.00336	0.0027	0.00192	0.017549	0.002689	0.02714	0.081291	0.064834	0.069201	0.055459	0.064737	0.075902	0.067851	0.055407	0.061627
263														0.00259	0.00224	0.003223	0.017745	0.002229	0.026839	0.080904	0.06491	0.069427	0.055292	0.064851	0.075626	0.067693	0.055404	0.061762
263														0.0031	0.00249	0.004336	0.017813	0.002479	0.02702	0.081091	0.064852	0.069375	0.055104	0.064421	0.075497	0.067771	0.055833	0.061659
263														0.00223	0.002998	0.006117	0.018005	0.002987	0.026674	0.08083	0.06492	0.068893	0.054832	0.06457	0.075819	0.067604	0.055987	0.061195
263														0.0025	0.002656	0.006157	0.017223	0.002645	0.026845	0.081038	0.064987	0.069548	0.055553	0.064365	0.076147	0.067609	0.0556	0.062067
263														0.0025	0.002733	0.005633	0.017596	0.002722	0.026651	0.080844	0.065471	0.069539	0.055238	0.063897	0.075876	0.067689	0.055416	0.061415
263														0.00269	0.002376	0.004832	0.017021	0.002365	0.02673	0.081376	0.064956	0.069633	0.055695	0.064221	0.075417	0.067671	0.055508	0.061959
263														0.00284	0.002755	0.003445	0.01707	0.002744	0.027283	0.081504	0.064892	0.069586	0.055027	0.06447	0.076305	0.067825	0.055099	0.061609
263														0.00283	0.002179	0.002741	0.016712	0.002168	0.027219	0.081199	0.06503	0.069401	0.055801	0.064507	0.075466	0.067926	0.055071	0.06226
263														0.00256	0.002857	0.002584	0.017047	0.002846	0.026312	0.08107	0.065221	0.0696	0.056288	0.064759	0.075383	0.068212	0.055257	0.061702
263														0.00224	0.003013	0.002906	0.016768	0.003002	0.026311	0.081335	0.064706	0.069934	0.056168	0.065209	0.075516	0.068207	0.055227	0.061301
263														0.00251	0.002685	0.002592	0.016777	0.002674	0.026133	0.081496	0.064967	0.069522	0.056284	0.064827	0.075373	0.068404	0.055249	0.061314
263														0.00209	0.002722	0.002114	0.016738	0.002711	0.026384	0.081126	0.065371	0.069161	0.056361	0.064741	0.075121	0.06848	0.055482	0.061289
263														0.00232	0.002681	0.001838	0.016438	0.00267	0.026114	0.081211	0.065507	0.06932	0.056411	0.064707	0.07538	0.068132	0.055711	0.061601
263														0.0024	0.00257	0.00158	0.016434	0.002559	0.026563	0.081555	0.06492	0.069009	0.056947	0.065379	0.075438	0.068523	0.055425	0.061435
263														0.00181	0.002722	0.002171	0.016985	0.002711	0.026036	0.080739	0.065304	0.068955	0.056146	0.065576	0.075697	0.068526	0.05546	0.061741
263														0.0019	0.00284	0.00174	0.016215	0.002829	0.02621	0.081496	0.065361	0.068903	0.056185	0.064835	0.075399	0.068229	0.05447	0.061363
263														0.00147	0.002874	0.001953	0.016167	0.002863	0.025873	0.0812	0.065402	0.069019	0.055729	0.065044	0.075189	0.068266	0.055135	0.061417
263														0.0013	0.00242	0.00176	0.016083	0.002409	0.026439	0.081388	0.065423	0.068951	0.055449	0.064518	0.075478	0.067935	0.055127	0.06128
263														0.00144	0.002477	0.001868	0.01634	0.002466	0.025832	0.081846	0.064975	0.069163	0.055689	0.064482	0.075826	0.068013	0.055058	0.061112
263														0.0022	0.002414	0.00178	0.016057	0.002403	0.025777	0.081864	0.065403	0.068855	0.055189	0.064909	0.075402	0.068146	0.055389	0.061052
263														0.00124	0.002346	0.00145	0.016535	0.002335	0.025089	0.082199	0.065174	0.068756	0.054956	0.064729	0.075488	0.068323	0.055024	0.061229
263														0.00158	0.002178	0.00181	0.016235	0.002167	0.025334	0.082367	0.064639	0.069283	0.055026	0.06512	0.075432	0.068385	0.055704	0.061645
263														0.00136	0.002368	0.00164	0.016402	0.002357	0.025649	0.082621	0.06485	0.069117	0.055092	0.064633	0.075413	0.068281	0.055927	0.061162
263														0.00161	0.002257	0.00175	0.016393	0.002246	0.025602	0.083189	0.064973	0.069298	0.05497	0.064451	0.075501	0.068224	0.055486	0.061272
263														0.00162	0.002128	0.001886	0.016107	0.002117	0.025259	0.083626	0.06448	0.068835	0.054979	0.064448	0.075569	0.068469	0.055855	0.060657
263														0.00178	0.001886	0.002082	0.015937	0.001875	0.024873	0.083234	0.06457	0.068831	0.05507	0.064894	0.075416	0.068664	0.055541	0.061141
263														0.00197	0.002109	0.002132	0.015944	0.002098	0.025697	0.083786	0.064566	0.069092	0.05521	0.064555	0.075717	0.068993	0.054572	0.060972
263														0.00218	0.002583	0.002061	0.016345	0.002572	0.02531	0.083483	0.064162	0.069062	0.055142	0.065095	0.075788	0.068611	0.054977	0.061404
263														0.00153	0.002109	0.001907	0.015699	0.002098	0.024755	0.083118	0.0646	0.069133	0.055232	0.065409	0.075625	0.068682	0.055168	0.061417
263														0.00202	0.001995	0.00165	0.015478	0.001984	0.02522	0.082606	0.064675	0.069369	0.05476	0.065014	0.07602	0.068733	0.055435	0.061302
263														0.00219	0.002227	0.002336	0.015832	0.002216	0.025009	0.082575	0.06463	0.068826	0.054876	0.065051	0.075775	0.069435	0.055751	0.061355
263														0.00273	0.002088	0.00141	0.015671	0.002077	0.024995	0.082736	0.064675	0.068709	0.054721	0.065038	0.075847	0.069826	0.055781	0.060833
263														0.00193	0.002299	0.00148	0.01611	0.002288	0.024735	0.082761	0.064615	0.06934	0.054915	0.065357	0.075803	0.070428	0.056419	0.060653
263														0.00236	0.002503	0.00176	0.016094	0.002492	0.024556	0.082128	0.064685	0.068988	0.055258	0.065651	0.075628	0.070837	0.055889	0.061209
263														0.00237	0.002339	0.002043	0.016251	0.002328	0.024981	0.08212	0.064835	0.069459	0.054713	0.065291	0.07627	0.071273	0.055747	0.060854
263														0.00203	0.002363	0.00174	0.015806	0.002352	0.024874	0.081854	0.064531	0.068862	0.055012	0.065309	0.075862	0.072163	0.056295	0.060709
263														0.00248	0.002432	0.001899	0.015935	0.002421	0.024801	0.082127	0.064961	0.068661	0.055154	0.065439	0.075677	0.072	0.055959	0.061009
263														0.00216	0.00203	0.002029	0.015448	0.002019	0.02504	0.081627	0.064786	0.06919	0.054924	0.06544	0.075583	0.072461	0.055918	0.061332
263														0.00233	0.002625	0.002028	0.015526	0.002614	0.024906	0.081367	0.064388	0.069151	0.055617	0.065324	0.075881	0.07145	0.055725	0.061353
263														0.00202	0.002312	0.002258	0.01547	0.002301	0.024364	0.081593	0.064378	0.06866	0.056255	0.064981	0.075476	0.070655	0.055696	0.061157
263														0.00228	0.00218	0.002266	0.015714	0.002169	0.024089	0.081076	0.065078	0.068428	0.056899	0.065657	0.075612	0.070008	0.055492	0.06115
263														0.00219	0.002329	0.002232	0.015115	0.002318	0.024333	0.081164	0.06412	0.068245	0.057316	0.065162	0.075243	0.068715	0.055318	0.060904
263														0.00343	0.002291	0.001886	0.015314	0.00228	0.024205	0.08047	0.064143	0.068448	0.057581	0.064749	0.075011	0.06902	0.055214	0.060863
263														0.00348	0.002364	0.001975	0.015246	0.002353	0.02475	0.080422	0.064068	0.068801	0.056937	0.065461	0.075848	0.06893	0.055272	0.060504
263														0.00365	0.002023	0.00124	0.015562	0.002012	0.024463	0.080335	0.064006	0.069038	0.056569	0.065749	0.075488	0.068617	0.055427	0.06102
263														0.00403	0.00286	0.001937	0.015536	0.002849	0.024224	0.080422	0.064257	0.068946	0.055699	0.065511	0.075578	0.068394	0.055077	0.060637
263														0.00375	0.002027	0.001926	0.015373	0.002016	0.023896	0.080285	0.063996	0.068629	0.055505	0.065466	0.075548	0.068874	0.054975	0.060193
263														0.00379	0.002116	0.002141	0.015638	0.002105	0.023892	0.080901	0.06398	0.068787	0.055422	0.065584	0.075658	0.06866	0.054684	0.060464
263														0.00408	0.001949	0.00162	0.015629	0.001938	0.024421	0.081126	0.064223	0.068678	0.055381	0.065571	0.07587	0.06839	0.054994	0.060046
263														0.00416	0.002503	0.00167	0.015393	0.002492	0.023955	0.081389	0.064034	0.068677	0.055458	0.065435	0.075523	0.068689	0.05521	0.060121
263														0.00405	0.002399	0.002122	0.015692	0.002388	0.023628	0.081287	0.064442	0.06859	0.055126	0.065277	0.075702	0.068699	0.055065	0.06023
263														0.00352	0.002212	0.00165	0.015437	0.002201	0.023624	0.082324	0.064706	0.068389	0.054948	0.065241	0.076018	0.067946	0.055275	0.060135
263														0.00275	0.002183	0.0018	0.015088	0.002172	0.023638	0.081813	0.064202	0.06825	0.055135	0.065398	0.075768	0.068448	0.055244	0.060191
263														0.00301	0.002355	0.001927	0.014149	0.002344	0.023402	0.08202	0.064718	0.069061	0.055195	0.065275	0.076307	0.068211	0.05564	0.060383
263														0.0024	0.002426	0.002154	0.015021	0.002415	0.023816	0.081638	0.064587	0.06831	0.055068	0.065201	0.076092	0.06843	0.055325	0.061218
263														0.00237	0.002451	0.00171	0.014887	0.00244	0.024193	0.082014	0.064481	0.068483	0.055011	0.064783	0.076299	0.06848	0.055429	0.060993
263														0.00206	0.002036	0.00157	0.01503	0.002025	0.023645	0.081572	0.064059	0.068258	0.055031	0.06493	0.076507	0.068493	0.0551	0.060865
263														0.00164	0.002362	0.00063	0.015205	0.002351	0.02376	0.081744	0.064056	0.068706	0.054977	0.06471	0.076145	0.068359	0.054737	0.061024
263														0.00201	0.002364	0.001897	0.014702	0.002353	0.023902	0.08119	0.063934	0.068478	0.055542	0.065301	0.076207	0.068438	0.054961	0.060377
263														0.00145	0.002116	0.002461	0.01523	0.002105	0.024103	0.080953	0.063976	0.068784	0.055251	0.064693	0.076031	0.068448	0.055104	0.060645
263														0.00177	0.002227	0.002012	0.014835	0.002216	0.02353	0.080856	0.063791	0.069018	0.055558	0.065025	0.075805	0.068506	0.054967	0.060155
263														0.00137	0.001875	0.00165	0.01483	0.001864	0.024177	0.080813	0.064098	0.068478	0.055847	0.065005	0.076241	0.068318	0.055041	0.059684
263														0.00157	0.001875	0.00244	0.015091	0.001864	0.024081	0.080237	0.063939	0.068689	0.056355	0.065293	0.076263	0.068315	0.055135	0.060088
263														0.00184	0.0019	0.00206	0.014486	0.001889	0.023988	0.080372	0.063744	0.069425	0.057071	0.065319	0.076393	0.06809	0.055396	0.059848
263														0.00203	0.002196	-0.00047	0.014673	0.002185	0.023511	0.080748	0.064142	0.068881	0.058331	0.064975	0.076842	0.067934	0.055208	0.059863
263														0.00139	0.001981	0.00014	0.014744	0.00197	0.02392	0.080391	0.063429	0.068518	0.058154	0.065483	0.07687	0.068374	0.054831	0.059918
263														0.00194	0.002171	0.003586	0.015066	0.00216	0.023465	0.080594	0.063757	0.06899	0.058922	0.064992	0.076783	0.06781	0.055538	0.060218
263														0.00228	0.002239	0.004011	0.0147	0.002228	0.023427	0.080445	0.063982	0.068758	0.058878	0.065234	0.076697	0.068115	0.05479	0.060154
263														0.00174	0.002394	0.002969	0.014649	0.002383	0.023522	0.080538	0.063942	0.068779	0.058479	0.065053	0.076773	0.067895	0.054978	0.060481
263														0.00195	0.002135	0.005752	0.014808	0.002124	0.023302	0.079755	0.063615	0.068357	0.058122	0.065856	0.077138	0.068288	0.05437	0.060496
263														0.00181	0.001749	0.0013	0.014832	0.001738	0.023402	0.080118	0.063966	0.068263	0.057174	0.065188	0.076375	0.068129	0.055016	0.060267
263														0.00151	0.002144		0.014576	0.002133	0.023382	0.080122	0.064005	0.068636	0.056994	0.065263	0.076871	0.068132	0.055272	0.061131
263														0.00126	0.002374		0.014506	0.002363	0.022868	0.080011	0.063659	0.068677	0.05611	0.064786	0.076792	0.068286	0.055409	0.061219
263														0.00122	0.001928		0.014207	0.001917	0.022774	0.080186	0.064133	0.068442	0.056012	0.064758	0.07717	0.068237	0.055497	0.060954
263														0.00138	0.001851		0.014271	0.00184	0.022875	0.079982	0.063954	0.068848	0.055075	0.06477	0.077595	0.067996	0.054849	0.061418
263														0.00146	0.001713		0.014041	0.001702	0.0227	0.080039	0.06408	0.068916	0.055315	0.064801	0.078047	0.068157	0.05473	0.061318
263														0.00193	0.002157		0.013892	0.002146	0.022639	0.080229	0.064029	0.068849	0.055434	0.064797	0.077461	0.067616	0.054794	0.061162
263														0.00179	0.002078		0.014706	0.002067	0.022811	0.08007	0.064065	0.068813	0.055254	0.065204	0.077088	0.067954	0.054842	0.061087
263														0.0014	0.002267		0.014788	0.002256	0.022821	0.08058	0.064343	0.068792	0.055353	0.065333	0.077151	0.068211	0.054833	0.061314
263														0.002	0.001732		0.014372	0.001721	0.022586	0.080165	0.063971	0.068915	0.055037	0.065221	0.077286	0.068229	0.054734	0.061577
263														0.00234	0.002188		0.014263	0.002177	0.022634	0.080467	0.064496	0.068265	0.055123	0.065225	0.077	0.068344	0.054363	0.061328
263														0.0023	0.002245		0.014247	0.002234	0.022625	0.080378	0.063922	0.068922	0.055081	0.065607	0.076599	0.068106	0.054447	0.06126
263														0.00147	0.002338		0.013802	0.002327	0.022652	0.080556	0.064119	0.068835	0.054767	0.065251	0.07691	0.068479	0.054733	0.061493
263														0.00176	0.00168		0.013592	0.001669	0.022092	0.080676	0.063755	0.068999	0.055309	0.065365	0.076323	0.068406	0.054512	0.061227
263														0.00136	0.001548		0.013564	0.001537	0.021901	0.080592	0.064073	0.068825	0.054995	0.065214	0.076754	0.068459	0.054478	0.061858
263														0.00168	0.002004		0.014205	0.001993	0.022349	0.080485	0.064306	0.068809	0.055529	0.065239	0.076561	0.068296	0.054799	0.061985
263														0.00146	0.001599		0.015229	0.001588	0.022072	0.080474	0.064181	0.06887	0.054999	0.065866	0.076471	0.068506	0.05471	0.062122
263														0.00162	0.001739		0.015249	0.001728	0.021832	0.080655	0.064043	0.069052	0.055459	0.065754	0.076445	0.068534	0.054406	0.062273
263														0.00143	0.002093		0.015914	0.002082	0.021925	0.080801	0.064038	0.068778	0.055758	0.066046	0.076539	0.068495	0.055088	0.062382
263														0.0009	0.002013		0.016815	0.002002	0.021615	0.080595	0.063698	0.069195	0.055485	0.065512	0.076282	0.068413	0.054423	0.062457
263														0.00181	0.001755		0.015888	0.001744	0.021943	0.080387	0.064187	0.068908	0.055364	0.0655	0.076321	0.068449	0.054722	0.061522
263														0.00174	0.001707		0.014625	0.001696	0.021684	0.080381	0.064203	0.068799	0.055108	0.065281	0.077004	0.068159	0.054889	0.061408
263														0.00109	0.001802		0.01406	0.001791	0.022291	0.080468	0.06471	0.068525	0.055055	0.065791	0.076723	0.068195	0.055423	0.061637
263														0.00161	0.001742		0.013663	0.001731	0.021993	0.080515	0.064951	0.068956	0.05555	0.065734	0.076653	0.068085	0.055326	0.061151
263														0.00186	0.001732		0.013595	0.001721	0.021517	0.080765	0.064062	0.069273	0.055969	0.065555	0.07643	0.068112	0.055505	0.061074
263														0.0018	0.002291		0.013889	0.00228	0.021707	0.080537	0.064588	0.069462	0.055954	0.065431	0.076284	0.068365	0.055154	0.061199
263														0.00119	0.00188		0.013745	0.001869	0.02172	0.080271	0.06416	0.068422	0.055707	0.065318	0.076784	0.068044	0.055485	0.061541
263														0.00127	0.002084		0.01376	0.002073	0.021822	0.080368	0.064556	0.069565	0.055456	0.065364	0.076946	0.06854	0.055374	0.061924
263														0.00161	0.002209		0.01336	0.002198	0.021825	0.080235	0.064479	0.068778	0.055631	0.065228	0.076577	0.068829	0.055292	0.061692
263														0.00129	0.001743		0.01378	0.001732	0.021626	0.080275	0.064806	0.068631	0.055243	0.065196	0.076321	0.068897	0.055279	0.061579
263														0.0016	0.001435		0.013324	0.001424	0.021331	0.080113	0.064257	0.068786	0.055482	0.065171	0.076697	0.068609	0.055295	0.061752
263														0.0013	0.001659		0.013778	0.001648	0.021354	0.080404	0.064268	0.069019	0.055584	0.065379	0.076688	0.068707	0.055899	0.061319
263														0.00121	0.001393		0.013698	0.001382	0.02142	0.080221	0.064302	0.068585	0.055446	0.065791	0.076887	0.069219	0.055798	0.06167
263														0.00195	0.002073		0.01427	0.002062	0.021432	0.080254	0.064923	0.068955	0.054695	0.065293	0.076683	0.069796	0.055494	0.061851
263														0.00144	0.001702		0.014293	0.001691	0.021617	0.080185	0.064514	0.069066	0.05593	0.065139	0.0768	0.070093	0.055171	0.062295
263														0.00138	0.001416		0.014373	0.001405	0.021408	0.080852	0.064252	0.068952	0.055497	0.065403	0.076538	0.070005	0.055606	0.062931
263														0.0016	0.001885		0.014293	0.001874	0.021414	0.080627	0.064952	0.06847	0.05589	0.065363	0.077058	0.069531	0.055487	0.062276
263														0.00144	0.001357		0.014434	0.001346	0.021564	0.080687	0.064467	0.068743	0.056348	0.065889	0.076611	0.070304	0.05503	0.062013
263														0.00172	0.001808		0.014221	0.001797	0.021392	0.080801	0.064217	0.069139	0.05592	0.065949	0.07738	0.070121	0.055727	0.061464
263														0.00121	0.001764		0.01389	0.001753	0.021475	0.080565	0.064465	0.069228	0.056684	0.065137	0.077091	0.069836	0.055258	0.06136
263														0.0009	0.00244		0.014023	0.002429	0.021151	0.080676	0.064282	0.069079	0.057177	0.065186	0.076718	0.069732	0.055348	0.06119
263														0.00096	0.001969		0.014409	0.001958	0.021231	0.0806	0.063752	0.069458	0.057984	0.065282	0.076866	0.069022	0.055174	0.061271
263														0.00134	0.001844		0.014578	0.001833	0.020981	0.080614	0.063847	0.069317	0.058028	0.065116	0.076766	0.068198	0.056291	0.06103
263														0.00131	0.001865		0.014663	0.001854	0.02108	0.081154	0.063977	0.069092	0.058486	0.06558	0.076809	0.06779	0.055825	0.061529
263														0.00134	0.001903		0.015185	0.001892	0.021394	0.080422	0.064266	0.06913	0.059178	0.065169	0.076646	0.06776	0.055762	0.061382
263														0.00122	0.002086		0.015133	0.002075	0.021311	0.080866	0.064271	0.068635	0.059674	0.065339	0.077152	0.067979	0.055546	0.060684
263														0.0012	0.001785		0.015706	0.001774	0.021357	0.080952	0.064365	0.068762	0.060443	0.065439	0.076519	0.068493	0.055592	0.060876
263														0.001	0.001995		0.015509	0.001984	0.02101	0.080909	0.064002	0.069245	0.060149	0.065318	0.076276	0.068868	0.055735	0.061024
263														0.00173	0.001422		0.015422	0.001411	0.020836	0.081204	0.064067	0.068411	0.05995	0.065377	0.076005	0.069012	0.055492	0.060933
263														0.00112	0.002113		0.014704	0.002102	0.020813	0.080806	0.063953	0.06899	0.060167	0.064709	0.076202	0.069137	0.055039	0.060794
263														0.00098	0.00197		0.014847	0.001959	0.020877	0.08066	0.064211	0.068603	0.059764	0.064851	0.076291	0.069632	0.055209	0.061029
263														0.00158	0.001846		0.014299	0.001835	0.020901	0.080586	0.064258	0.068695	0.059438	0.065322	0.076194	0.069405	0.055799	0.061024
263														0.00152	0.001296		0.013591	0.001285	0.021069	0.080814	0.064528	0.06877	0.058652	0.065238	0.075279	0.069419	0.055295	0.0613
263														0.00108	0.001286		0.013637	0.001275	0.020978	0.080675	0.06475	0.068969	0.058673	0.064832	0.076344	0.069928	0.056011	0.060971
263														0.00133	0.001913		0.012838	0.001902	0.020842	0.080685	0.064346	0.068749	0.058244	0.065142	0.075426	0.069353	0.055652	0.060956
263														0.00194	0.001554		0.012506	0.001543	0.020685	0.080433	0.064553	0.068336	0.058208	0.065038	0.075352	0.068932	0.05556	0.061143
263														0.00168	0.001481		0.012419	0.00147	0.020489	0.080657	0.064197	0.068141	0.057436	0.064766	0.075351	0.068814	0.055902	0.061313
263														0.00204	0.001726		0.012372	0.001715	0.020536	0.080213	0.064762	0.068014	0.0578	0.065292	0.075603	0.068532	0.056176	0.060719
263														0.002	0.001952		0.012178	0.001941	0.020415	0.080463	0.06467	0.068199	0.058064	0.064508	0.075374	0.068719	0.055961	0.060901
263														0.00194	0.002226		0.012198	0.002215	0.020889	0.080207	0.064178	0.067942	0.058288	0.064545	0.075292	0.068775	0.055895	0.060924
263														0.00261	0.001887		0.012473	0.001876	0.020284	0.080301	0.063859	0.068118	0.057654	0.064161	0.075671	0.068476	0.056446	0.060444
263														0.00307	0.002023		0.012679	0.002012	0.019905	0.080202	0.064022	0.068338	0.058658	0.063695	0.075223	0.068548	0.055858	0.060358
263														0.00243	0.001692		0.012538	0.001681	0.020447	0.080206	0.06396	0.068417	0.058391	0.064323	0.075447	0.069013	0.05576	0.060765
263														0.00302	0.00163		0.012465	0.001619	0.020275	0.079758	0.064116	0.068654	0.058291	0.064295	0.075329	0.068445	0.055688	0.060241
263														0.00352	0.001839		0.012422	0.001828	0.019765	0.079751	0.064314	0.068267	0.058471	0.064396	0.075911	0.068181	0.055834	0.060029
263														0.00376	0.001572		0.012263	0.001561	0.020099	0.079632	0.064423	0.06826	0.058272	0.064561	0.075383	0.06772	0.055603	0.060199
263														0.0042	0.001675		0.012284	0.001664	0.020337	0.079717	0.063915	0.068506	0.057561	0.065115	0.075421	0.067814	0.055729	0.060495
263														0.00497	0.001732		0.012504	0.001721	0.019918	0.079569	0.064236	0.068288	0.056882	0.065488	0.075735	0.067673	0.0555	0.060274
263														0.00532	0.001795		0.012338	0.001784	0.019805	0.079608	0.064438	0.068455	0.056599	0.06532	0.075805	0.067377	0.055517	0.060172
263														0.005762	0.002125		0.012745	0.002114	0.01992	0.079842	0.06456	0.068428	0.05709	0.065174	0.075779	0.067457	0.055168	0.060852
263														0.00559	0.001925		0.011844	0.001914	0.019657	0.079985	0.064117	0.067978	0.056155	0.064924	0.075625	0.067582	0.055697	0.061108
263														0.005774	0.001757		0.012322	0.001746	0.019854	0.079862	0.064205	0.067865	0.055872	0.064632	0.07574	0.067719	0.055695	0.06035
263														0.00503	0.002065		0.012094	0.002054	0.020011	0.079989	0.064068	0.068314	0.055795	0.064964	0.075891	0.067778	0.055275	0.060567
263														0.00507	0.001833		0.0123	0.001822	0.019495	0.080118	0.063822	0.068574	0.055942	0.065526	0.075706	0.067698	0.055388	0.060365
263														0.00483	0.001547		0.012075	0.001536	0.019716	0.080051	0.064358	0.068215	0.055991	0.064742	0.075918	0.068229	0.055264	0.060332
263														0.00388	0.001352		0.013187	0.001341	0.01959	0.080618	0.063961	0.068374	0.056415	0.065353	0.075996	0.067609	0.054736	0.06041
263														0.00383	0.001659		0.014116	0.001648	0.019747	0.080937	0.063791	0.068305	0.055903	0.06534	0.075947	0.067617	0.055246	0.060413
263														0.00334	0.001914		0.015411	0.001903	0.019332	0.081539	0.064232	0.068391	0.055688	0.065173	0.075673	0.067263	0.055006	0.060504
263														0.00283	0.001815		0.015679	0.001804	0.019065	0.081502	0.064026	0.068877	0.056192	0.065676	0.075749	0.068018	0.054689	0.06049
263														0.00271	0.001993		0.015907	0.001982	0.018959	0.08121	0.064324	0.068974	0.055817	0.065551	0.076319	0.067951	0.055639	0.060788
263														0.00246	0.002209		0.015776	0.002198	0.019226	0.081607	0.064455	0.068632	0.055401	0.065522	0.076013	0.067696	0.055735	0.060996
263														0.0026	0.002101		0.014782	0.00209	0.018968	0.081685	0.064474	0.068868	0.054729	0.066075	0.076587	0.067986	0.055327	0.06047
263														0.00245	0.002029		0.013651	0.002018	0.019491	0.081149	0.064672	0.069067	0.055009	0.065582	0.076347	0.067726	0.055388	0.061012
263														0.00262	0.00236		0.012739	0.002349	0.019296	0.08109	0.06417	0.06895	0.054472	0.065889	0.075912	0.06831	0.055121	0.061078
263														0.00254	0.001667		0.012146	0.001656	0.019529	0.080792	0.063956	0.069036	0.055099	0.066012	0.076132	0.067935	0.056034	0.061289
263														0.00255	0.00172		0.011916	0.001709	0.019411	0.080617	0.064319	0.069117	0.054876	0.065697	0.076208	0.068037	0.055855	0.061437
263														0.0024	0.001768		0.011526	0.001757	0.019333	0.080687	0.064211	0.069062	0.054707	0.065959	0.075954	0.068097	0.056155	0.061477
263														0.00225	0.00155		0.012209	0.001539	0.019229	0.080165	0.064391	0.068934	0.055315	0.065481	0.076575	0.068024	0.055868	0.061192
263														0.0018	0.001926		0.012166	0.001915	0.019209	0.080104	0.064201	0.069336	0.054867	0.065646	0.076238	0.06826	0.055956	0.061071
263														0.0019	0.001765		0.011483	0.001754	0.018864	0.080238	0.064075	0.069375	0.054869	0.065072	0.076003	0.067984	0.0558	0.061065
263														0.0018	0.001352		0.011173	0.001341	0.019644	0.079664	0.064501	0.068584	0.054643	0.065649	0.076116	0.068504	0.055349	0.061061
263														0.00179	0.001919		0.012036	0.001908	0.018494	0.079639	0.06506	0.068803	0.055177	0.065819	0.075954	0.068665	0.055658	0.061813
263														0.00201	0.001572		0.011785	0.001561	0.018809	0.079791	0.064741	0.068681	0.054796	0.065291	0.076341	0.068104	0.055476	0.061516
263														0.00218	0.00175		0.011869	0.001739	0.018797	0.079863	0.064335	0.068591	0.055047	0.065181	0.075801	0.069118	0.055654	0.060864
263														0.00232	0.001789		0.011613	0.001778	0.018728	0.079622	0.064491	0.068918	0.055004	0.065306	0.07564	0.068216	0.05519	0.06099
263														0.00159	0.002274		0.011418	0.002263	0.01908	0.079659	0.064243	0.068411	0.055429	0.065117	0.075657	0.068822	0.055831	0.061571
263														0.00209	0.001749		0.011248	0.001738	0.019045	0.079158	0.065053	0.068417	0.054983	0.064975	0.075673	0.068302	0.05592	0.06084
263														0.00244	0.002023		0.011323	0.002012	0.018373	0.079997	0.064525	0.06837	0.055442	0.065217	0.075584	0.069011	0.055432	0.060318
263														0.00224	0.00192		0.011316	0.001909	0.018708	0.079857	0.064395	0.068131	0.055427	0.065193	0.075384	0.068614	0.056175	0.060378
263														0.00222	0.001558		0.0111	0.001547	0.018678	0.079798	0.064726	0.068489	0.055771	0.065429	0.075449	0.068857	0.056047	0.060613
263														0.00211	0.000407		0.011056	0.000396	0.018544	0.080142	0.064921	0.068502	0.055907	0.064985	0.075798	0.068918	0.056524	0.05991
263														0.00185	0.000672		0.011035	0.000661	0.018306	0.079862	0.064289	0.068681	0.056163	0.064983	0.075495	0.068686	0.05663	0.059802
263														0.00218	0.001605		0.010941	0.001594	0.018345	0.08001	0.064524	0.068869	0.055917	0.065663	0.075315	0.068601	0.056711	0.060136
263														0.00146	0.002358		0.012104	0.002347	0.018337	0.080094	0.06418	0.068977	0.055518	0.065301	0.076264	0.06866	0.056351	0.059896
263														0.00164	0.001647		0.011754	0.001636	0.018985	0.080607	0.064933	0.069061	0.05571	0.065247	0.076123	0.068831	0.056761	0.059998
263														0.00199	0.002179		0.011455	0.002168	0.018437	0.080503	0.064457	0.069116	0.055518	0.065197	0.07609	0.069003	0.056695	0.059863
263														0.00156	0.001737		0.011091	0.001726	0.018582	0.080711	0.06448	0.068615	0.055233	0.065585	0.075866	0.068962	0.056799	0.060072
263														0.00088	0.001687		0.011516	0.001676	0.018649	0.080292	0.065224	0.068481	0.055263	0.065523	0.075525	0.068378	0.056505	0.060033
263														0.00177	0.001925		0.011051	0.001914	0.018113	0.079941	0.064799	0.068529	0.055266	0.065566	0.076381	0.068431	0.056482	0.060079
263														0.00138	0.001966		0.011069	0.001955	0.018397	0.079776	0.064961	0.06888	0.054736	0.065379	0.076301	0.068254	0.056269	0.060474
263														0.0016	0.002593		0.011272	0.002582	0.018063	0.079957	0.064304	0.069009	0.055141	0.065151	0.076194	0.068597	0.056501	0.060546
263														0.00215	0.001988		0.010704	0.001977	0.018181	0.079939	0.065237	0.068667	0.055052	0.065041	0.075698	0.068667	0.057013	0.060585
263														0.00169	0.002741		0.01046	0.00273	0.018247	0.080345	0.064713	0.069551	0.055237	0.065191	0.075827	0.068485	0.056527	0.060339
263														0.00154	0.003319		0.010522	0.003308	0.017962	0.079792	0.065002	0.069349	0.054913	0.065005	0.075697	0.068447	0.056503	0.060253
263														0.00158	0.003227		0.01074	0.003216	0.018235	0.0801	0.064534	0.068848	0.055124	0.065217	0.075389	0.068354	0.056327	0.060017
263														0.00166	0.003313		0.010857	0.003302	0.017857	0.080207	0.064459	0.06948	0.054892	0.065329	0.076323	0.068315	0.056539	0.060384
263														0.00122	0.002762		0.010789	0.002751	0.017826	0.079605	0.064303	0.069189	0.054923	0.065139	0.075739	0.068031	0.056711	0.060136
263														0.00182	0.002908		0.010727	0.002897	0.018	0.07937	0.064342	0.069035	0.055168	0.064921	0.075658	0.06815	0.056446	0.060433
263														0.00137	0.003026		0.010663	0.003015	0.017236	0.079423	0.063774	0.068652	0.054985	0.0656	0.075451	0.068002	0.056842	0.060132
263														0.00122	0.001896		0.011221	0.001885	0.017281	0.080092	0.064373	0.068486	0.055024	0.065023	0.07516	0.067762	0.056824	0.060313
263														0.00145	0.001458		0.010792	0.001447	0.016863	0.079594	0.064119	0.069212	0.055287	0.065673	0.075368	0.068315	0.056999	0.060225
263														0.00132	0.00102		0.010704	0.001009	0.017312	0.079987	0.064272	0.068778	0.055064	0.06533	0.075796	0.068135	0.056608	0.060965
263														0.00153	0.002407		0.01076	0.002396	0.017114	0.080097	0.064067	0.068612	0.054956	0.065022	0.075947	0.068183	0.056495	0.061223
263														0.00157	0.001692		0.010994	0.001681	0.017025	0.080434	0.063651	0.06859	0.055028	0.064861	0.075869	0.06856	0.056069	0.061166
263														0.00177	0.000667		0.010079	0.000656	0.017787	0.081442	0.063931	0.068598	0.054553	0.064852	0.075682	0.067934	0.057354	0.06047
263														0.00177	0.001018		0.010905	0.001007	0.017706	0.081865	0.064046	0.068618	0.055125	0.064536	0.075768	0.067762	0.058131	0.060721
263														0.00149	0.001527		0.010499	0.001516	0.017068	0.082593	0.064548	0.06842	0.055318	0.064873	0.07574	0.068294	0.060298	0.061023
263														0.00205	0.001918		0.010853	0.001907	0.017114	0.082889	0.064514	0.068569	0.054935	0.064541	0.075507	0.067982	0.06077	0.061428
263														0.0024	0.002626		0.010605	0.002615	0.017389	0.083167	0.063784	0.068653	0.05547	0.065138	0.076104	0.067815	0.06105	0.061242
263														0.00252	0.001834		0.010865	0.001823	0.017329	0.083944	0.063865	0.068718	0.054903	0.064604	0.075813	0.06829	0.059169	0.061343
263														0.00285	0.001906		0.010863	0.001895	0.016773	0.083522	0.064185	0.06864	0.054868	0.06442	0.075988	0.068458	0.057755	0.061608
263														0.00277	0.002432		0.010285	0.002421	0.016625	0.083065	0.064227	0.069225	0.054887	0.064429	0.075256	0.068048	0.056075	0.062001
263														0.00273	0.002251		0.010141	0.00224	0.016497	0.082546	0.064389	0.068616	0.055239	0.064547	0.076109	0.068525	0.055822	0.061492
263														0.00243	0.002382		0.009872	0.002371	0.016631	0.081609	0.064067	0.068812	0.055681	0.064448	0.075945	0.068604	0.05568	0.06126
263														0.00255	0.002324		0.010244	0.002313	0.016515	0.081285	0.063924	0.068701	0.055672	0.064175	0.076442	0.067888	0.055694	0.061476
263														0.00225	0.002484		0.010112	0.002473	0.016513	0.080913	0.06392	0.068434	0.055857	0.063662	0.076016	0.068288	0.054973	0.061257
263														0.00216	0.001856		0.010029	0.001845	0.016864	0.080952	0.064267	0.068933	0.056551	0.064079	0.076296	0.068636	0.055014	0.061544
263														0.00206	0.002255		0.010003	0.002244	0.017382	0.080554	0.064219	0.068679	0.056738	0.064284	0.076452	0.068775	0.05562	0.061545
263														0.00294	0.002472		0.010029	0.002461	0.017043	0.079856	0.063778	0.068883	0.056589	0.064759	0.076286	0.068928	0.055351	0.061161
263														0.00246	0.003375		0.010029	0.003364	0.016734	0.079353	0.064188	0.068932	0.056642	0.0642	0.076099	0.069035	0.055201	0.060662
263														0.00205	0.002221		0.010287	0.00221	0.017425	0.079271	0.064153	0.0691	0.056468	0.064769	0.076261	0.068531	0.055096	0.060896
263														0.0022	0.001533		0.010618	0.001522	0.016536	0.079143	0.064026	0.069275	0.055943	0.064383	0.075752	0.068712	0.054664	0.060779
263														0.00227	0.002537		0.010619	0.002526	0.01664	0.078958	0.063862	0.068842	0.055787	0.064139	0.07581	0.068645	0.055291	0.060837
263														0.00265			0.010565		0.016471	0.078959	0.063921	0.069188	0.055442	0.064184	0.07575	0.068276	0.05537	0.061376
263														0.00274			0.010467		0.016873	0.079031	0.063769	0.069114	0.055309	0.064381	0.075938	0.068492	0.054996	0.0613
263														0.003			0.009967		0.016892	0.079253	0.063701	0.06854	0.054936	0.06504	0.075256	0.067859	0.054738	0.061332
263														0.00335			0.010036		0.016899	0.079246	0.063956	0.068952	0.054701	0.064524	0.075448	0.068205	0.054822	0.060797
263														0.00327			0.010109		0.017048	0.079367	0.064252	0.068671	0.054814	0.0641	0.07526	0.067957	0.055524	0.061476
263														0.00387			0.010087		0.016738	0.079489	0.064131	0.068578	0.055529	0.064338	0.075204	0.067795	0.054903	0.061348
263														0.00384			0.009586		0.016463	0.07907	0.064083	0.068391	0.055565	0.064495	0.075509	0.067945	0.054852	0.061198
263														0.00394			0.009696		0.016282	0.079693	0.063794	0.068261	0.055896	0.064606	0.075495	0.06805	0.055315	0.061301
263														0.00392			0.01022		0.016263	0.079317	0.064034	0.068156	0.0557	0.06492	0.075299	0.067898	0.055898	0.061503
263														0.00372			0.011346		0.016219	0.0799	0.064078	0.068227	0.055722	0.064845	0.075236	0.068065	0.055813	0.06091
263														0.00415			0.012392		0.016643	0.079771	0.064025	0.068376	0.056141	0.064717	0.075402	0.067725	0.055756	0.061169
263														0.00426			0.013028		0.016112	0.079699	0.06432	0.068098	0.056003	0.064621	0.075176	0.068184	0.056146	0.060853
263														0.00378			0.013028		0.016735	0.079726	0.064358	0.068669	0.055732	0.064746	0.075141	0.068189	0.056108	0.060948
263														0.00396			0.012424		0.015844	0.079439	0.064214	0.068455	0.056053	0.064811	0.074911	0.06845	0.055927	0.060758
263														0.00331			0.011235		0.015626	0.080126	0.063945	0.06855	0.05576	0.064867	0.075051	0.068532	0.05623	0.060867
263														0.00285			0.010552		0.016563	0.079754	0.064336	0.068523	0.055363	0.06485	0.075279	0.068588	0.056233	0.060961
263														0.00249			0.009797		0.015884	0.079933	0.063995	0.068156	0.055343	0.065124	0.075183	0.068318	0.055936	0.060879
263														0.00237			0.010571		0.01617	0.0794	0.064322	0.068163	0.05572	0.065321	0.075228	0.068069	0.056187	0.060953
263														0.00241			0.012041		0.016508	0.079731	0.063876	0.068425	0.054797	0.065018	0.075622	0.068614	0.055919	0.061159
263														0.00189			0.013463		0.015966	0.079097	0.064112	0.068228	0.055187	0.065788	0.075727	0.068451	0.055778	0.060674
263														0.00159			0.013545		0.016016	0.078874	0.064442	0.067572	0.055085	0.065352	0.075199	0.06856	0.055735	0.061149
263														0.00166			0.013075		0.016317	0.079432	0.064067	0.068413	0.054311	0.065603	0.075978	0.068703	0.056101	0.060673
263														0.00148			0.012057		0.016057	0.079421	0.064255	0.068085	0.054344	0.065766	0.076048	0.068406	0.055139	0.060811
263														0.00163			0.011949		0.015854	0.079449	0.063906	0.067679	0.05445	0.065595	0.075769	0.068397	0.05523	0.060587
263																	0.01037		0.015647	0.079177	0.063697	0.068061	0.054772	0.065117	0.075862	0.068539	0.055335	0.060624
263																	0.009415		0.016007	0.079051	0.064414	0.067761	0.05483	0.065234	0.076114	0.068696	0.055271	0.060755
263																	0.009359		0.016098	0.079675	0.064318	0.067613	0.054513	0.065185	0.075892	0.068749	0.05494	0.06066
263																	0.00973		0.01591	0.079503	0.064165	0.067901	0.054852	0.065306	0.076181	0.068688	0.055474	0.061166
263																	0.010139		0.016179	0.079574	0.063738	0.067801	0.055052	0.06632	0.076195	0.068725	0.055879	0.060721
263																	0.010028		0.016301	0.079679	0.064168	0.067646	0.05466	0.065165	0.075941	0.069009	0.055173	0.0607
263																	0.009804		0.016352	0.079539	0.063966	0.06747	0.05518	0.064779	0.076282	0.06848	0.056033	0.060321
263																	0.010395		0.016008	0.079556	0.063718	0.067458	0.055217	0.065475	0.075636	0.068452	0.055952	0.060248
263																	0.010158		0.016033	0.079484	0.063719	0.067489	0.05494	0.06466	0.075735	0.06915	0.055704	0.060489
263																	0.010602		0.016147	0.080062	0.064085	0.067714	0.054943	0.06536	0.076084	0.068764	0.055464	0.060652
263																	0.010961		0.015974	0.080092	0.063938	0.068003	0.054747	0.065273	0.075772	0.068765	0.055306	0.060952
263																	0.010767		0.015732	0.079682	0.063681	0.067379	0.054782	0.065587	0.075866	0.068367	0.056085	0.061836
263																	0.011422		0.015714	0.079938	0.064143	0.067427	0.054986	0.064786	0.075794	0.068285	0.05549	0.061182
263																	0.011991		0.015714	0.079613	0.063916	0.066999	0.054807	0.065328	0.076121	0.06813	0.056162	0.060824
263																	0.012054		0.015889	0.080202	0.064009	0.067377	0.055179	0.065151	0.07604	0.068261	0.056134	0.060697
263																	0.011897		0.015657	0.079478	0.063972	0.067098	0.054518	0.065067	0.075854	0.068112	0.055806	0.060762
263																	0.012127		0.015613	0.079007	0.063973	0.067793	0.054496	0.064875	0.075418	0.068174	0.055121	0.060671
263																	0.012664		0.015551	0.079372	0.063683	0.068127	0.054698	0.064475	0.075537	0.067785	0.055783	0.061101
263																	0.012799		0.014914	0.079738	0.063973	0.067718	0.054715	0.064563	0.075667	0.068321	0.056161	0.060939
263																	0.01257		0.015288	0.079596	0.063611	0.067808	0.054645	0.064411	0.076058	0.068551	0.055725	0.060724
263																	0.013246		0.014463	0.078931	0.063775	0.067782	0.054591	0.064697	0.075798	0.068707	0.055542	0.060935
263																	0.013032		0.014826	0.079185	0.063641	0.068014	0.054987	0.064222	0.076278	0.068184	0.055367	0.060568
263																	0.013311		0.014881	0.079015	0.063743	0.068177	0.054692	0.064125	0.076178	0.068473	0.055725	0.06031
263																	0.013298		0.014663	0.079309	0.063509	0.068142	0.054039	0.064293	0.076288	0.068483	0.056555	0.060921
263																	0.011823		0.014735	0.079326	0.063585	0.067733	0.054465	0.063979	0.075902	0.06781	0.056787	0.060919
263																	0.012033		0.01473	0.079102	0.063435	0.068107	0.054578	0.063997	0.075693	0.067929	0.05689	0.060826
263																	0.0117		0.014646	0.079534	0.063512	0.068092	0.054781	0.064	0.075885	0.067997	0.057012	0.061142
263																	0.011763		0.014802	0.079104	0.063588	0.068796	0.054398	0.064146	0.075993	0.068287	0.056977	0.061136
263																	0.01186		0.014929	0.079502	0.0631	0.06781	0.054899	0.064454	0.075798	0.068548	0.056342	0.060789
263																	0.011426		0.014502	0.079443	0.063428	0.068356	0.054789	0.064255	0.075878	0.068221	0.056927	0.061086
263																	0.011445		0.014483	0.078958	0.063659	0.068199	0.054746	0.065049	0.075924	0.068635	0.056836	0.061506
263																	0.011193		0.014577	0.079633	0.06359	0.068365	0.05479	0.064698	0.075673	0.068489	0.056273	0.061427
263																	0.011146		0.014546	0.079506	0.063738	0.068076	0.054832	0.064804	0.07579	0.068196	0.056166	0.061932
263																	0.010524		0.014926	0.079332	0.063597	0.067941	0.054614	0.064676	0.075658	0.067941	0.056193	0.061906
263																	0.009979		0.014398	0.07977	0.063287	0.067863	0.054397	0.064555	0.076043	0.067728	0.056046	0.062172
263																	0.010372		0.014426	0.079702	0.06348	0.06801	0.054613	0.064647	0.075578	0.068173	0.055872	0.062058
263																	0.009909		0.014645	0.079862	0.063525	0.067962	0.054485	0.064078	0.076361	0.067484	0.055949	0.06259
263																	0.009503		0.014499	0.079782	0.063709	0.068408	0.054622	0.064431	0.076341	0.067719	0.055657	0.062395
263																	0.009703		0.014558	0.079669	0.063716	0.067852	0.054477	0.063644	0.07605	0.067753	0.055812	0.062308
263																	0.009351		0.014361	0.080032	0.063455	0.068561	0.05422	0.064479	0.075973	0.067764	0.055015	0.061955
263																	0.009514		0.014457	0.079998	0.064118	0.067735	0.055006	0.064557	0.076318	0.067654	0.054668	0.061765
263																	0.009347		0.014212	0.079828	0.064089	0.068078	0.055171	0.06475	0.076153	0.067435	0.054616	0.061518
263																	0.008667		0.014583	0.080214	0.063685	0.068542	0.055904	0.064764	0.076188	0.067103	0.054868	0.061193
263																	0.008799		0.014842	0.079736	0.063614	0.067391	0.056204	0.064691	0.076045	0.067439	0.054974	0.061106
263																	0.00836		0.014575	0.0797	0.063842	0.068062	0.056291	0.064885	0.075735	0.066953	0.055145	0.060726
263																	0.008453		0.01443	0.079419	0.063386	0.068416	0.055906	0.064697	0.075881	0.067101	0.055146	0.061028
263																	0.00879		0.014413	0.07954	0.063849	0.067739	0.05593	0.064682	0.076181	0.067168	0.054929	0.060447
263																	0.008609		0.014435	0.07953	0.063431	0.067869	0.056448	0.06504	0.075497	0.066857	0.054634	0.060818
263																	0.008866		0.014143	0.079342	0.063364	0.067742	0.056603	0.064574	0.075554	0.066878	0.054895	0.060393
263																	0.008928		0.014413	0.079775	0.063976	0.068047	0.056769	0.064682	0.076735	0.06768	0.054914	0.06073
263																	0.009948		0.014391	0.079807	0.064032	0.06828	0.056763	0.064731	0.076388	0.066934	0.054685	0.060616
263																	0.010363		0.014069	0.079913	0.064043	0.068365	0.056759	0.064884	0.0763	0.067139	0.05474	0.060647
263																	0.011556		0.014037	0.079854	0.063628	0.06812	0.056799	0.064635	0.076027	0.066701	0.055327	0.060935
263																	0.010774		0.014275	0.07995	0.064323	0.067999	0.056878	0.064715	0.076069	0.067085	0.055198	0.060857
263																	0.009226		0.014089	0.079728	0.06355	0.068561	0.057251	0.065068	0.076087	0.067309	0.055423	0.06078
263																	0.008299		0.014087	0.07991	0.063798	0.068921	0.057484	0.065321	0.076287	0.067185	0.055265	0.061046
263																	0.008873		0.014363	0.079939	0.06426	0.068367	0.058189	0.064788	0.075332	0.067344	0.055251	0.061216
263																	0.008849		0.014387	0.079858	0.064146	0.068332	0.057834	0.065802	0.07552	0.067482	0.054695	0.06096
263																	0.008031		0.014348	0.08005	0.06402	0.068225	0.05783	0.06539	0.074644	0.067158	0.055019	0.060997
263																	0.008079		0.014127	0.0797	0.063443	0.06864	0.057791	0.065385	0.074292	0.067285	0.05464	0.061742
263																	0.007941		0.013851	0.079859	0.06388	0.068427	0.057082	0.065149	0.074125	0.067035	0.054827	0.061387
263																	0.008246		0.014125	0.079903	0.063525	0.068552	0.057118	0.065315	0.074141	0.067328	0.055661	0.061208
263																	0.008165		0.014113	0.079259	0.063696	0.068489	0.056288	0.065368	0.073949	0.067063	0.055867	0.061643
263																	0.00819		0.013786	0.079406	0.063252	0.068378	0.056442	0.065232	0.072752	0.067612	0.05576	0.061218
263																	0.008105		0.013416	0.079743	0.063325	0.069257	0.057209	0.064932	0.07241	0.067119	0.055983	0.061545
263																	0.008228		0.013813	0.079836	0.063613	0.068502	0.057375	0.064696	0.071674	0.067417	0.056289	0.061589
263																	0.008276		0.013654	0.07947	0.063125	0.068942	0.057849	0.064645	0.070561	0.067574	0.056323	0.061054
263																	0.00852		0.014109	0.080234	0.063351	0.068624	0.058799	0.064154	0.07003	0.0677	0.055836	0.0609
263																	0.008192		0.013956	0.07993	0.063266	0.068278	0.058744	0.064029	0.068902	0.067713	0.055907	0.061277
263																	0.007825		0.013375	0.079758	0.063355	0.068693	0.057668	0.064031	0.068987	0.06799	0.055916	0.06086
263																	0.008348		0.013863	0.079394	0.063584	0.068815	0.057555	0.064512	0.068209	0.067541	0.055924	0.061057
263																	0.008246		0.013913	0.079542	0.063627	0.06898	0.056383	0.06411	0.066906	0.067472	0.055265	0.060511
263																	0.008213		0.013648	0.079185	0.063372	0.068394	0.055382	0.06433	0.066358	0.068015	0.056114	0.060472
263																	0.008449		0.013926	0.079249	0.063833	0.068418	0.054401	0.064236	0.06591	0.068223	0.05577	0.060108
263																	0.008738		0.013409	0.079327	0.063227	0.068655	0.054545	0.064154	0.065877	0.067672	0.05596	0.060565
263																	0.01008		0.013518	0.079924	0.063108	0.068669	0.054792	0.064425	0.065688	0.067567	0.055509	0.060184
263																	0.00982		0.013603	0.079905	0.063723	0.068518	0.055218	0.064407	0.065288	0.067797	0.056168	0.060439
263																	0.010849		0.013297	0.079352	0.063925	0.068767	0.055737	0.064419	0.065208	0.067556	0.056028	0.060572
263																	0.010624		0.01353	0.079211	0.0634	0.069155	0.05695	0.064827	0.064996	0.066788	0.055747	0.060552
263																	0.01127		0.013581	0.079319	0.063324	0.068775	0.058426	0.064137	0.064624	0.067402	0.05626	0.060446
263																	0.01097		0.013316	0.079545	0.063304	0.068517	0.059908	0.064281	0.06452	0.067149	0.056343	0.060513
263																	0.011436		0.013481	0.07914	0.06323	0.068552	0.060515	0.064535	0.064323	0.067199	0.056877	0.060602
263																	0.011093		0.013338	0.079611	0.063156	0.068419	0.061182	0.065134	0.064148	0.06681	0.05634	0.060865
263																	0.010699		0.013208	0.079359	0.063175	0.068846	0.060278	0.064465	0.06389	0.067301	0.056624	0.061266
263																	0.010078		0.013326	0.079253	0.063334	0.069253	0.058868	0.064572	0.064113	0.067667	0.0563	0.061003
263																	0.009329		0.013321	0.079254	0.063194	0.068764	0.05798	0.064994	0.063309	0.067371	0.0571	0.061412
263																	0.009627		0.013755	0.07916	0.063513	0.069153	0.056344	0.064868	0.06377	0.067388	0.056649	0.061641
263																	0.009394		0.013348	0.07885	0.063605	0.068422	0.055986	0.064573	0.063879	0.067468	0.056341	0.061424
263																	0.008974		0.013228	0.079044	0.063165	0.069043	0.055412	0.065148	0.064164	0.06774	0.056055	0.061081
263																	0.008676		0.013125	0.079045	0.063246	0.068694	0.054809	0.065007	0.064011	0.067398	0.05556	0.061032
263																	0.008836		0.013009	0.078799	0.063199	0.068548	0.054985	0.065123	0.064678	0.066882	0.055791	0.060498
263																	0.00867		0.012822	0.079085	0.063764	0.068398	0.055407	0.065061	0.064613	0.066895	0.055383	0.060321
263																	0.008879		0.013111	0.079782	0.063013	0.068579	0.055471	0.064758	0.064707	0.066962	0.055399	0.060227
263																	0.009019		0.013295	0.080087	0.063034	0.068944	0.055373	0.064933	0.065055	0.067052	0.055907	0.059734
263																	0.009393		0.013133	0.080312	0.063267	0.068592	0.055062	0.064472	0.066233	0.067636	0.055722	0.059737
263																	0.00897		0.01256	0.080286	0.062441	0.068198	0.055365	0.064954	0.066337	0.06744	0.055462	0.060052
263																	0.00769		0.013245	0.080704	0.062819	0.068516	0.054974	0.064627	0.066578	0.067417	0.055785	0.060339
263																	0.008116		0.01307	0.08027	0.06304	0.06857	0.055123	0.06484	0.067365	0.067408	0.055034	0.060135
263																	0.008178		0.012699	0.079854	0.062829	0.068567	0.054523	0.064488	0.067729	0.0673	0.055405	0.060191
263																	0.008526		0.012641	0.079058	0.06301	0.068905	0.054364	0.065035	0.068134	0.067507	0.055542	0.06037
263																	0.00861		0.01308	0.079246	0.063136	0.068407	0.054027	0.064932	0.068593	0.067391	0.055872	0.060849
263																	0.008924		0.013002	0.079196	0.062578	0.068733	0.054577	0.06488	0.068414	0.067568	0.055988	0.060521
263																	0.008893		0.012791	0.07854	0.062765	0.068589	0.054283	0.065069	0.069088	0.067926	0.055734	0.060543
263																	0.008752		0.012897	0.078639	0.062811	0.068236	0.054521	0.065175	0.069406	0.067764	0.056052	0.060294
263																	0.008042		0.012644	0.078473	0.063056	0.068408	0.054138	0.064625	0.070239	0.0676	0.056174	0.059968
263																	0.007376		0.012764	0.078617	0.062791	0.0686	0.054611	0.064971	0.070365	0.067919	0.056244	0.060098
263																	0.007675		0.013072	0.078659	0.062992	0.068504	0.054393	0.064871	0.070564	0.067383	0.05563	0.060473
263																	0.008109		0.012666	0.07893	0.062665	0.068197	0.054403	0.065182	0.070665	0.067568	0.055632	0.060297
263																	0.007975		0.012556	0.078858	0.063058	0.068052	0.05451	0.064838	0.071026	0.06793	0.055645	0.060362
263																	0.007918		0.012697	0.078525	0.063125	0.068818	0.054595	0.064774	0.071318	0.067723	0.055531	0.0607
263																	0.007677		0.012403	0.078447	0.063281	0.068654	0.054498	0.064863	0.071823	0.06768	0.055819	0.059985
263																	0.008638		0.012508	0.07818	0.062898	0.069103	0.05418	0.064881	0.071931	0.067634	0.055817	0.060341
263																	0.008393		0.01253	0.078503	0.062888	0.068717	0.054739	0.064629	0.072329	0.067914	0.055907	0.060305
263																	0.009324		0.012533	0.078774	0.062926	0.068628	0.054092	0.06451	0.072038	0.068306	0.056143	0.059868
263																	0.008751		0.012245	0.078562	0.062984	0.068111	0.054316	0.064675	0.072282	0.06834	0.055548	0.060557
263																	0.008216		0.012225	0.078321	0.062795	0.068723	0.05428	0.064602	0.071834	0.067998	0.05592	0.059783
263																	0.007959		0.012078	0.078851	0.062668	0.068344	0.054232	0.064149	0.071502	0.067689	0.055986	0.060022
263																	0.007697		0.012229	0.078768	0.062597	0.068544	0.054743	0.064516	0.071274	0.067824	0.056107	0.060708
263																	0.007673		0.012274	0.079086	0.062798	0.068578	0.054493	0.064285	0.07161	0.067642	0.055628	0.060765
263																	0.008212		0.012229	0.079586	0.063206	0.068112	0.054754	0.064911	0.07128	0.068494	0.055618	0.060414
263																	0.008456		0.01189	0.078731	0.062786	0.067861	0.05403	0.064507	0.071494	0.067704	0.055949	0.060753
263																	0.008295		0.012006	0.079396	0.063356	0.06818	0.053975	0.064648	0.071449	0.067717	0.055804	0.060957
263																	0.007791		0.011948	0.079379	0.062762	0.068079	0.054331	0.065205	0.071287	0.067724	0.055788	0.060048
263																	0.007749		0.01181	0.079188	0.063069	0.067925	0.054469	0.064806	0.071919	0.067652	0.05522	0.060355
263																	0.007116		0.011664	0.079184	0.062877	0.067872	0.054512	0.065279	0.071632	0.067635	0.05572	0.060117
263																	0.007484		0.011835	0.079435	0.062735	0.067819	0.05448	0.065212	0.071581	0.068022	0.055344	0.060253
263																	0.007222		0.011558	0.078985	0.062838	0.068255	0.054531	0.064739	0.071535	0.067599	0.055587	0.060241
263																	0.00683		0.011385	0.07942	0.063015	0.06781	0.054835	0.064393	0.071595	0.068178	0.055711	0.060058
263																	0.006835		0.011688	0.079098	0.063155	0.067841	0.055934	0.064335	0.071098	0.067676	0.055408	0.060305
263																	0.007027		0.011423	0.079645	0.062595	0.068022	0.056679	0.064285	0.071372	0.067198	0.05505	0.060418
263																	0.006504		0.011376	0.07923	0.063009	0.067803	0.057154	0.064049	0.071513	0.067789	0.055829	0.060746
263																	0.006603		0.011895	0.079336	0.063107	0.06875	0.058243	0.064302	0.07134	0.067625	0.055385	0.061067
263																	0.006921		0.01188	0.079397	0.062867	0.068511	0.058375	0.063973	0.071682	0.067628	0.05595	0.061793
263																	0.007314		0.011959	0.079227	0.06271	0.068029	0.058095	0.064085	0.071744	0.067296	0.055743	0.061446
263																	0.006704		0.011564	0.07908	0.063081	0.067724	0.058962	0.06393	0.071767	0.067802	0.056429	0.061894
263																	0.007311		0.011755	0.079317	0.062859	0.067756	0.059303	0.063916	0.071056	0.067434	0.056545	0.061482
263																	0.007207		0.011854	0.079233	0.062836	0.067906	0.059197	0.064354	0.071144	0.067312	0.056816	0.061653
263																	0.006952		0.012013	0.079113	0.062619	0.067965	0.059238	0.063838	0.071404	0.067738	0.057128	0.061341
263																	0.00687		0.011553	0.079265	0.063063	0.067814	0.05843	0.064023	0.071566	0.067405	0.056825	0.060878
263																	0.007912		0.011368	0.079315	0.062512	0.06742	0.057386	0.064403	0.071101	0.067388	0.056299	0.060504
263																	0.007796		0.012187	0.079435	0.062665	0.067707	0.056635	0.064415	0.071015	0.067813	0.056078	0.060962
263																	0.007573		0.011574	0.07944	0.062535	0.067362	0.055767	0.064084	0.071115	0.067843	0.056285	0.060349
263																	0.007583		0.011737	0.079796	0.063029	0.067724	0.054424	0.064649	0.071102	0.067998	0.056146	0.060767
263																	0.007133		0.011541	0.079444	0.063215	0.067262	0.054325	0.064142	0.071527	0.067857	0.056123	0.060217
263																	0.00702		0.011878	0.079429	0.063084	0.067326	0.054224	0.064338	0.071161	0.068473	0.056207	0.060531
263																	0.007034		0.011775	0.079168	0.062923	0.067686	0.054488	0.06423	0.071132	0.067888	0.056166	0.060516
263																	0.006738		0.011293	0.079761	0.06315	0.067939	0.054667	0.06462	0.071256	0.06751	0.056268	0.060604
263																	0.006393		0.011696	0.079586	0.062889	0.067607	0.054873	0.06411	0.070618	0.067884	0.055864	0.060981
263																	0.006452		0.011135	0.079008	0.063037	0.067721	0.05488	0.064021	0.070763	0.067357	0.055857	0.060515
263																	0.006525		0.011524	0.079793	0.062939	0.067095	0.054759	0.063927	0.070824	0.067792	0.056736	0.061072
263																	0.00629		0.011229	0.079749	0.062514	0.067143	0.055077	0.063978	0.070797	0.067625	0.055888	0.061321
263																	0.006512		0.010996	0.079459	0.062763	0.066991	0.054903	0.063563	0.07091	0.067278	0.055806	0.061488
263																	0.007488		0.011133	0.079238	0.062776	0.066808	0.054922	0.063502	0.070683	0.067244	0.0559	0.061521
263																	0.008091		0.011231	0.079649	0.062931	0.067362	0.054608	0.064192	0.071105	0.066929	0.055958	0.061458
263																	0.008806		0.0118	0.079505	0.063033	0.067265	0.054373	0.064031	0.070977	0.066967	0.055821	0.061359
263																	0.009249		0.011454	0.079298	0.062767	0.067665	0.054834	0.064423	0.071748	0.067133	0.056222	0.061012
263																	0.008279		0.011202	0.079978	0.06267	0.067722	0.054946	0.064604	0.071346	0.067396	0.05579	0.061215
263																	0.008227		0.01144	0.080154	0.062785	0.067382	0.054601	0.063852	0.071696	0.067597	0.056088	0.060702
263																	0.007299		0.011072	0.080215	0.062779	0.067352	0.055247	0.06419	0.071633	0.067406	0.05613	0.061101
263																	0.00679		0.010549	0.080416	0.062812	0.067217	0.054877	0.064334	0.072024	0.067519	0.056431	0.060734
263																	0.006643		0.010866	0.081175	0.062418	0.067737	0.054977	0.064755	0.071672	0.067932	0.05611	0.061716
263																	0.006597		0.011052	0.08086	0.062673	0.068074	0.053939	0.064848	0.071766	0.068166	0.055749	0.061013
263																	0.00692		0.011188	0.08118	0.06242	0.067836	0.053938	0.064465	0.072306	0.068206	0.055623	0.061121
263																	0.006327		0.01097	0.081002	0.06241	0.067669	0.054226	0.064837	0.072325	0.068335	0.055309	0.061244
263																	0.006574		0.010484	0.081003	0.062142	0.06778	0.05415	0.064789	0.072749	0.06825	0.055506	0.061075
263																	0.006154		0.010996	0.080456	0.062713	0.06799	0.054385	0.064766	0.072622	0.068333	0.055673	0.061238
263																	0.00629		0.010505	0.079904	0.062694	0.067517	0.054307	0.064657	0.072617	0.068405	0.055792	0.060946
263																	0.00694		0.010587	0.079844	0.062381	0.067636	0.054435	0.064992	0.072778	0.068149	0.055255	0.060548
263																	0.006454		0.010924	0.079501	0.062497	0.067162	0.054777	0.065105	0.072575	0.068174	0.05574	0.06104
263																	0.006593		0.010437	0.079405	0.06286	0.066964	0.054262	0.064735	0.072934	0.067929	0.055682	0.06043
263																	0.006171		0.01115	0.079179	0.062191	0.066969	0.054056	0.064135	0.073335	0.067545	0.055848	0.060987
263																	0.006676		0.01091	0.079146	0.063317	0.067376	0.053789	0.064462	0.073127	0.068496	0.055632	0.060883
263																	0.006582		0.010924	0.078691	0.062863	0.067284	0.053982	0.064362	0.073158	0.068188	0.055706	0.060639
263																	0.007133		0.010988	0.078837	0.062503	0.067336	0.054151	0.064763	0.072451	0.067942	0.055358	0.060232
263																	0.007016		0.010754	0.078535	0.062707	0.067389	0.054213	0.064338	0.072727	0.068029	0.05484	0.060484
263																	0.006558		0.010665	0.078689	0.062718	0.067177	0.054226	0.064287	0.073169	0.067546	0.055031	0.060409
263																	0.006201		0.010557	0.078554	0.062217	0.067058	0.054225	0.064448	0.072853	0.067714	0.055478	0.060282
263																	0.005941		0.010711	0.07818	0.062856	0.066995	0.054089	0.063825	0.073161	0.067544	0.055474	0.060753
263																	0.006233		0.010787	0.078007	0.062304	0.066643	0.054429	0.064002	0.072542	0.067985	0.055463	0.060838
263																	0.006103		0.010988	0.078129	0.062397	0.066835	0.054026	0.064328	0.072895	0.06744	0.05559	0.06103
263																	0.006105		0.010532	0.07806	0.062458	0.067253	0.054515	0.064901	0.073437	0.067734	0.055719	0.060735
263																	0.006833		0.010634	0.078293	0.062646	0.066837	0.054302	0.064974	0.072483	0.067441	0.05547	0.060824
263																	0.006768		0.010377	0.078343	0.062209	0.067479	0.054797	0.064615	0.073079	0.068055	0.055506	0.060627
263																	0.006193		0.010663	0.078524	0.062683	0.067432	0.054708	0.064206	0.073296	0.06814	0.055807	0.060873
263																	0.006322		0.010481	0.078361	0.063132	0.06806	0.05438	0.064578	0.072629	0.067753	0.055515	0.060661
263																	0.006236		0.009956	0.078583	0.062772	0.067022	0.054974	0.064317	0.07305	0.067445	0.056086	0.060793
263																	0.00692		0.009898	0.078214	0.062918	0.067609	0.055092	0.06396	0.072944	0.067727	0.055574	0.060887
263																	0.006402		0.010329	0.078326	0.063321	0.067074	0.055299	0.064365	0.072687	0.06763	0.055409	0.061043
263																	0.006877		0.010175	0.078637	0.063173	0.066727	0.05549	0.064273	0.07323	0.067882	0.055404	0.06176
263																	0.006238		0.010105	0.078465	0.062998	0.067375	0.055609	0.063819	0.073201	0.068005	0.055051	0.061514
263																	0.006129		0.010089	0.078222	0.06288	0.067196	0.055721	0.063977	0.072844	0.067835	0.05591	0.061101
263																	0.006349		0.009827	0.078607	0.062639	0.067298	0.055346	0.064204	0.073207	0.067996	0.05537	0.061143
263																	0.006338		0.0103	0.078624	0.062483	0.067465	0.054664	0.064305	0.072715	0.067551	0.055052	0.061243
263																	0.00672		0.010108	0.078608	0.062782	0.067137	0.054984	0.064073	0.072634	0.067397	0.055472	0.061237
263																	0.006729		0.010312	0.078865	0.062469	0.067987	0.054908	0.064032	0.073084	0.067267	0.055563	0.061451
263																	0.006209		0.009926	0.079233	0.062591	0.067699	0.05483	0.063858	0.073173	0.067491	0.055107	0.061609
263																	0.006742		0.010169	0.07935	0.062702	0.0677	0.055418	0.064189	0.07352	0.067973	0.055431	0.061817
263																	0.006279		0.010242	0.079298	0.062777	0.067301	0.054889	0.0642	0.073461	0.067698	0.055059	0.061792
263																	0.006437		0.009848	0.079073	0.06275	0.067432	0.055023	0.063966	0.073423	0.06777	0.055307	0.061244
263																	0.006236		0.010816	0.079396	0.06234	0.067684	0.055415	0.063719	0.073373	0.067881	0.055188	0.061723
263																	0.005547		0.01033	0.079997	0.062443	0.067356	0.055247	0.063659	0.07353	0.067997	0.055187	0.06134
263																	0.006007		0.010284	0.079843	0.062653	0.06765	0.055101	0.063821	0.073186	0.067676	0.05552	0.061445
263																	0.006041		0.010101	0.080391	0.062532	0.067612	0.055026	0.063931	0.073387	0.067862	0.055754	0.060917
263																	0.006267		0.010429	0.080212	0.062444	0.067174	0.054663	0.063841	0.073342	0.067646	0.056116	0.061215
263																	0.005784		0.010106	0.079823	0.062715	0.067701	0.055113	0.064525	0.073268	0.067783	0.056279	0.06096
263																	0.006043		0.010166	0.079725	0.062418	0.067901	0.054504	0.063764	0.073516	0.068283	0.056061	0.061289
263																	0.006081		0.010317	0.079201	0.062533	0.067099	0.054501	0.064277	0.073793	0.067547	0.05641	0.0611
263																	0.006064		0.010165	0.079099	0.062444	0.067458	0.054734	0.063822	0.073997	0.067869	0.056881	0.061161
263																	0.005579		0.009848	0.07925	0.06255	0.067474	0.054546	0.063661	0.073208	0.067823	0.05667	0.061438
263																	0.0056		0.010268	0.078745	0.062672	0.067695	0.05447	0.063525	0.073725	0.067596	0.056282	0.061477
263																	0.006011		0.009828	0.079048	0.062644	0.067447	0.05511	0.063758	0.073203	0.067585	0.056813	0.060808
263																	0.005992		0.009817	0.078266	0.062729	0.067184	0.055119	0.063742	0.073594	0.067662	0.056631	0.061186
263																	0.005785		0.009821	0.07811	0.062834	0.06727	0.055533	0.06413	0.073442	0.067962	0.056709	0.061062
263																	0.005896		0.010029	0.078017	0.062615	0.06742	0.056135	0.06404	0.073285	0.067667	0.05664	0.061131
263																	0.005896		0.009897	0.078131	0.062329	0.067645	0.056871	0.063717	0.073723	0.067614	0.056073	0.061021
263																	0.005924		0.010113	0.077922	0.062531	0.067955	0.057316	0.063654	0.073331	0.068246	0.056684	0.060761
263																	0.006311		0.009697	0.077698	0.062629	0.067623	0.056926	0.063601	0.072644	0.067922	0.05659	0.060495
263																	0.006123		0.010007	0.077956	0.062344	0.067803	0.056585	0.064044	0.072827	0.067769	0.056564	0.060289
263																	0.006496		0.010208	0.07836	0.062873	0.067551	0.055705	0.063634	0.072347	0.068092	0.056576	0.060302
263																	0.006656		0.010078	0.077976	0.062624	0.067309	0.05491	0.063636	0.072402	0.068058	0.056264	0.060877
263																	0.007062		0.009866	0.078212	0.06246	0.06716	0.054975	0.063386	0.07203	0.067778	0.056652	0.060477
263																	0.007823		0.009565	0.078183	0.062639	0.067816	0.054657	0.063216	0.072006	0.067782	0.056333	0.060667
263																	0.007947		0.009283	0.077536	0.06217	0.067292	0.054301	0.064032	0.071803	0.068209	0.056464	0.06102
263																	0.008265		0.009367	0.078293	0.062437	0.06753	0.054622	0.063866	0.071672	0.068065	0.056693	0.061323
263																	0.008273		0.009625	0.078423	0.062644	0.067542	0.054956	0.063598	0.071444	0.068022	0.056076	0.06106
263																	0.008294		0.009471	0.07807	0.062638	0.067105	0.055148	0.064226	0.07117	0.067691	0.056408	0.060904
263																	0.007751		0.00933	0.078326	0.062348	0.067178	0.055591	0.063724	0.070858	0.067963	0.055475	0.061396
263																	0.007829		0.00978	0.07826	0.062397	0.067747	0.056167	0.06386	0.070621	0.06793	0.055272	0.061134
263																	0.006746		0.00969	0.078268	0.062154	0.067498	0.056756	0.064302	0.069954	0.06792	0.055342	0.061626
263																	0.006073		0.008861	0.07846	0.062258	0.067727	0.057273	0.064094	0.069723	0.06814	0.055368	0.061741
263																	0.005758		0.008994	0.078702	0.062757	0.067439	0.057784	0.063853	0.070014	0.068468	0.055289	0.061432
263																	0.00578		0.009561	0.079069	0.06303	0.067322	0.058156	0.064082	0.069463	0.068476	0.055923	0.06137
263																	0.005627		0.009642	0.078798	0.062571	0.067687	0.058611	0.063699	0.069548	0.068691	0.05631	0.06132
263																	0.005741		0.009372	0.079192	0.062805	0.067252	0.057706	0.063901	0.069072	0.068531	0.05537	0.06124
263																	0.005604		0.009289	0.079221	0.062597	0.067807	0.057272	0.063739	0.068482	0.068782	0.055999	0.061125
263																	0.005445		0.008971	0.079394	0.062781	0.068023	0.056648	0.063634	0.06822	0.068235	0.0556	0.06099
263																	0.005814		0.00931	0.079472	0.06245	0.06772	0.056373	0.064363	0.067743	0.067939	0.055586	0.06052
263																	0.006469		0.009491	0.079818	0.062493	0.06778	0.055394	0.063845	0.066584	0.068114	0.055677	0.060256
263																	0.008096		0.009162	0.079978	0.062482	0.06773	0.05486	0.063645	0.066538	0.068095	0.056023	0.060224
263																	0.007466		0.008949	0.080394	0.062513	0.068092	0.05499	0.064305	0.066522	0.068154	0.055958	0.060236
263																	0.006449		0.009094	0.080425	0.062796	0.067661	0.054809	0.063954	0.065583	0.067732	0.056051	0.060246
263																	0.005769		0.009146	0.080336	0.0623	0.067419	0.055422	0.063813	0.065513	0.067959	0.056192	0.061034
263																	0.005777		0.009072	0.080838	0.062693	0.067645	0.055852	0.063736	0.064882	0.067497	0.055676	0.060337
263																	0.006157		0.009758	0.080964	0.063033	0.067574	0.056667	0.064136	0.064866	0.067503	0.05541	0.060377
263																	0.005596		0.009247	0.080795	0.062687	0.06706	0.057291	0.063746	0.064561	0.067462	0.055195	0.060584
263																	0.005148		0.009412	0.080364	0.063052	0.067325	0.057635	0.064115	0.064396	0.067449	0.055327	0.060903
263																	0.005386		0.008958	0.080069	0.062875	0.067324	0.058572	0.064352	0.064493	0.067893	0.055093	0.06034
263																	0.005961		0.009225	0.079232	0.062427	0.067241	0.057642	0.064425	0.06434	0.067424	0.055327	0.060478
263																	0.005486		0.009519	0.079377	0.0629	0.067229	0.057488	0.06447	0.064244	0.067821	0.055459	0.060932
263																	0.00515		0.009163	0.079314	0.062897	0.067628	0.057453	0.064516	0.064302	0.067686	0.055367	0.060579
263																	0.005082		0.00901	0.078736	0.062891	0.066906	0.056762	0.06439	0.064153	0.068152	0.055157	0.060757
263																	0.005348		0.008945	0.078068	0.062881	0.067576	0.056122	0.064726	0.06427	0.067869	0.055265	0.060962
263																	0.00524		0.009082	0.078563	0.062639	0.067355	0.055609	0.064832	0.064367	0.068029	0.055193	0.060915
263																	0.005985		0.00953	0.078422	0.06305	0.067193	0.055077	0.064199	0.064013	0.067679	0.054971	0.060778
263																	0.005618		0.008851	0.07841	0.062794	0.067558	0.055132	0.064472	0.063954	0.0682	0.055323	0.060645
263																	0.005373		0.008886	0.077948	0.063255	0.067162	0.054511	0.064377	0.064334	0.068411	0.055358	0.060612
263																	0.005254		0.009559	0.078183	0.062718	0.068	0.054736	0.063933	0.064602	0.068976	0.05521	0.061181
263																	0.004888		0.009263	0.077841	0.062621	0.067643	0.0549	0.064258	0.064774	0.069607	0.055336	0.060794
263																	0.004997		0.008396	0.077866	0.062173	0.066832	0.055034	0.064436	0.065082	0.069296	0.055333	0.060861
263																	0.005871		0.008887	0.077826	0.062122	0.066946	0.055004	0.064099	0.064886	0.069956	0.055502	0.060871
263																	0.0052		0.009172	0.0785	0.062589	0.066975	0.054994	0.064127	0.065003	0.070055	0.055585	0.060777
263																	0.005021		0.009228	0.07793	0.062705	0.067075	0.054718	0.064318	0.065217	0.069882	0.05598	0.060841
263																	0.004828		0.008704	0.077867	0.062496	0.067013	0.054587	0.064048	0.065744	0.069547	0.055651	0.060895
263																	0.004983		0.008548	0.078019	0.062519	0.066964	0.054376	0.064127	0.065477	0.069085	0.056168	0.060536
263																	0.004726		0.009204	0.078086	0.062064	0.066793	0.053177	0.063983	0.065783	0.068536	0.055978	0.060838
263																	0.004855		0.009077	0.078598	0.062411	0.0668	0.05371	0.063968	0.06636	0.069133	0.055993	0.06063
263																	0.005244		0.008886	0.07832	0.062231	0.066909	0.053559	0.063567	0.066403	0.068589	0.055992	0.060494
263																	0.005146		0.008554	0.078289	0.062307	0.066665	0.05364	0.064055	0.067278	0.068213	0.055446	0.061172
263																	0.005522		0.009043	0.078592	0.062377	0.066758	0.053835	0.064021	0.06669	0.068452	0.056383	0.060755
263																	0.004929		0.009291	0.077822	0.062217	0.066988	0.054225	0.06419	0.067057	0.068175	0.056314	0.060848
263																	0.005484		0.010076	0.078233	0.062225	0.067014	0.054139	0.064076	0.06717	0.068223	0.056639	0.061145
263																	0.005321		0.011426	0.077673	0.062693	0.067051	0.053931	0.064405	0.068082	0.06836	0.056944	0.060725
263																	0.005675		0.011686	0.078063	0.062491	0.067099	0.054823	0.064486	0.067762	0.068198	0.057005	0.061038
263																	0.005474		0.012632	0.078121	0.062322	0.066689	0.054048	0.065267	0.067584	0.068462	0.057128	0.060527
263																	0.005233		0.013887	0.077682	0.062341	0.067582	0.054033	0.064957	0.06742	0.068143	0.056686	0.060332
263																	0.005613		0.014824	0.077582	0.062671	0.067177	0.054294	0.065199	0.068187	0.068376	0.056306	0.060937
263																	0.005212		0.015206	0.077798	0.062352	0.067605	0.054335	0.06464	0.068261	0.068045	0.056491	0.060599
263																	0.005072		0.014925	0.077512	0.063088	0.067254	0.054275	0.064364	0.068013	0.067526	0.055873	0.060745
263																	0.005328		0.013672	0.077925	0.06256	0.067367	0.054303	0.064651	0.06911	0.067704	0.056543	0.060847
263																	0.004751		0.012784	0.077496	0.062301	0.067568	0.05366	0.064753	0.069033	0.067391	0.055631	0.061052
263																	0.005388		0.01177	0.077465	0.062418	0.067119	0.054227	0.064782	0.069082	0.06765	0.055776	0.061348
263																	0.005037		0.010449	0.077908	0.062715	0.067359	0.055164	0.064523	0.069032	0.06747	0.056278	0.060869
263																	0.004713		0.009563	0.078005	0.062403	0.067557	0.055112	0.064653	0.069032	0.067088	0.055761	0.061173
263																	0.004976		0.008509	0.078126	0.062451	0.067116	0.055705	0.0648	0.069291	0.067324	0.0556	0.060788
263																	0.0051		0.008578	0.078023	0.062666	0.066987	0.055297	0.06483	0.069402	0.067428	0.055506	0.061176
263																	0.005306		0.008699	0.078088	0.062325	0.066998	0.055608	0.064521	0.069569	0.0674	0.055867	0.061377
263																	0.005707		0.008658	0.078425	0.062292	0.067782	0.055069	0.064569	0.069404	0.06767	0.055312	0.060342
263																	0.005301		0.008559	0.07849	0.061837	0.067228	0.055729	0.064045	0.069353	0.067171	0.055327	0.060644
263																	0.005565		0.008029	0.077984	0.062201	0.067132	0.056441	0.064169	0.069395	0.067396	0.055228	0.060694
263																	0.005211		0.007963	0.078649	0.062312	0.067007	0.057438	0.064062	0.069606	0.067594	0.055221	0.060072
263																	0.005354		0.007864	0.078166	0.062456	0.067391	0.057861	0.06433	0.069287	0.067641	0.054915	0.060004
263																	0.005069		0.007816	0.078254	0.062347	0.067139	0.056344	0.064025	0.069533	0.067153	0.055175	0.060276
263																	0.005313		0.007953	0.078333	0.062384	0.067104	0.05525	0.064637	0.069491	0.067678	0.055082	0.060264
263																	0.005417		0.007682	0.078038	0.062302	0.067159	0.054176	0.064597	0.069143	0.067151	0.055433	0.060258
263																	0.005019		0.007701	0.078458	0.062396	0.067222	0.054328	0.064248	0.069964	0.067632	0.055314	0.060069
263																	0.00497		0.008151	0.078189	0.062374	0.067151	0.054169	0.06493	0.069435	0.067441	0.055947	0.060262
263																	0.004994		0.00801	0.078556	0.061981	0.066617	0.054281	0.064448	0.069599	0.067854	0.055361	0.060119
263																	0.004913		0.008016	0.078085	0.062306	0.067192	0.054095	0.064482	0.069964	0.06815	0.055821	0.060826
263																	0.005039		0.007992	0.078285	0.062371	0.067038	0.053653	0.064605	0.069562	0.068108	0.056323	0.060817
263																	0.005005		0.007823	0.078296	0.062276	0.067139	0.053644	0.064249	0.070146	0.06894	0.056715	0.060697
263																	0.005339		0.007893	0.07841	0.062279	0.066987	0.053976	0.064664	0.069437	0.069128	0.056088	0.060353
263																	0.005934		0.007516	0.078118	0.062598	0.067128	0.053576	0.064396	0.070067	0.070125	0.056258	0.060445
263																	0.007062		0.007533	0.078055	0.062381	0.066917	0.053249	0.064798	0.069804	0.070425	0.055731	0.060909
263																	0.007881		0.007808	0.078	0.062331	0.066764	0.053432	0.065005	0.069671	0.071211	0.056496	0.060471
263																	0.006939		0.007634	0.078578	0.062492	0.067292	0.053567	0.064542	0.069916	0.071171	0.05636	0.061004
263																	0.005127		0.008059	0.078468	0.062297	0.067249	0.053789	0.064101	0.069835	0.07094	0.055752	0.060691
263																	0.004782		0.007971	0.078597	0.062439	0.067195	0.054214	0.064136	0.07004	0.070725	0.056278	0.060816
263																	0.004347		0.00805	0.078398	0.062235	0.067261	0.05433	0.064109	0.070036	0.070051	0.056376	0.060426
263																	0.004576		0.007858	0.078535	0.062126	0.06743	0.053966	0.064153	0.070165	0.068901	0.056091	0.060346
263																	0.004897		0.007805	0.078116	0.062051	0.06756	0.054271	0.064463	0.070038	0.068583	0.055148	0.060133
263																	0.004501		0.008174	0.078173	0.062458	0.067575	0.05417	0.064021	0.070251	0.067941	0.05513	0.060467
263																	0.004267		0.007673	0.078235	0.06211	0.067355	0.054512	0.06385	0.070227	0.068067	0.055745	0.060773
263																	0.004836		0.007312	0.078161	0.062338	0.066964	0.054367	0.06368	0.070466	0.068179	0.055689	0.060176
263																	0.004835		0.007799	0.077972	0.06243	0.067198	0.053856	0.064024	0.070897	0.068114	0.055185	0.060414
263																	0.005106		0.007731	0.078013	0.062292	0.066921	0.053769	0.06379	0.070578	0.068205	0.055384	0.060074
263																	0.006426		0.007889	0.077799	0.062184	0.067503	0.054032	0.064684	0.071033	0.068247	0.055129	0.060298
263																	0.007044		0.007835	0.07807	0.062759	0.066804	0.053465	0.064609	0.071044	0.068464	0.055149	0.059846
263																	0.005681		0.007969	0.078096	0.062226	0.066982	0.054032	0.064191	0.070909	0.068553	0.055341	0.059896
263																	0.00461		0.00791	0.078381	0.062599	0.066931	0.054345	0.064754	0.071381	0.068443	0.055664	0.059891
263																	0.004697		0.007661	0.078161	0.062099	0.067177	0.053884	0.06488	0.071471	0.068289	0.055442	0.06006
263																	0.005026		0.007487	0.077981	0.062554	0.067238	0.053941	0.064648	0.070981	0.068625	0.056027	0.059934
263																	0.004575		0.007396	0.077989	0.062418	0.067245	0.054557	0.064597	0.07066	0.068496	0.055835	0.060074
263																	0.004426		0.007967	0.078195	0.062718	0.067135	0.054091	0.064406	0.07087	0.067901	0.055956	0.06033
263																	0.004643		0.007919	0.077761	0.062475	0.067284	0.054973	0.064539	0.070392	0.068237	0.056264	0.06008
263																	0.004998		0.008063	0.078051	0.062264	0.067084	0.055528	0.064207	0.071153	0.067862	0.055571	0.060405
263																	0.004303		0.007507	0.078145	0.062427	0.067168	0.054865	0.064356	0.07051	0.067711	0.055798	0.060728
263																	0.004308		0.007813	0.078029	0.062058	0.067074	0.054651	0.06475	0.071285	0.067639	0.056215	0.060241
263																	0.004582		0.007802	0.078117	0.062316	0.06698	0.054915	0.064611	0.070634	0.067611	0.055686	0.06055
263																	0.00509		0.007466	0.078463	0.062248	0.067521	0.054731	0.064034	0.070366	0.067874	0.055692	0.060692
263																	0.004941		0.007579	0.078432	0.062604	0.066877	0.054661	0.063839	0.070594	0.067754	0.056025	0.06058
263																	0.004605		0.00748	0.078472	0.062636	0.067613	0.054504	0.06384	0.071199	0.067899	0.055792	0.060654
263																	0.005847		0.007559	0.078347	0.062447	0.067576	0.054722	0.064262	0.070838	0.06819	0.05595	0.06058
263																	0.00664		0.008106	0.078474	0.06275	0.067491	0.054178	0.063882	0.071328	0.067795	0.055727	0.060675
263																	0.006687		0.007683	0.078076	0.062594	0.067163	0.054917	0.064184	0.07134	0.067985	0.055187	0.060184
263																	0.006479		0.007755	0.078386	0.062939	0.067192	0.054522	0.064069	0.071026	0.068021	0.055167	0.060147
263																	0.006211		0.008265	0.078519	0.062895	0.067476	0.054477	0.063775	0.0711	0.067914	0.055449	0.060364
263																	0.00517		0.007896	0.077885	0.06279	0.066828	0.054506	0.06404	0.071171	0.067976	0.055093	0.060085
263																	0.004901		0.007538	0.078136	0.062425	0.06663	0.055058	0.064047	0.071011	0.067731	0.055293	0.060311
263																	0.004169		0.007309	0.078077	0.062456	0.067141	0.056008	0.064207	0.071376	0.068418	0.055955	0.060096
263																	0.004297		0.007811	0.077894	0.063061	0.066503	0.057011	0.064212	0.071119	0.067874	0.05533	0.060144
263																	0.004142		0.006989	0.077655	0.062559	0.066241	0.057809	0.064247	0.071214	0.068054	0.055303	0.060298
263																	0.004616		0.00783	0.078224	0.062687	0.066553	0.057382	0.064289	0.071056	0.067921	0.055028	0.0604
263																	0.004359		0.007541	0.077744	0.062761	0.066881	0.057495	0.064215	0.071214	0.068053	0.054872	0.059691
263																	0.004771		0.007887	0.078238	0.062655	0.066761	0.056737	0.064427	0.071393	0.067562	0.054785	0.060154
263																	0.004913		0.007813	0.077637	0.062997	0.066728	0.054908	0.064272	0.071405	0.067483	0.055033	0.060545
263																	0.004606		0.007545	0.078147	0.062572	0.066543	0.054456	0.06409	0.071326	0.067979	0.055734	0.060657
263																	0.005052		0.007466	0.078318	0.062602	0.066648	0.054178	0.064193	0.071708	0.067765	0.055359	0.06055
263																	0.005719		0.007744	0.077964	0.062888	0.066783	0.054291	0.063967	0.071827	0.067287	0.055457	0.060682
263																	0.007572		0.007105	0.07819	0.062318	0.066974	0.05429	0.063611	0.071042	0.067691	0.055878	0.06026
263																	0.007596		0.00717	0.078164	0.062999	0.06666	0.054119	0.064235	0.070898	0.067198	0.05571	0.06081
263																	0.006654		0.007706	0.078251	0.062353	0.06722	0.054046	0.06409	0.071437	0.067227	0.055373	0.059862
263																	0.006317		0.00724	0.078248	0.062053	0.066652	0.054535	0.064005	0.071274	0.067555	0.055407	0.05995
263																	0.006621		0.007318	0.078327	0.062192	0.066769	0.054625	0.06405	0.071512	0.067319	0.054885	0.059903
263																	0.005962		0.006986	0.077904	0.062449	0.066682	0.055104	0.063464	0.071702	0.067618	0.054834	0.06057
263																	0.005466		0.007388	0.078036	0.062568	0.066813	0.055749	0.064305	0.071865	0.067488	0.054706	0.060272
263																	0.004396		0.007001	0.07753	0.062648	0.066762	0.056178	0.0639	0.071671	0.067519	0.055007	0.060542
263																	0.004351		0.007161	0.078088	0.062736	0.066423	0.056806	0.064194	0.071682	0.067722	0.054974	0.060049
263																	0.00446		0.007216	0.077112	0.062521	0.066358	0.057026	0.063841	0.071966	0.067477	0.055743	0.060511
263																	0.003872		0.006809	0.077563	0.063015	0.066755	0.057094	0.063692	0.07175	0.067842	0.05558	0.060524
263																	0.003975		0.006994	0.077453	0.063029	0.066223	0.057648	0.063995	0.072257	0.06756	0.055918	0.06011
263																	0.003824		0.007127	0.0772	0.063088	0.066667	0.057876	0.063889	0.072006	0.067653	0.055739	0.060104
263																	0.004748		0.006861	0.077571	0.062501	0.066928	0.058435	0.064225	0.072583	0.067732	0.056024	0.060682
263																	0.004202		0.007073	0.0771	0.063031	0.066588	0.058225	0.064226	0.07243	0.067677	0.056043	0.060829
263																	0.004336		0.006717	0.077521	0.063067	0.066406	0.057483	0.064074	0.072092	0.067833	0.056776	0.060937
263																	0.004042		0.007375	0.078012	0.062661	0.066447	0.056818	0.06404	0.072257	0.068146	0.05675	0.061476
263																	0.004467		0.007323	0.078254	0.062907	0.066188	0.056995	0.063844	0.072241	0.067896	0.056662	0.061287
263																	0.003846		0.007447	0.078571	0.062886	0.066767	0.056697	0.06418	0.072253	0.068342	0.056865	0.06121
263																	0.003978		0.007444	0.078623	0.062872	0.066713	0.056597	0.064203	0.072769	0.068305	0.057102	0.061817
263																	0.004047		0.007027	0.078704	0.063569	0.06606	0.055967	0.063787	0.073072	0.068004	0.056965	0.061647
263																	0.003799		0.006723	0.078949	0.06277	0.066405	0.055658	0.064298	0.07321	0.067972	0.056793	0.061634
263																	0.00454		0.006923	0.078211	0.062753	0.067077	0.055341	0.06433	0.072795	0.068118	0.056582	0.061432
263																	0.00419		0.00755	0.078144	0.062974	0.066798	0.055385	0.064226	0.072531	0.067854	0.056772	0.060955
263																	0.004108		0.006767	0.077959	0.062902	0.06672	0.054862	0.064505	0.072745	0.068059	0.056271	0.061327
263																	0.004523		0.006792	0.077536	0.063051	0.066537	0.054926	0.064518	0.072744	0.067682	0.056112	0.060962
263																	0.004288		0.007023	0.077555	0.062761	0.066681	0.054564	0.063905	0.073199	0.068036	0.056154	0.061336
263																	0.004271		0.006868	0.076898	0.062542	0.066591	0.054762	0.064307	0.072763	0.068315	0.056526	0.061352
263																	0.004082		0.007306	0.077166	0.062683	0.06693	0.05421	0.064296	0.073249	0.067906	0.056306	0.061318
263																	0.003864		0.007049	0.076814	0.062727	0.066824	0.053998	0.06378	0.073045	0.068281	0.056717	0.061052
263																	0.004644		0.006864	0.076968	0.062601	0.067236	0.054263	0.06386	0.072764	0.068392	0.056793	0.061306
263																	0.004762		0.00759	0.076971	0.062773	0.066457	0.053798	0.064288	0.072481	0.068416	0.056707	0.060814
263																	0.004994		0.006511	0.076995	0.062518	0.066927	0.054043	0.064191	0.072855	0.068153	0.056556	0.060853
263																	0.005415		0.006672	0.076807	0.062534	0.066396	0.054535	0.064845	0.073034	0.068368	0.056502	0.060508
263																	0.004458		0.007086	0.076668	0.062572	0.066815	0.053613	0.064631	0.072897	0.068722	0.055926	0.060764
263																	0.004535		0.00693	0.077485	0.062588	0.066459	0.054268	0.064938	0.073134	0.068809	0.056054	0.060256
263																	0.004447		0.006841	0.076911	0.062736	0.066318	0.054582	0.064324	0.072661	0.068744	0.055862	0.060572
263																	0.00419		0.006891	0.077312	0.062703	0.06599	0.05522	0.064567	0.072702	0.06875	0.056002	0.060799
263																	0.004186		0.006816	0.077403	0.062443	0.066411	0.055525	0.06406	0.072563	0.068838	0.056119	0.061177
263																	0.004251		0.006788	0.077243	0.062441	0.066002	0.056461	0.064483	0.072671	0.068821	0.055981	0.061181
263																	0.003812		0.006575	0.077279	0.061941	0.066244	0.057155	0.064589	0.072953	0.068848	0.056207	0.061301
263																	0.003848		0.006783	0.077052	0.061998	0.065687	0.057739	0.064115	0.072988	0.068771	0.055706	0.061495
263																	0.003733		0.006835	0.076968	0.062361	0.065886	0.05856	0.064131	0.073003	0.06875	0.055761	0.061615
263																	0.003701		0.006957	0.07685	0.062192	0.065613	0.058431	0.064059	0.072455	0.069165	0.055902	0.061268
263																	0.004098		0.00662	0.076675	0.061821	0.065972	0.058832	0.063517	0.072623	0.069254	0.055986	0.06119
263																	0.004019		0.006806	0.077287	0.062257	0.065869	0.058485	0.064296	0.07291	0.069037	0.056187	0.061664
263																	0.004076		0.006954	0.077172	0.061862	0.066147	0.058428	0.063912	0.072635	0.069357	0.055955	0.061247
263																	0.004131		0.007208	0.077039	0.062116	0.066391	0.057821	0.06348	0.072424	0.069143	0.055873	0.061372
263																	0.003649		0.006886	0.077491	0.062248	0.066041	0.057083	0.063678	0.072741	0.068647	0.055347	0.061235
263																	0.003869		0.00702	0.076733	0.061833	0.066324	0.056186	0.063705	0.072521	0.068742	0.055406	0.06067
263																	0.003919		0.006636	0.076797	0.061507	0.066132	0.055292	0.063774	0.072445	0.068163	0.055185	0.060707
263																	0.004128		0.006823	0.07678	0.061789	0.066358	0.053769	0.063284	0.072547	0.068642	0.055106	0.060662
263																	0.003964		0.006848	0.076832	0.061905	0.066387	0.053621	0.064181	0.071973	0.068328	0.055563	0.059861
263																	0.004441		0.007054	0.076714	0.061443	0.066287	0.053001	0.063836	0.072425	0.068407	0.055504	0.059601
263																	0.003717		0.006914	0.076752	0.061327	0.066321	0.053494	0.064202	0.072018	0.067885	0.055231	0.060144
263																	0.003604		0.007191	0.076502	0.06096	0.065756	0.053168	0.063909	0.072214	0.068603	0.054897	0.059898
263																	0.003833		0.006842	0.076666	0.061434	0.066257	0.053681	0.06417	0.0723	0.068624	0.055155	0.060018
263																	0.004447		0.006978	0.07663	0.061487	0.065825	0.053577	0.064374	0.07214	0.067794	0.055054	0.060599
263																	0.004015		0.006468	0.076848	0.061008	0.066235	0.053246	0.063947	0.071965	0.068494	0.055557	0.060466
263																	0.004048		0.006474	0.077143	0.061275	0.066336	0.053265	0.063606	0.071438	0.068151	0.055893	0.060964
263																	0.003877		0.006361	0.07661	0.060828	0.066321	0.053538	0.063086	0.071669	0.068462	0.056148	0.061185
263																	0.003817		0.00685	0.077009	0.061313	0.06636	0.053398	0.063302	0.071789	0.068697	0.055711	0.060747
263																	0.004023		0.006582	0.077415	0.061264	0.065976	0.053534	0.063041	0.071822	0.069017	0.056149	0.060724
263																	0.00376		0.006682	0.077069	0.061415	0.066276	0.053516	0.063286	0.072031	0.06897	0.056236	0.060488
263																	0.004045		0.006824	0.076955	0.061166	0.066027	0.053725	0.062413	0.071768	0.06797	0.055999	0.060751
263																	0.003852		0.006736	0.077055	0.06067	0.065959	0.05371	0.062863	0.071948	0.068587	0.056795	0.060786
263																	0.00353		0.006648	0.077059	0.060709	0.065659	0.053462	0.062777	0.072308	0.068606	0.056175	0.060513
263																	0.003567		0.006183	0.076726	0.060595	0.065895	0.053464	0.062535	0.071234	0.067758	0.056173	0.060234
263																	0.003718		0.006812	0.077	0.061101	0.065898	0.053419	0.063131	0.072078	0.068524	0.056166	0.060659
263																	0.003798		0.006364	0.077218	0.06098	0.065513	0.053528	0.063001	0.071659	0.06783	0.055778	0.060235
263																	0.003918		0.006147	0.077315	0.060856	0.065765	0.052959	0.063651	0.071588	0.067769	0.055862	0.061068
263																	0.004006		0.006549	0.077016	0.061235	0.065406	0.053584	0.064028	0.071588	0.068493	0.055072	0.060511
263																	0.003925		0.006875	0.076838	0.060988	0.065185	0.053533	0.063622	0.071524	0.068163	0.055148	0.060711
263																	0.003547		0.006381	0.077412	0.06101	0.065364	0.053034	0.063698	0.072244	0.067852	0.054951	0.060474
263																	0.003522		0.006867	0.077054	0.060936	0.065279	0.053041	0.063966	0.071951	0.067885	0.055386	0.060776
263																	0.004051		0.006004	0.077327	0.060866	0.065534	0.052889	0.063956	0.072106	0.067659	0.055573	0.060644
263																	0.004009		0.006125	0.077327	0.061326	0.066051	0.053008	0.063212	0.072345	0.067803	0.05541	0.060419
263																	0.003832		0.00591	0.077085	0.060767	0.065393	0.053778	0.063562	0.072667	0.067968	0.055926	0.060935
263																	0.004914		0.006424	0.077011	0.060889	0.065372	0.053542	0.063168	0.072549	0.06794	0.055485	0.060757
263																	0.006168		0.006117	0.077583	0.060719	0.065364	0.053983	0.063189	0.072594	0.068091	0.055411	0.060925
263																	0.006707		0.00645	0.077578	0.060771	0.065623	0.054387	0.063085	0.073146	0.068316	0.055462	0.060979
263																	0.007589		0.006028	0.077591	0.060847	0.065981	0.054067	0.063585	0.073225	0.068396	0.055436	0.060539
263																	0.00787		0.006498	0.077438	0.061112	0.06562	0.054149	0.063634	0.07347	0.068898	0.05538	0.060508
263																	0.007524		0.006197	0.076872	0.060511	0.066073	0.054155	0.063784	0.073142	0.069427	0.055186	0.060619
263																	0.007352		0.005986	0.076848	0.060837	0.066131	0.053797	0.063928	0.073097	0.069075	0.055437	0.060828
263																	0.006316		0.006227	0.076969	0.061116	0.065779	0.054391	0.064279	0.07333	0.069654	0.055117	0.060862
263																	0.004604		0.006198	0.076854	0.060402	0.065842	0.054422	0.063745	0.073644	0.069476	0.055654	0.060529
263																	0.004155		0.006235	0.076842	0.061045	0.065505	0.056399	0.063241	0.073733	0.069929	0.055284	0.060938
263																	0.003546		0.005948	0.076798	0.060988	0.066213	0.056642	0.064205	0.07412	0.069705	0.055969	0.060351
263																	0.003345		0.006005	0.076587	0.060679	0.065916	0.058408	0.063651	0.073864	0.069724	0.055499	0.060329
263																	0.003417		0.005976	0.07693	0.060643	0.065469	0.059274	0.063994	0.073512	0.069864	0.055112	0.059987
263																	0.003465		0.006379	0.077224	0.060895	0.066369	0.058892	0.063725	0.073447	0.069789	0.055753	0.059613
263																	0.003641		0.006418	0.076885	0.060429	0.065885	0.058695	0.063491	0.073242	0.069716	0.055335	0.059987
263																	0.003431		0.006209	0.077198	0.060569	0.065721	0.057189	0.064042	0.073064	0.069208	0.055378	0.060403
263																	0.004111		0.006352	0.076829	0.060547	0.066163	0.056094	0.064178	0.073287	0.069764	0.055412	0.06
263																	0.00357		0.006279	0.076868	0.061131	0.066217	0.054173	0.063506	0.073169	0.069206	0.055364	0.060485
263																	0.003613		0.006232	0.077335	0.060759	0.066032	0.053706	0.063137	0.072744	0.069342	0.055181	0.060537
263																	0.003307		0.005784	0.077424	0.060658	0.066146	0.053238	0.063366	0.07295	0.068721	0.054545	0.060002
263																	0.003517		0.006724	0.077065	0.061458	0.066559	0.052831	0.063534	0.07284	0.068839	0.054631	0.059879
263																	0.003413		0.006011	0.077617	0.061244	0.066551	0.052457	0.062676	0.072348	0.06825	0.055489	0.060701
263																	0.003785		0.005866	0.078057	0.060934	0.066066	0.053062	0.063531	0.072162	0.068687	0.055085	0.059962
263																	0.003662		0.005573	0.079229	0.061469	0.066242	0.053228	0.063714	0.072304	0.06838	0.055847	0.059874
263																	0.003683		0.006395	0.079439	0.061098	0.06646	0.054185	0.063472	0.072508	0.068488	0.055893	0.060017
263																	0.003936		0.005856	0.080309	0.060671	0.066232	0.054483	0.063324	0.071968	0.068172	0.055622	0.059879
263																	0.003953		0.005677	0.080664	0.060499	0.066478	0.055639	0.063573	0.072197	0.068474	0.055393	0.059729
263																	0.004072		0.006029	0.081305	0.060795	0.066426	0.056461	0.063387	0.07222	0.068585	0.055068	0.060114
263																	0.004169		0.005922	0.080991	0.061302	0.066339	0.057524	0.06351	0.072538	0.06827	0.05555	0.06051
263																	0.004157		0.005986	0.080958	0.061261	0.066137	0.057702	0.063608	0.072438	0.068151	0.055409	0.06062
263																	0.003762		0.006093	0.080191	0.060667	0.066426	0.057451	0.063478	0.072568	0.068028	0.055464	0.060996
263																	0.003649		0.00596	0.079606	0.061304	0.066646	0.057003	0.063619	0.072608	0.068069	0.055638	0.060939
263																	0.003885		0.005982	0.078635	0.060918	0.06682	0.056298	0.064315	0.07229	0.067934	0.055648	0.060651
263																	0.003829		0.006196	0.078121	0.061186	0.066708	0.055022	0.065056	0.072351	0.068672	0.055991	0.060559
263																	0.004146		0.005739	0.076806	0.061111	0.066771	0.054018	0.065424	0.07217	0.068185	0.055501	0.060713
263																	0.003642		0.006019	0.076892	0.061145	0.066563	0.053831	0.066068	0.072661	0.068279	0.056074	0.060675
263																	0.003625		0.005845	0.076641	0.060923	0.066881	0.053931	0.065822	0.072151	0.068562	0.055684	0.060353
263																	0.003737		0.005589	0.076543	0.061033	0.066692	0.053893	0.066087	0.072623	0.068377	0.055727	0.060729
263																	0.003503		0.005447	0.076708	0.061151	0.066308	0.053915	0.065634	0.072524	0.068526	0.055933	0.060643
263																	0.003749		0.005345	0.07691	0.060576	0.06602	0.05346	0.065724	0.072201	0.068168	0.055292	0.060615
263																	0.004052		0.005766	0.076568	0.060773	0.066809	0.054438	0.064758	0.072404	0.068379	0.054779	0.060256
263																	0.003735		0.005088	0.076032	0.060871	0.066431	0.054824	0.064276	0.072453	0.06801	0.054974	0.060643
263																	0.003733		0.005461	0.076901	0.060882	0.065816	0.055134	0.064075	0.072729	0.068223	0.054717	0.060062
263																	0.004097		0.005575	0.077273	0.060741	0.066484	0.056043	0.063798	0.071952	0.067718	0.055146	0.060305
263																	0.003723		0.006035	0.076493	0.060958	0.066095	0.057233	0.063506	0.072789	0.068356	0.055139	0.060651
263																	0.003746		0.006175	0.076903	0.060863	0.066722	0.057483	0.063233	0.073195	0.067787	0.055769	0.059937
263																	0.003771		0.005875	0.07661	0.060784	0.06659	0.057256	0.063312	0.072833	0.067956	0.055323	0.060415
263																	0.003764		0.005653	0.076288	0.060675	0.066658	0.056915	0.063564	0.072413	0.068397	0.054873	0.059878
263																	0.003891		0.005953	0.076022	0.061099	0.066261	0.056234	0.063337	0.072909	0.068189	0.055055	0.059925
263																	0.003803		0.005719	0.076202	0.060471	0.066762	0.055102	0.063664	0.073113	0.068109	0.055643	0.060005
263																	0.0038		0.005637	0.076462	0.060653	0.066626	0.054428	0.063992	0.073079	0.068217	0.055498	0.060364
263																	0.003847		0.005504	0.076119	0.060818	0.066429	0.053648	0.063857	0.07226	0.067883	0.055113	0.060065
263																	0.003666		0.005705	0.077018	0.060815	0.066388	0.054212	0.063977	0.072016	0.068206	0.05547	0.05972
263																	0.003763		0.005533	0.077481	0.061059	0.066459	0.053973	0.064233	0.072505	0.068075	0.05581	0.059999
263																	0.003995		0.005638	0.0768	0.060567	0.066353	0.054313	0.064255	0.072318	0.068566	0.05598	0.060049
263																	0.003445		0.005586	0.077033	0.060761	0.066116	0.053709	0.064854	0.072191	0.068256	0.055902	0.060221
263																	0.003641		0.005682	0.077034	0.060874	0.066286	0.053573	0.06451	0.072878	0.068547	0.056617	0.059885
263																	0.003839		0.00585	0.077376	0.060997	0.066342	0.053591	0.064758	0.072741	0.068589	0.05587	0.059706
263																	0.003653		0.005871	0.077104	0.060329	0.066807	0.053559	0.064127	0.073456	0.068443	0.055926	0.059258
263																	0.003661		0.005691	0.077565	0.060351	0.066885	0.05297	0.064321	0.073527	0.068544	0.055985	0.060047
263																	0.003529		0.005596	0.077419	0.060873	0.067266	0.053519	0.064383	0.073362	0.068484	0.055727	0.060111
263																	0.003935		0.005358	0.077579	0.060856	0.067093	0.052922	0.063601	0.072888	0.068481	0.056465	0.059725
263																	0.003882		0.005675	0.077435	0.061014	0.066948	0.053231	0.063707	0.072988	0.068704	0.056005	0.059832
263																	0.003915		0.005587	0.077881	0.060406	0.067165	0.05341	0.063894	0.073105	0.068031	0.055294	0.05979
263																	0.004732		0.00579	0.077589	0.060909	0.066488	0.053123	0.063389	0.072614	0.068905	0.055172	0.060088
263																	0.004644		0.005884	0.077405	0.060785	0.06629	0.053041	0.063345	0.072734	0.068911	0.055217	0.060039
263																	0.004567		0.005754	0.076798	0.060889	0.066627	0.053214	0.06393	0.072702	0.068342	0.0555	0.060386
263																	0.004194		0.005784	0.076486	0.06082	0.066433	0.053304	0.063417	0.072409	0.068533	0.05537	0.059872
263																	0.003739		0.005336	0.076654	0.060624	0.066552	0.053204	0.063692	0.072476	0.068389	0.055733	0.05987
263																	0.00358		0.005099	0.076549	0.061177	0.066847	0.053461	0.063922	0.072337	0.06849	0.055726	0.060244
263																	0.003709		0.005288	0.076738	0.061035	0.066469	0.053266	0.063808	0.072119	0.068378	0.055556	0.060748
263																	0.003708		0.005771	0.076934	0.060927	0.066249	0.053361	0.062964	0.07213	0.067803	0.055454	0.060766
263																	0.003492		0.005399	0.076769	0.060627	0.066633	0.053555	0.063268	0.071959	0.067986	0.05495	0.060611
263																	0.003411		0.005851	0.0772	0.060553	0.066494	0.0531	0.063125	0.072408	0.067856	0.055202	0.05987
263																	0.003862		0.00545	0.077092	0.060255	0.066591	0.053637	0.062763	0.071953	0.068202	0.056185	0.059812
263																	0.003732		0.005487	0.076243	0.060324	0.066706	0.053458	0.063573	0.071756	0.068518	0.055475	0.060079
263																	0.003397		0.006074	0.076452	0.060032	0.066756	0.054066	0.063069	0.072001	0.068375	0.055168	0.059606
263																	0.003297		0.0053	0.076177	0.060566	0.066463	0.054566	0.063042	0.071702	0.068404	0.05469	0.059646
263																	0.003401		0.005432	0.076248	0.060214	0.066643	0.054827	0.063275	0.072445	0.06869	0.054846	0.059287
263																	0.003425		0.005505	0.076092	0.06021	0.066371	0.054242	0.063058	0.072296	0.06838	0.05467	0.059892
263																	0.003844		0.00587	0.076455	0.060404	0.066367	0.054808	0.063077	0.072327	0.068661	0.054799	0.059979
263																	0.003637		0.005216	0.076827	0.060347	0.066706	0.054989	0.063578	0.071741	0.068779	0.055042	0.059834
263																	0.003524		0.005828	0.076297	0.06048	0.066532	0.054165	0.063255	0.071705	0.068892	0.055233	0.059567
263																	0.003753		0.005155	0.076566	0.060617	0.066423	0.054309	0.063441	0.071901	0.069172	0.05517	0.059537
263																	0.004772		0.0056	0.07649	0.060651	0.065989	0.054053	0.063037	0.072136	0.068935	0.055319	0.059554
263																	0.005437		0.005618	0.076903	0.060393	0.065886	0.053696	0.06383	0.072288	0.068735	0.055015	0.059019
263																	0.006005		0.006279	0.076347	0.060479	0.066048	0.053523	0.063284	0.0723	0.06911	0.055249	0.058999
263																	0.005529		0.006025	0.076426	0.060828	0.065873	0.053235	0.063875	0.072249	0.068864	0.055053	0.059113
263																	0.005203		0.005926	0.076019	0.060284	0.065999	0.053537	0.063692	0.07258	0.0686	0.055643	0.05867
263																	0.004612		0.005937	0.077173	0.060797	0.065708	0.053828	0.063702	0.072032	0.068737	0.055575	0.058867
263																	0.003939		0.005595	0.076298	0.060737	0.064877	0.053083	0.063189	0.072494	0.067898	0.0555	0.059365
263																	0.003689		0.005849	0.07629	0.060457	0.064981	0.053357	0.063143	0.071598	0.068181	0.056243	0.059585
263																	0.004389		0.005324	0.07627	0.060306	0.065059	0.053622	0.062391	0.072793	0.068393	0.05548	0.059596
263																	0.00518		0.005509	0.076284	0.060393	0.064734	0.053472	0.062854	0.072656	0.068276	0.05592	0.059319
263																	0.00617		0.005586	0.076389	0.060924	0.065002	0.053981	0.062572	0.072224	0.068102	0.055736	0.059268
263																	0.0065		0.005868	0.076484	0.060413	0.065531	0.054138	0.062749	0.072525	0.068167	0.055308	0.059204
263																	0.005739		0.005843	0.076513	0.060492	0.06576	0.054551	0.062758	0.072527	0.068172	0.055807	0.059949
263																	0.005028		0.005646	0.076722	0.060544	0.065633	0.055676	0.062817	0.072232	0.068515	0.0549	0.059589
263																	0.004536		0.005331	0.077068	0.060117	0.065701	0.055633	0.062691	0.072771	0.068253	0.054554	0.059799
263																	0.003135		0.005298	0.077328	0.060385	0.066235	0.054972	0.062503	0.072631	0.068288	0.054851	0.059754
263																	0.003857		0.005046	0.077814	0.059596	0.066331	0.054197	0.063249	0.071857	0.068299	0.055368	0.059717
263																	0.003186		0.005337	0.078206	0.059665	0.066046	0.053388	0.06259	0.072105	0.068567	0.055216	0.060053
263																	0.003433		0.005495	0.078394	0.060038	0.06615	0.053308	0.062612	0.072139	0.068331	0.055364	0.05953
263																	0.00298		0.005668	0.078408	0.060073	0.065935	0.052958	0.062683	0.072016	0.068768	0.055877	0.059465
263																	0.003481		0.00529	0.079142	0.059813	0.065805	0.053242	0.063561	0.071813	0.068448	0.056018	0.059423
263																	0.00316		0.005446	0.078642	0.060009	0.065859	0.05303	0.063575	0.071597	0.068491	0.056574	0.059436
263																	0.003247		0.005387	0.079281	0.059605	0.065459	0.053608	0.063437	0.071638	0.068156	0.055788	0.059474
263																	0.003413		0.00554	0.078449	0.059601	0.065839	0.053092	0.064112	0.071673	0.06774	0.0554	0.05918
263																	0.003202		0.005372	0.077945	0.059635	0.065373	0.052849	0.063692	0.071123	0.067901	0.055531	0.05933
263																	0.002988		0.005479	0.077725	0.059619	0.065444	0.053302	0.063693	0.071953	0.068009	0.055444	0.059407
263																	0.003319		0.004978	0.07749	0.059516	0.065752	0.053246	0.063604	0.071738	0.068249	0.055692	0.059383
263																	0.002769		0.005236	0.077389	0.059771	0.065395	0.053144	0.063524	0.071676	0.068138	0.055479	0.059338
263																	0.002974		0.005342	0.076856	0.059552	0.065109	0.053428	0.062935	0.07164	0.068166	0.055355	0.05986
263																	0.003271		0.005584	0.077226	0.05937	0.064949	0.053355	0.063449	0.071124	0.068169	0.05582	0.059341
263																	0.003513		0.005252	0.076647	0.060061	0.064853	0.053324	0.063696	0.071256	0.068022	0.055189	0.059629
263																	0.003197		0.005369	0.076912	0.059792	0.065265	0.053299	0.063531	0.071464	0.068017	0.055462	0.059712
263																	0.003141		0.005037	0.076641	0.05994	0.065258	0.053558	0.06294	0.07159	0.067697	0.055396	0.059762
263																	0.002698		0.005289	0.076657	0.06002	0.065558	0.053243	0.063179	0.07136	0.068032	0.055055	0.059746
263																	0.00279		0.005392	0.076321	0.059779	0.065726	0.053292	0.063588	0.071554	0.067971	0.055196	0.059654
263																	0.00307		0.005272	0.076577	0.060579	0.065163	0.053747	0.064007	0.071393	0.068262	0.05541	0.060215
[truncated: 4,032 more rows]
