# Supplementary material for: Systemically injected oxygen within rapidly dissolving microbubbles improves the outcomes of severe hypoxaemia in swine
Source: Nat Biomed Eng. 2024 Oct 17;8(11):1396–411. doi: 10.1038/s41551-024-01266-8 (PMC11584390; doi:10.1038/s41551-024-01266-8)
Supplement: Supplementary file 11 — Source data and statistics. [file 41551_2024_1266_MOESM11_ESM.xlsx]

## Sheet: Fig3-c
			PVR(% change from baseline)
Time (min)	D10 control						IVO2
-15	6.2	-2.16	6.2	28.74	1.05				-5.9784
-14	5.92	-0.73	5.92	26.77	5.99				-1.80201
-13	5.12	-2.46	5.12	29.37	6.93				2.09717
-12	5.99	-1.12	5.99	49.07	12.25				4.69682
-11	6.9	1.99	6.9	9.56	6.84				6.36186
-10	10.73	0.84	10.73	17.12	7.05		13.0466	-2.0785	7.84074	-0.266144
-9	12.91	0.93	12.91	4.35	12.73		5.9424	-7.55535	7.40006	-2.12337
-8	14.84	0.35	14.84	6.95	9.46		4.25161	-0.117059	4.80749	0.17337
-7	22.28	3.2	22.28	11.98	14.8		2.63486	-1.54073	5.39644	1.49418
-6	-3.89	5.4	-3.89	21.99	19.25		0.348278	2.28384	3.57358	-0.279185
-5	-5.16	-14.07	-5.16	16.87	12.37		-2.40324	4.59603	3.55941	0.134777
-4	-2.8	-15.16	-2.8	21.9	20.63		-1.25678	3.32114	-1.56987	0.916825
-3	-3.15	-13.45	-3.15	14.37	24.51		-6.9409	0.0472057	-5.70421	0.39992
-2	-10.36	-6.45	-10.36	10.27	23.91		-7.80012	0.935744	-12.3439	-0.231225
-1	-11.88	-6.37	-11.88	16.79	23.24		-7.82268	0.107675	-18.3352	-0.21915
1	-52.01	-57.07	-52.01	15.9	33.23		-17.2041	-8.79998	-32.4472	12.71
2	-63.49	-64.93	-63.49	-24.17	3.24		-89.0039	-52.8437	-53.2539	6.93164
3	-66.93	-66.71	-66.93	-22.16	-32.45		-135.625	-62.7387	-79.3491	4.15296
4	-64.84	-73.14	-64.84	-7.4	-34.13		-139.918	-60.3274	-92.6107	-4.32167
5	-60.3	-73.22	-60.3	-33.94	-29.49		-127.179	-56.3011	-66.392	-11.7294
6	-62.58	-74.77	-62.58	-33.67	-46.09		-131.96	-60.0064	-70.0262	-38.166
7	-65.87	-74.98	-65.87	-38.81	-35.01		-138.383	-66.354	-80.6648	-36.5961
8	-63.26	-69.58	-63.26	-35.84	-10.46		-137.414	-38.8242	-85.8503	-31.2462
9	-61.45	-71.92	-61.45	-22.94	-21.71		-126.392	-49.1746	-73.731	-35.7929
10	-64.33	-74.63	-64.33	-22.92	-29.34		-132.541	-51.9741	-70.4104	-49.2283
11	-63.83	-72.86	-63.83	-22.21	-15.87		-134.987	-30.0514	-67.5557	-44.0595
12	-59.31	-68.87	-59.31	-22.27	5.57		-113.798	-31.6239	-63.8493	-37.9177
13	-62.37	-72.76	-62.37	-14.21	0.52		-118.786	-29.3315	-54.443	-45.1005
14	-58.92	-70.55	-58.92	7.91	-2.21		-123.782	-15.7257	-65.6797	-56.0452
15	-62.51	-69.16	-62.51	15.2	8.33		-121.946	-23.9313	-65.0661	-53.0264
16	-64.19	-70.35	-64.19	11.6	18.77		-108.995	-25.8209	-61.0736	-47.6645
17	-63.17	-70.03	-63.17	13.21	20.2		-112.912	-14.885	-55.4996	-51.2903
18	-53.87	-61.32	-53.87	11.9	10.62		-118.627	0.442977	-58.7083	-54.9853
19	-42	-47.49	-42	34.56	23.06		-125.681	12.2649	-58.1086	-53.9686
20	-34.72	-36.83	-34.72	50.03	36.93		-130.895	17.8268	-54.4761	-50.7822
21	-26.99	-21.11	-26.99	72.9	53.06		-126.495	19.6722	-48.4787	-45.0914
22	-11.08	-12.21	-11.08	101.63	68.37		-96.3355	17.4763	-44.0984	-39.7625
23	-4.29	-7.9	-4.29	117.8	77.37		-75.5197	21.1537	-44.1641	-34.7478
24	0.8	-2.68	0.8	138.05	84.34		-65.4402	18.5103	-41.7986	-28.9064
25	3.61	-1.01	3.61	144.94	61.75		-57.4892	12.8514	-30.5238	-24.7714
26	7.49	4.83	7.49	155.62	68.08		-53.9692	10.3589	-26.5723	-23.8634
27	12.82	7.62	12.82	157.7	75.42		-50.6208	30.6899	-23.4799	-20.8156
28	15.2	9.1	15.2	162.32	81.08		-48.976	31.2849	-16.6427	-25.3277
29	16.4	12.32	16.4	158.6	84.52		-49.3211	36.185	-10.2083	-20.228
30	17.32	10.67	17.32	166.63	86.68		-48.0047	23.5392	-2.74988	-21.8814
31	20.13	14.4	20.13	163.51	93.97		-46.3706	25.804	3.56111	-29.4296
32	21.96	21.68	21.96	155.96	97.48		-45.3371	27.1679	8.83501	-31.748
33	21.32	16.14	21.32	154.51	102.06		-44.445	28.1578	12.8826	-30.437
34	23.1	20.03	23.1	152.39	104.82		-43.2038	28.6549	17.2181	-30.8792
35	22.52	18.51	22.52	150.56	107.82		-42.9755	32.0148	19.0721	-28.28
36	24.83	21.16	24.83	152.83	108.95		-43.1263	34.0464	20.0537	-25.7091
37	20.07	8.66	20.07	154.13	111.75		-43.2475	37.3549	25.0827	-23.2221
38	9.87	11.26	9.87	156.15	115.2		-42.8951	39.6833	33.6949	-23.3509
39	8.37	9.8	8.37	153.88	116.56		-42.4566	42.2339	27.7906	-22.9094
40	8.07	6.54	8.07	147.45	115.64		-42.239	43.8931	21.312	-22.9461
41	8.76	5.99	8.76	143.85	115.88		-41.7432	44.0993	17.7268	-23.5494
42	9.01	5.75	9.01	145.48	115.87		-41.0551	47.572	15.2567	-23.1941
43	7.56	3.16	7.56	143.31	118.78		-41.9533	46.9317	14.1264	-26.9694
44	9.46	4.6	9.46	141.09	114.69		-41.5811	51.2676	12.5834	-22.323
45	9.05	4.17	9.05	134.52	121.04		-41.1054	48.2222	11.8	-22.3144
46	9.09	3.17	9.09	128.46	118.31		-40.1798	42.4309	12.6143	-23.5629
47	3.84	-6.53	3.84	126.54	114.2		-42.6895	47.2238	12.4828	-24.5301
48	5.38	-12.96	5.38	126.96	110.41		-43.2774	74.8151	9.94145	-27.3921
49	4.6	-12.31	4.6	119.55	97.32		-41.0429	73.0696	8.95933	-28.2253
50	10.91	-10.06	10.91	111.14	92.55		-41.1291	67.5604	10.381	-28.7067
51	19.71	-8.08	19.71	108.6	92.43		-40.6653	60.5069	12.3467	-28.1044
52	24.95	-4.79	24.95	103.99	88.55		-39.0418	56.107	17.0691	-27.5191
53	27.58	-4.6	27.58	107.65	91.89		-38.3622	56.1942	14.9363	-28.1413
54	30.19	-3.78	30.19	108.8	96.09		-37.9655	56.1314	12.708	-28.5581
55	31.72	-2.34	31.72	112.48	97.4		-36.2363	57.6266	13.5471	-28.8079
56	31.99	-0.38	31.99	114.19	98.91		-35.2986	61.0012	14.9735	-30.1413
57	31.6	-0.98	31.6	116.93	95.35		-34.9672	55.7906	15.472	-30.2832
58	31.4	8.76	31.4	116.36	93.46		-33.8791	58.5139	15.1995	-30.5073
59	33.15	11.75	33.15	120.38	91.77		-33.3382	61.6055	15.6833	-31.3321
60	32.5	15.48	32.5	118.62	97.09		-32.7361	62.0229	15.8126	-30.9391
61	31.65	17.17	31.65	119.04	93.19		-32.3402	60.1431	15.9232	-31.6928
62	32.61	21.15	32.61	116.36	91.44		-32.5137	57.7009	15.737	-31.5865
63	31.51	25.05	31.51	117.66	90.1		-33.0293	62.1784	16.682	-31.8
64	32.72	28.26	32.72	116.43	95.07		-30.8892	62.9643	17.2801	-32.3811
65	32.28	19.47	32.28	113.86	93.6		-31.0189	60.2418	17.931	-32.7484
66	32	24.46	32	112.87	95.02		-31.4109	60.4755	18.5403	-32.7032
67	31.29	21.44	31.29	114.08	95		-28.4329	55.5836	18.5849	-33.584
68	30.15	28.37	30.15	113.3	98.17		-30.7914	66.9842	19.9022	-33.8623
69	31.53	24.67	31.53	113.57	97.63		-31.4704	71.1658	20.406	-34.8657
70	31.61	28.73	31.61	114.54	99.33		-30.0606	63.9339	20.9932	-34.9885
71	31.8	24.09	31.8	116.81	100.27		-30.8631	72.1028	20.5324	-35.042
72	32.43	24.9	32.43	116.03	99.53		-29.3701	69.8882	22.3004	-35.6576
73	32.42	25.93	32.42	116.44	97.9		-29.1539	64.5586	22.4278	-35.4603
74	33.14	23.81	33.14	118.87	100.05		-27.1767	69.0211	22.6068	-35.9267
75	30.63	16.04	30.63	117.07	100.94		-27.3417	72.6734	22.3385	-36.117

## Sheet: Fig3-d
		Averaged change of PVR(as %change from baseline) at three different periods
		D10 control						IVO2
Baseline		3.57667	-3.284	3.57667	19.0733	13.4007		-3e-10	-1e-10	1.33e-10	0
Injection period		-62.1333	-70.3433	-62.1333	-17.4353	-13.7247		-119.261	-42.5339	-68.0886	-27.9623
Observation		13.3965	3.5225	13.3965	120.412	90.5622		-48.9948	44.1478	2.97877	-31.1086
												2way ANOVA
												Compare cell means with others in its row and its column
												Number of families	5
												Number of comparisons per row family	1
												Number of comparisons per column family	3
												Alpha	0.05
												Tukey's multiple comparisons test	Predicted (LS) mean diff.	95.00% CI of diff.	Below threshold?	Summary	Adjusted P Value
												Baseline
												D10 control vs. IVO2	7.269	-40.47 to 55.01	No	ns	0.7547
												Injections
												D10 control vs. IVO2	19.31	-28.43 to 67.05	No	ns	0.4098
												Observation
												D10 control vs. IVO2	56.5	8.761 to 104.2	Yes	*	0.0226
												D10 control
												Baseline vs. Injections	52.42	-2.132 to 107.0	No	ns	0.0611
												Baseline vs. Observation	-40.99	-95.54 to 13.57	No	ns	0.1652
												Injections vs. Observation	-93.41	-148.0 to -38.86	Yes	***	0.0009
												IVO2
												Baseline vs. Injections	64.46	3.467 to 125.5	Yes	*	0.0371
												Baseline vs. Observation	8.244	-52.75 to 69.24	No	ns	0.9382
												Injections vs. Observation	-56.22	-117.2 to 4.777	No	ns	0.0744
												Test details	Predicted (LS) mean 1	Predicted (LS) mean 2	Predicted (LS) mean diff.	SE of diff.	N1	N2	q	DF
												Baseline
												D10 control vs. IVO2	7.269	-6.676e-11	7.269	22.96	5	4	0.4478	21
												Injections
												D10 control vs. IVO2	-45.15	-64.46	19.31	22.96	5	4	1.189	21
												Observation
												D10 control vs. IVO2	48.26	-8.244	56.5	22.96	5	4	3.481	21
												D10 control
												Baseline vs. Injections	7.269	-45.15	52.42	21.64	5	5	3.425	21
												Baseline vs. Observation	7.269	48.26	-40.99	21.64	5	5	2.678	21
												Injections vs. Observation	-45.15	48.26	-93.41	21.64	5	5	6.104	21
												IVO2
												Baseline vs. Injections	-6.676e-11	-64.46	64.46	24.2	4	4	3.767	21
												Baseline vs. Observation	-6.676e-11	-8.244	8.244	24.2	4	4	0.4818	21
												Injections vs. Observation	-64.46	-8.244	-56.22	24.2	4	4	3.285	21

## Sheet: Fig3-e
		Mean arterial blood pressure (MABP) % change over baseline
Time (minutes)			D10 control						IVO2
-5			8.67	7.9		-7.12			-3.6903	0.389094	-1.52598	-2.02834
-4			3.06	26.02	11.49	-3.36	-4.19		2.42684	1.91029	2.21124	-2.22083
-3			-1.67	26.44	11.72	-5.32	-11.74		-4.27726	0.115019	-1.00553	-2.27417
-2			-8.61	18.08	11.95	-2.75	-15.81		-1.18396	0.383541	3.84853	-2.28067
-1			-6.9	9.49	10.44	-4.55	-17.97		0.963006	2.76681	0.339307	-1.31888
1			29.3	60.47	40.12	35.97	51.05		27.1373	44.5468	23.0989	10.2605
2			33.02	64.67	79.22	42.84	43.76		50.8148	72.421	46.584	50.1866
3			34.58	60.64	100.83	44.03	38.25		78.9606	73.6014	63.8974	72.3523
4			31.32	67.65	103.06	42.91	67.71		84.0799	85.6995	65.5135	71.8012
5			31.01	63.34	104.34	46.41	67.22		58.3229	101.704	42.3923	47.4402
6			34.29	68.93	104.09	35.57	62		63.2209	105.82	41.3139	59.6154
7			38.33	79.52	91.57	24.47	48.63		70.7333	101.646	62.6463	73.3009
8			39.6	77.55	81.05	22.28	59.09		55.0155	85.0328	64.5791	56.0785
9			50.54	68.67	73.16	29.56	56.36		27.0915	102.345	36.9798	24.3894
10			49.52	77.27	75.06	25.88	58.52		35.6195	96.7085	38.6838	39.5713
11			50.73	84.35	79.83	27.58	60.25		39.5459	81.7774	37.8846	38.7885
12			49.01	75.7	92.26	28.75	62.98		18.7689	84.5571	33.9021	19.8075
13			48.82	77.62	89.64	28.02	63.77		17.4332	87.946	8.34372	4.81035
14			46.68	86.36	74.4	21.25	66.86		29.409	72.2249	23.3709	16.1901
15			43.17	88.56	66.96	22.48	64.73		33.6605	58.2112	36.0958	19.8606
16			36.91	74.64	68.6	27.74	58.98		11.9947	72.6082	37.8937	10.8267
17			34.23	76.08	70.64	23.21	61.25		27.748	72.9951	18.4411	15.7682
18			23.16	76.63	70.75	23.8	60.55		49.1317	68.8032	39.5127	38.1574
19			11.42	79.28	53.64	26.09	52.42		65.5097	62.8718	56.2323	54.9128
20			2.06	80.37	40.35	24.4	36.19		70.582	52.7267	70.6112	64.6035
21			-15.48	68.76	31.96	24.4	30.04		69.3155	39.481	78.3072	67.6793
22			-14.37	60.62	24.97	15.73	20.45		69.0201	27.1156	81.0888	64.6503
23			-16.65	54.46	22.15	12.39	15.02		65.2605	10.0668	81.5695	59.1259
24			-17.65	45.63	19.21	4.37	9.25		68.1289	5.86755	79.4297	53.1589
25			-17.4	42.83	15.51	1.71	7.14		58.7813	2.6841	78.5869	46.0572
26			-17.32	33.88	10.41	-2.75	3.92		40.4271	2.89944	75.4584	36.8516
27			-15.45	30.78	9.51	-1.63	1.63		25.1783	23.1717	75.1394	24.7185
28			-15.44	27.39	11.22	-0.82	0.26		13.6322	27.316	73.6201	24.5275
29			-14.98	24.74	13.02	0.85	-1.26		6.01649	19.6223	72.2968	18.3062
30			-12.24	23.81	19.46	-0.35	-4.3		1.03913	8.38347	71.4643	31.2137
31			-13.95	28.72	23.71	2.32	-4.99		-2.80792	3.01414	69.1123	33.1752
32			-15.29	25.66	21.77	2.88	-5.94		-0.32434	1.8598	66.9336	31.8969
33			-14.09	20.38	18.18	3.56	-6.69		-0.424852	-0.015307	64.0622	26.7251
34			-12.31	18.89	16.94	2.34	-7.88		-0.649072	-1.01235	61.5416	20.3333
35			-10.16	32.15	14.92	3.67	-7.98		-1.89548	-1.44416	57.4104	13.6396
36			-13.22	27.79	13.09	0.87	-9.29		-2.97455	-1.39106	54.0945	9.94718
37			-13.46	22.65	11.78	-0.58	-10.09		-3.0912	-1.64644	77.0885	10.724
38			-12.13	41.24	10.06	-1.71	-11.33		-3.07836	-1.83998	68.5757	10.3139
39			-11.32	21.19	8.99	-1.75	-12.28		-2.6236	-1.61526	56.2452	8.95342
40			-10.88	24.03	6.5	-1.52	-10.91		-3.12968	-1.82541	48.5245	6.98864
41			-12.5	29.92	6.29	-3.03	-12.25		-2.79137	-2.90607	40.5256	7.23396
42			-11.06	30.04	4.59	-5.86	-12.82		-3.17085	-2.85441	33.6036	7.19806
43			-9.05	29.1	3.18	-7.94	-13.08		-3.93002	-4.70944	28.7601	-1.83687
44			-10.02	32.69	2.84	-8.6	-11.28		-1.28434	-4.73517	24.8198	18.05536798*
45			-12.03	33.33	3.09	-11.49	-11.3		-1.29237	-5.00392	23.3262	19.55583349*
46			-9.96	65.05*	5.74	-12.74	84.61		-3.80451	-9.01673	24.583	18.57592369*
47			-25.63	32.96	15.8	-13.97	-3.27		-7.76756	-11.0993	39.3366	85.66999879*
48			-21.07	40.63	33.6	68.52*	-2.7		-1.40729	-6.05589	30.8184	5.37364
49			-17.97	41.01	32.65	-18.83	-2.96		-0.177658	-8.42232	25.466	-0.325805
50			-19.45	37.34	47.82	-19.32	-6.07		-0.0571197	-8.61543	26.2744	-0.431625
51			-24.12	35.09	42.22	-18.15	-7.33		0.150817	-8.61655	24.9554	-1.36025
52			-28.93	31.56	27.54	-19.19	-8.98		1.03803	-9.4272	35.9909	-0.76567
53			-29.55	52.3*	23.63	-22.04	-12.77		-0.545813	-9.06634	29.3994	-0.99851
54			-30.47	15.31	21.12	-22.58	-10.94		-3.73317	-8.09068	33.2601	-1.9403
55			-30.94	27.96	9.05	-22.86	-13.95		-4.55173	-7.69332	35.8654	0.392545
56			-32.97	22.8	-0.99	-21.76	-13.9		-0.662852	-7.39002	36.3633	-0.646857
57			-31.88	13.65	-1.6	-22.86	-12.28		-0.83258	-6.08744	37.223	-3.19271
58			-31.75	23.88	-3.19	-22.13	-11.87		-1.97932	-7.06177	37.3173	-4.98243
59			-30.61	18.04	-1.72	-23.93	-13.23		-1.68054	-6.41982	37.3523	-2.99628
60			-31.09	15.38	-2.16	-23.95	-8.52		-1.60996	-8.09034	37.001	-2.51453
61			-32.16	12.09	-2.59	-24.93	-7.39		-2.06935	-8.67737	38.1363	-2.89114
62			-31.78	14.65	-0.36	-24.87	-8.44		-1.89664	-8.23068	39.033	-6.10543
63			-29.45	23.67	0.55	-25.75	-6.1		-1.66772	-7.39556	39.8648	-4.98602
64			-26.31	8.56	1.88	-25.47	-9.06		0.880732	-9.02587	40.0822	-4.03483
65			-26.44	15.29	-0.06	-26.15	-6.18		0.646714	-9.20189	41.1353	-4.97508
66			-24.99	21.37	-2.8	-26.38	-8.65		-1.27735	-10.0559	40.7148	-5.37887
67			-27.87	10.29	-1.91	-26.95	-7.21		-5.0387	-11.8523	40.7138	-7.50075
68			-28.51	39.68*	-2.42	-26.34	-4.24		-5.28857	-14.8166	39.6847	-8.52734
69			-29.98	14.13	-3.01	-27.41	-6.64		-2.97933	-15.7856	38.4049	-7.78727
70			-30.17	47.73	-3.91	-27.37	-4.3		0.0238458	-14.341	38.0909	-7.04448
71			-30.44	14.13	-5.36	-28.41	-4.89		-1.92868	-13.7014	38.8646	-8.44767
72			-29.42	39.42	-6.24	-28.48	-4.76		0.370895	-11.9769	38.1219	-8.57777
73			-27.55	39.52	-6.31	-28.7	0.03		1.54023	-11.0819	40.0876	-11.8083
74			-32.27	20.92	0.15	-28.6	0.49		0.829555	-8.10215	43.2426	-13.9476
75			-33.95	39.52	-0.77	-28.46	-0.72		-1.02913	-8.69114	43.9248	-13.7874

## Sheet: Fig3-f
	Averaged MABP*as %change of baseline) during three periods
		D10 control					IVO2
	Baseline	-0.58214	5.45467	6.88571	-4.74857	-9.86857	-1e-10	1e-10	6.67e-11	1e-10
	Injections	40.6613	73.42	83.706	31.8667	58.0787	45.9876	83.6161	41.6857	40.2969
	Observation	-17.8058	33.1261	14.3947	-9.08949	1.3535	9.36321	3.10664	47.5931	11.8868
													2way ANOVA
													Compare cell means with others in its row and its column
													Number of families	5
													Number of comparisons per row family	1
													Number of comparisons per column family	3
													Alpha	0.05
													Šídák's multiple comparisons test	Predicted (LS) mean diff.	95.00% CI of diff.	Below threshold?	Summary	Adjusted P Value
													Baseline
													D10 control vs. IVO2	-0.5718	-24.49 to 23.34	No	ns	0.9608
													Injections
													D10 control vs. IVO2	4.65	-19.27 to 28.57	No	ns	0.6901
													Observation
													D10 control vs. IVO2	-13.59	-37.51 to 10.32	No	ns	0.2505
													D10 control
													Baseline vs. Injections	-58.12	-86.24 to -30.00	Yes	****	<0.0001
													Baseline vs. Observation	-4.968	-33.09 to 23.15	No	ns	0.9577
													Injections vs. Observation	53.15	25.03 to 81.27	Yes	***	0.0002
													IVO2
													Baseline vs. Injections	-52.9	-84.34 to -21.46	Yes	***	0.0008
													Baseline vs. Observation	-17.99	-49.43 to 13.45	No	ns	0.3917
													Injections vs. Observation	34.91	3.469 to 66.35	Yes	*	0.0267
													Test details	Predicted (LS) mean 1	Predicted (LS) mean 2	Predicted (LS) mean diff.	SE of diff.	N1	N2	t	DF
													Baseline
													D10 control vs. IVO2	-0.5718	4.168e-11	-0.5718	11.5	5	4	0.04972	21
													Injections
													D10 control vs. IVO2	57.55	52.9	4.65	11.5	5	4	0.4043	21
													Observation
													D10 control vs. IVO2	4.396	17.99	-13.59	11.5	5	4	1.182	21
													D10 control
													Baseline vs. Injections	-0.5718	57.55	-58.12	10.84	5	5	5.36	21
													Baseline vs. Observation	-0.5718	4.396	-4.968	10.84	5	5	0.4582	21
													Injections vs. Observation	57.55	4.396	53.15	10.84	5	5	4.902	21
													IVO2
													Baseline vs. Injections	4.168e-11	52.9	-52.9	12.12	4	4	4.364	21
													Baseline vs. Observation	4.168e-11	17.99	-17.99	12.12	4	4	1.484	21
													Injections vs. Observation	52.9	17.99	34.91	12.12	4	4	2.88	21

## Sheet: Fig3-k
	Relative intensity change (%) in echo contrast in the right ventricle.
			Control
			0.111716	0.0670125	0.0838514	0.0539774	0.0596199	0.0508746	0.0532574	0.10183	0.0995616	0.12734
			IVO2 4 mL/kg/min
			0.181061	0.241994	0.393914	0.417841	0.402026	0.702497	0.645031	0.279896	0.389509	0.323143
																Ordinary one-way ANOVA
																Number of families	1
			IVO2 8 mL/kg/min													Number of comparisons per family	28
			0.262973	0.230886	0.233114	0.390976	0.27536	0.146468	0.404216	0.301338	0.212031	0.31458				Alpha	0.05
																Šídák's multiple comparisons test	Mean Diff.	95.00% CI of diff.	Below threshold?	Summary	Adjusted P Value
			IVO2 12 mL/kg/min													Control vs. IVO2 4 mL/kg/min	-0.3168	-0.5220 to -0.1115	Yes	***	0.0001	A-B
			0.322381	0.440312	0.413325	0.389509	0.709518	0.377064	0.542742	0.381595	0.425188	0.363865				Control vs. IVO2 8 mL/kg/min	-0.1963	-0.4015 to 0.008961	No	ns	0.0755	A-C
																Control vs. IVO2 12 mL/kg/min	-0.3556	-0.5609 to -0.1504	Yes	****	<0.0001	A-D
																Control vs. IVAir 4 mL/kg/min	-0.4574	-0.6627 to -0.2522	Yes	****	<0.0001	A-E
			IVAir 4 mL/kg/min													Control vs. IVAir 8 mL/kg/min	-0.4329	-0.6381 to -0.2276	Yes	****	<0.0001	A-F
			0.338903	0.504838	0.524316	0.548594	0.594042	0.815506	0.615028	0.54194	0.458635	0.441473				Control vs. IVAir 12 mL/kg/min	-0.2847	-0.4900 to -0.07945	Yes	***	0.0007	A-G
																Control vs. LOM 4 mL/kg/min	-0.7263	-0.9316 to -0.5211	Yes	****	<0.0001	A-H
																IVO2 4 mL/kg/min vs. IVO2 8 mL/kg/min	0.1205	-0.08475 to 0.3257	No	ns	0.8306	B-C
			IVAir 8 mL/kg/min													IVO2 4 mL/kg/min vs. IVO2 12 mL/kg/min	-0.03886	-0.2441 to 0.1664	No	ns	>0.9999	B-D
			0.30602	0.647424	0.664143	0.560752	1.03509	0.385627	0.291964	0.379972	0.471979	0.394761				IVO2 4 mL/kg/min vs. IVAir 4 mL/kg/min	-0.1406	-0.3459 to 0.06461	No	ns	0.5706	B-E
																IVO2 4 mL/kg/min vs. IVAir 8 mL/kg/min	-0.1161	-0.3213 to 0.08917	No	ns	0.8741	B-F
																IVO2 4 mL/kg/min vs. IVAir 12 mL/kg/min	0.03208	-0.1732 to 0.2373	No	ns	>0.9999	B-G
																IVO2 4 mL/kg/min vs. LOM 4 mL/kg/min	-0.4095	-0.6148 to -0.2043	Yes	****	<0.0001	B-H
			IVAir 12 mL/kg/min													IVO2 8 mL/kg/min vs. IVO2 12 mL/kg/min	-0.1594	-0.3646 to 0.04589	No	ns	0.3303	C-D
			0.268682	0.473076	0.418879	0.347697	0.321169	0.353739	0.415961	0.309252	0.394846	0.352763				IVO2 8 mL/kg/min vs. IVAir 4 mL/kg/min	-0.2611	-0.4664 to -0.05588	Yes	**	0.0028	C-E
																IVO2 8 mL/kg/min vs. IVAir 8 mL/kg/min	-0.2366	-0.4418 to -0.03133	Yes	*	0.0105	C-F
																IVO2 8 mL/kg/min vs. IVAir 12 mL/kg/min	-0.08841	-0.2937 to 0.1168	No	ns	0.9941	C-G
																IVO2 8 mL/kg/min vs. LOM 4 mL/kg/min	-0.53	-0.7353 to -0.3248	Yes	****	<0.0001	C-H
			LOM 4 mL/kg/min													IVO2 12 mL/kg/min vs. IVAir 4 mL/kg/min	-0.1018	-0.3070 to 0.1035	No	ns	0.9651	D-E
			0.783849	0.821682	1.11215	0.93051	0.813588	0.995544	0.956072	0.45689	0.505157	0.696861				IVO2 12 mL/kg/min vs. IVAir 8 mL/kg/min	-0.07722	-0.2825 to 0.1280	No	ns	0.9993	D-F
																IVO2 12 mL/kg/min vs. IVAir 12 mL/kg/min	0.07094	-0.1343 to 0.2762	No	ns	0.9998	D-G
																IVO2 12 mL/kg/min vs. LOM 4 mL/kg/min	-0.3707	-0.5759 to -0.1654	Yes	****	<0.0001	D-H
																IVAir 4 mL/kg/min vs. IVAir 8 mL/kg/min	0.02455	-0.1807 to 0.2298	No	ns	>0.9999	E-F
																IVAir 4 mL/kg/min vs. IVAir 12 mL/kg/min	0.1727	-0.03253 to 0.3780	No	ns	0.2036	E-G
																IVAir 4 mL/kg/min vs. LOM 4 mL/kg/min	-0.2689	-0.4742 to -0.06365	Yes	**	0.0018	E-H
																IVAir 8 mL/kg/min vs. IVAir 12 mL/kg/min	0.1482	-0.05708 to 0.3534	No	ns	0.4676	F-G
																IVAir 8 mL/kg/min vs. LOM 4 mL/kg/min	-0.2935	-0.4987 to -0.08821	Yes	***	0.0004	F-H
																IVAir 12 mL/kg/min vs. LOM 4 mL/kg/min	-0.4416	-0.6469 to -0.2364	Yes	****	<0.0001	G-H
																Test details	Mean 1	Mean 2	Mean Diff.	SE of diff.	n1	n2	t	DF
																Control vs. IVO2 4 mL/kg/min	0.0809	0.3977	-0.3168	0.06342	10	10	4.995	72
																Control vs. IVO2 8 mL/kg/min	0.0809	0.2772	-0.1963	0.06342	10	10	3.095	72
																Control vs. IVO2 12 mL/kg/min	0.0809	0.4365	-0.3556	0.06342	10	10	5.608	72
																Control vs. IVAir 4 mL/kg/min	0.0809	0.5383	-0.4574	0.06342	10	10	7.213	72
																Control vs. IVAir 8 mL/kg/min	0.0809	0.5138	-0.4329	0.06342	10	10	6.826	72
																Control vs. IVAir 12 mL/kg/min	0.0809	0.3656	-0.2847	0.06342	10	10	4.489	72
																Control vs. LOM 4 mL/kg/min	0.0809	0.8072	-0.7263	0.06342	10	10	11.45	72
																IVO2 4 mL/kg/min vs. IVO2 8 mL/kg/min	0.3977	0.2772	0.1205	0.06342	10	10	1.9	72
																IVO2 4 mL/kg/min vs. IVO2 12 mL/kg/min	0.3977	0.4365	-0.03886	0.06342	10	10	0.6127	72
																IVO2 4 mL/kg/min vs. IVAir 4 mL/kg/min	0.3977	0.5383	-0.1406	0.06342	10	10	2.218	72
																IVO2 4 mL/kg/min vs. IVAir 8 mL/kg/min	0.3977	0.5138	-0.1161	0.06342	10	10	1.83	72
																IVO2 4 mL/kg/min vs. IVAir 12 mL/kg/min	0.3977	0.3656	0.03208	0.06342	10	10	0.5059	72
																IVO2 4 mL/kg/min vs. LOM 4 mL/kg/min	0.3977	0.8072	-0.4095	0.06342	10	10	6.458	72
																IVO2 8 mL/kg/min vs. IVO2 12 mL/kg/min	0.2772	0.4365	-0.1594	0.06342	10	10	2.513	72
																IVO2 8 mL/kg/min vs. IVAir 4 mL/kg/min	0.2772	0.5383	-0.2611	0.06342	10	10	4.118	72
																IVO2 8 mL/kg/min vs. IVAir 8 mL/kg/min	0.2772	0.5138	-0.2366	0.06342	10	10	3.73	72
																IVO2 8 mL/kg/min vs. IVAir 12 mL/kg/min	0.2772	0.3656	-0.08841	0.06342	10	10	1.394	72
																IVO2 8 mL/kg/min vs. LOM 4 mL/kg/min	0.2772	0.8072	-0.53	0.06342	10	10	8.358	72
																IVO2 12 mL/kg/min vs. IVAir 4 mL/kg/min	0.4365	0.5383	-0.1018	0.06342	10	10	1.605	72
																IVO2 12 mL/kg/min vs. IVAir 8 mL/kg/min	0.4365	0.5138	-0.07722	0.06342	10	10	1.218	72
																IVO2 12 mL/kg/min vs. IVAir 12 mL/kg/min	0.4365	0.3656	0.07094	0.06342	10	10	1.119	72
																IVO2 12 mL/kg/min vs. LOM 4 mL/kg/min	0.4365	0.8072	-0.3707	0.06342	10	10	5.845	72
																IVAir 4 mL/kg/min vs. IVAir 8 mL/kg/min	0.5383	0.5138	0.02455	0.06342	10	10	0.3872	72
																IVAir 4 mL/kg/min vs. IVAir 12 mL/kg/min	0.5383	0.3656	0.1727	0.06342	10	10	2.724	72
																IVAir 4 mL/kg/min vs. LOM 4 mL/kg/min	0.5383	0.8072	-0.2689	0.06342	10	10	4.24	72
																IVAir 8 mL/kg/min vs. IVAir 12 mL/kg/min	0.5138	0.3656	0.1482	0.06342	10	10	2.336	72
																IVAir 8 mL/kg/min vs. LOM 4 mL/kg/min	0.5138	0.8072	-0.2935	0.06342	10	10	4.627	72
																IVAir 12 mL/kg/min vs. LOM 4 mL/kg/min	0.3656	0.8072	-0.4416	0.06342	10	10	6.964	72

## Sheet: Fig3-l
	Relative intensity change (%) in echo contrast in the left ventricle.
				Control
				0.0702969	0.0484196	0.0487418	0.0552412	0.0432777	0.0455497	0.04498	0.0517754	0.0589973	0.0555348
																	Ordinary one-way ANOVA
																	Number of families	1
				IVO2 4 mL/kg/min													Number of comparisons per family	28
				0.04525	0.0471602	0.042258	0.0496668	0.0457553	0.051533	0.064647	0.0503883	0.0670782	0.0358219				Alpha	0.05
																	Tukey's multiple comparisons test	Mean Diff.	95.00% CI of diff.	Below threshold?	Summary	Adjusted P Value
				IVO2 8 mL/kg/min													Control vs. IVO2 4 mL/kg/min	0.002326	-0.1296 to 0.1343	No	ns	>0.9999	A-B
				0.0105932	0.0216223	0.0246715	0.00482929	0.0318161	0.00451133	0.029282	0.060816	0.00757328	0.0189082				Control vs. IVO2 8 mL/kg/min	0.03082	-0.1011 to 0.1628	No	ns	0.9958	A-C
																	Control vs. IVO2 12 mL/kg/min	0.04544	-0.08651 to 0.1774	No	ns	0.96	A-D
																	Control vs. IVAir 4 mL/kg/min	-0.02183	-0.1538 to 0.1101	No	ns	0.9995	A-E
				IVO2 12 mL/kg/min													Control vs. IVAir 8 mL/kg/min	0.001791	-0.1302 to 0.1337	No	ns	>0.9999	A-F
				0.00742085	0.00657948	0.00562909	0.00202858	0.00410154	0.0150241	0.0064014	0.00888699	0.00308288	0.00926093				Control vs. IVAir 12 mL/kg/min	0.03273	-0.09922 to 0.1647	No	ns	0.9939	A-G
																	Control vs. LOM 4 mL/kg/min	-0.3326	-0.4646 to -0.2007	Yes	****	<0.0001	A-H
																	IVO2 4 mL/kg/min vs. IVO2 8 mL/kg/min	0.02849	-0.1035 to 0.1604	No	ns	0.9974	B-C
				IVAir 4 mL/kg/min													IVO2 4 mL/kg/min vs. IVO2 12 mL/kg/min	0.04311	-0.08883 to 0.1751	No	ns	0.9699	B-D
				0.374953	0.0539327	0.0403765	0.0345289	0.019455	0.0249005	0.0233494	0.0224973	0.0220814	0.125042				IVO2 4 mL/kg/min vs. IVAir 4 mL/kg/min	-0.02416	-0.1561 to 0.1078	No	ns	0.9991	B-E
																	IVO2 4 mL/kg/min vs. IVAir 8 mL/kg/min	-0.0005344	-0.1325 to 0.1314	No	ns	>0.9999	B-F
																	IVO2 4 mL/kg/min vs. IVAir 12 mL/kg/min	0.03041	-0.1015 to 0.1624	No	ns	0.9961	B-G
				IVAir 8 mL/kg/min													IVO2 4 mL/kg/min vs. LOM 4 mL/kg/min	-0.3349	-0.4669 to -0.2030	Yes	****	<0.0001	B-H
				0.0321695	0.301698	0.00976816	0.0339605	0.0792349	0.00750719	0.00837411	0.00390067	0.0102768	0.0180122				IVO2 8 mL/kg/min vs. IVO2 12 mL/kg/min	0.01462	-0.1173 to 0.1466	No	ns	>0.9999	C-D
																	IVO2 8 mL/kg/min vs. IVAir 4 mL/kg/min	-0.05265	-0.1846 to 0.07930	No	ns	0.9151	C-E
																	IVO2 8 mL/kg/min vs. IVAir 8 mL/kg/min	-0.02903	-0.1610 to 0.1029	No	ns	0.9971	C-F
				IVAir 12 mL/kg/min													IVO2 8 mL/kg/min vs. IVAir 12 mL/kg/min	0.001912	-0.1300 to 0.1339	No	ns	>0.9999	C-G
				0.0379211	0.024691	0.027974	0.0189354	0.0141617	0.017927	0.0278597	0.0078782	0.0117791	0.00638022				IVO2 8 mL/kg/min vs. LOM 4 mL/kg/min	-0.3634	-0.4954 to -0.2315	Yes	****	<0.0001	C-H
																	IVO2 12 mL/kg/min vs. IVAir 4 mL/kg/min	-0.06727	-0.1992 to 0.06468	No	ns	0.7537	D-E
																	IVO2 12 mL/kg/min vs. IVAir 8 mL/kg/min	-0.04365	-0.1756 to 0.08830	No	ns	0.9678	D-F
				LOM 4 mL/kg/min													IVO2 12 mL/kg/min vs. IVAir 12 mL/kg/min	-0.01271	-0.1447 to 0.1192	No	ns	>0.9999	D-G
				0.0393938	0.0908684	0.542077	0.577565	0.548935	0.60945	0.639089	0.242467	0.250148	0.308865				IVO2 12 mL/kg/min vs. LOM 4 mL/kg/min	-0.378	-0.5100 to -0.2461	Yes	****	<0.0001	D-H
																	IVAir 4 mL/kg/min vs. IVAir 8 mL/kg/min	0.02362	-0.1083 to 0.1556	No	ns	0.9992	E-F
																	IVAir 4 mL/kg/min vs. IVAir 12 mL/kg/min	0.05456	-0.07739 to 0.1865	No	ns	0.8993	E-G
																	IVAir 4 mL/kg/min vs. LOM 4 mL/kg/min	-0.3108	-0.4427 to -0.1788	Yes	****	<0.0001	E-H
																	IVAir 8 mL/kg/min vs. IVAir 12 mL/kg/min	0.03094	-0.1010 to 0.1629	No	ns	0.9957	F-G
																	IVAir 8 mL/kg/min vs. LOM 4 mL/kg/min	-0.3344	-0.4663 to -0.2024	Yes	****	<0.0001	F-H
																	IVAir 12 mL/kg/min vs. LOM 4 mL/kg/min	-0.3653	-0.4973 to -0.2334	Yes	****	<0.0001	G-H
																	Test details	Mean 1	Mean 2	Mean Diff.	SE of diff.	n1	n2	q	DF
																	Control vs. IVO2 4 mL/kg/min	0.05228	0.04996	0.002326	0.04227	10	10	0.07781	72
																	Control vs. IVO2 8 mL/kg/min	0.05228	0.02146	0.03082	0.04227	10	10	1.031	72
																	Control vs. IVO2 12 mL/kg/min	0.05228	0.006842	0.04544	0.04227	10	10	1.52	72
																	Control vs. IVAir 4 mL/kg/min	0.05228	0.07411	-0.02183	0.04227	10	10	0.7304	72
																	Control vs. IVAir 8 mL/kg/min	0.05228	0.05049	0.001791	0.04227	10	10	0.05993	72
																	Control vs. IVAir 12 mL/kg/min	0.05228	0.01955	0.03273	0.04227	10	10	1.095	72
																	Control vs. LOM 4 mL/kg/min	0.05228	0.3849	-0.3326	0.04227	10	10	11.13	72
																	IVO2 4 mL/kg/min vs. IVO2 8 mL/kg/min	0.04996	0.02146	0.02849	0.04227	10	10	0.9534	72
																	IVO2 4 mL/kg/min vs. IVO2 12 mL/kg/min	0.04996	0.006842	0.04311	0.04227	10	10	1.443	72
																	IVO2 4 mL/kg/min vs. IVAir 4 mL/kg/min	0.04996	0.07411	-0.02416	0.04227	10	10	0.8082	72
																	IVO2 4 mL/kg/min vs. IVAir 8 mL/kg/min	0.04996	0.05049	-0.0005344	0.04227	10	10	0.01788	72
																	IVO2 4 mL/kg/min vs. IVAir 12 mL/kg/min	0.04996	0.01955	0.03041	0.04227	10	10	1.017	72
																	IVO2 4 mL/kg/min vs. LOM 4 mL/kg/min	0.04996	0.3849	-0.3349	0.04227	10	10	11.21	72
																	IVO2 8 mL/kg/min vs. IVO2 12 mL/kg/min	0.02146	0.006842	0.01462	0.04227	10	10	0.4892	72
																	IVO2 8 mL/kg/min vs. IVAir 4 mL/kg/min	0.02146	0.07411	-0.05265	0.04227	10	10	1.762	72
																	IVO2 8 mL/kg/min vs. IVAir 8 mL/kg/min	0.02146	0.05049	-0.02903	0.04227	10	10	0.9713	72
																	IVO2 8 mL/kg/min vs. IVAir 12 mL/kg/min	0.02146	0.01955	0.001912	0.04227	10	10	0.06396	72
																	IVO2 8 mL/kg/min vs. LOM 4 mL/kg/min	0.02146	0.3849	-0.3634	0.04227	10	10	12.16	72
																	IVO2 12 mL/kg/min vs. IVAir 4 mL/kg/min	0.006842	0.07411	-0.06727	0.04227	10	10	2.251	72
																	IVO2 12 mL/kg/min vs. IVAir 8 mL/kg/min	0.006842	0.05049	-0.04365	0.04227	10	10	1.46	72
																	IVO2 12 mL/kg/min vs. IVAir 12 mL/kg/min	0.006842	0.01955	-0.01271	0.04227	10	10	0.4252	72
																	IVO2 12 mL/kg/min vs. LOM 4 mL/kg/min	0.006842	0.3849	-0.378	0.04227	10	10	12.65	72
																	IVAir 4 mL/kg/min vs. IVAir 8 mL/kg/min	0.07411	0.05049	0.02362	0.04227	10	10	0.7904	72
																	IVAir 4 mL/kg/min vs. IVAir 12 mL/kg/min	0.07411	0.01955	0.05456	0.04227	10	10	1.826	72
																	IVAir 4 mL/kg/min vs. LOM 4 mL/kg/min	0.07411	0.3849	-0.3108	0.04227	10	10	10.4	72
																	IVAir 8 mL/kg/min vs. IVAir 12 mL/kg/min	0.05049	0.01955	0.03094	0.04227	10	10	1.035	72
																	IVAir 8 mL/kg/min vs. LOM 4 mL/kg/min	0.05049	0.3849	-0.3344	0.04227	10	10	11.19	72
																	IVAir 12 mL/kg/min vs. LOM 4 mL/kg/min	0.01955	0.3849	-0.3653	0.04227	10	10	12.22	72
