# Supplementary material for: Systemically injected oxygen within rapidly dissolving microbubbles improves the outcomes of severe hypoxaemia in swine
Source: Nat Biomed Eng. 2024 Oct 17;8(11):1396–411. doi: 10.1038/s41551-024-01266-8 (PMC11584390; doi:10.1038/s41551-024-01266-8)
Supplement: Supplementary file 12 — Source data and statistics. [file 41551_2024_1266_MOESM12_ESM.xlsx]

## Sheet: Fig4-b
		SaO2 (%)
		Control											Treatment
Minutes	(animal #)	Pig1C	Pig 2C	Pig 3C	Pig 4C	Pig 5C	Pig 6C	Pig 7C	Pig 8C	Pig 9C	Pig 10C		Pig 1T	Pig 2T	Pig 3T	Pig 4T	Pig 5T	Pig 6T	Pig 7T	Pig 8T
Baseline		99	100	100	97.4	100	99	100	88.9	98.3	99		100	100	100	98.8	94.6	97.8	100	98.7
1		39	50	29.2	36.9	36.1	32.2	28.6	36.5	54.5	38.5		41.8	46.9	39.3	50.7	41.6	73.7	34.2	55.6
3		3	30	3.3	3.3	3.3	3	3	3.3	3.4	3.1		3.3	3.3	7.3	3.3	3.3	6.6	3.3	3.8
5		3	3.3	3.3	3.3	3.3	3	3.3	3.7	3.3	1.5		3.3	3.3	3.3	3.3	3.3	3.3	3.3	3.3
7		3	3	3.3	8.8	3.3	3	3.3	3.3	3.3	2		6	35.5	15.4	20.2	3.3	3.4	25.3	9.5
9		3	8.4	3.3	3.3	3.3	3	3.36	3.3	3.3	1.5		8.6	26.9	18.7	15.6	15.1	35.2	19.7	52.1
11		3	4.3	3.3	3.3	3.3	3	3.3	5.1	3.3	1.7		16.4	20.5	27	36.7	19.6	17	21.2	25.9
13		3	18.4	100	90.4	91.5	99.6	76	93.1	99	97.3		100	100	80.2	86.4	100	100	100	100
15		94	4.6	100	98.5	93.9	100	86.82	90.1	100	100.3		100	100	100	100	100	100	100	100
																							Compare each cell mean with the other cell mean in that row
																							Number of families	1
																							Number of comparisons per family	9
																							Alpha	0.05
																							Šídák's multiple comparisons test	Predicted (LS) mean diff.	95.00% CI of diff.	Below threshold?	Summary	Adjusted P Value
																							Control - Treatment
																							BL	-0.5775	-18.06 to 16.90	No	ns	>0.9999
																							1	-9.825	-27.31 to 7.656	No	ns	0.6729
																							3	1.595	-15.89 to 19.08	No	ns	>0.9999
																							5	-0.2	-17.68 to 17.28	No	ns	>0.9999
																							7	-11.2	-28.68 to 6.286	No	ns	0.5007
																							9	-20.41	-37.89 to -2.931	Yes	*	0.0117
																							11	-19.68	-37.16 to -2.197	Yes	*	0.0172
																							13	-19	-36.48 to -1.514	Yes	*	0.0242
																							15	-13.18	-30.66 to 4.303	No	ns	0.2812
																							Test details	Predicted (LS) mean 1	Predicted (LS) mean 2	Predicted (LS) mean diff.	SE of diff.	N1	N2	t	DF
																							Control - Treatment
																							BL	98.16	98.74	-0.5775	6.226	10	8	0.09275	144
																							1	38.15	47.98	-9.825	6.226	10	8	1.578	144
																							3	5.87	4.275	1.595	6.226	10	8	0.2562	144
																							5	3.1	3.3	-0.2	6.226	10	8	0.03212	144
																							7	3.63	14.83	-11.2	6.226	10	8	1.798	144
																							9	3.576	23.99	-20.41	6.226	10	8	3.278	144
																							11	3.36	23.04	-19.68	6.226	10	8	3.16	144
																							13	76.83	95.83	-19	6.226	10	8	3.051	144
																							15	86.82	100	-13.18	6.226	10	8	2.117	144

## Sheet: Fig4-c
		pCO2 (mmHg)
				pCO2-control											pCO2-treatment
		Minutes (post axphyxia)	(animal #)	Pig1C	Pig 2C	Pig 3C	Pig 4C	Pig 5C	Pig 6C	Pig 7C	Pig 8C	Pig 9C	Pig 10C		Pig 1T	Pig 2T	Pig 3T	Pig 4T	Pig 5T	Pig 6T	Pig 7T	Pig 8T
		Basline		30	25.6	29.6	38	27	38.3	40.9	50.7	34.5	38		26.1	34.8	37.5	39.4	41.3	40.9	40.6	38
		1		56.3	50.3	52.9	48	47.5	60.7	62.7	52.2	52.3	45.9		44.2	48.3	43.9	44.9	50.2	47	47.3	50.4
		3		56.4	53.5	62.5	57.2	62	68.9	71.9	69.6	60	59.9		53.2	57.1	54.4	54.3	57.3	54.8	65.2	60.7
		5		62.6	59.5	66.8	63.2	70.2		81.3	77.6	68.2	63.2		64.3	65.7	73.4	68.2	70	66.2	76.6	74.9
		7		73.4	62.1	75.8	68.8	66.4	86.1	92.2	90.6	82.4	66.5		63.9	94.9	98.3	84.1	80.7	74.7	100	85.8
		9		67.9	58.4	74.3	72.1	67.3	89.5	99.8	82.2	83.2	75.9		89.8	95.6	98.3	88.5	98.3	98.2	120	125
		11		76.8	66.9	76.1	70.6	82.4	92.9	97	75.6	87.6	79.4		98.5	97.2	98.3	98.3	98.3	100	122	130
		13		64.7	58.3	18.7	43.2	57.1	47.7	33.5	33.9	60.9	39.8		51.9	41.5	73.6	62.3	75.8	62.4	72.7	75.2
		15		49.8	70.1	24	29.2	98.3	63.1		37.6	43.4	37.5		39.8	66.9	51.3	56.5	59.4	51	51.4	59.4
																								Compare each cell mean with the other cell mean in that row
																								Number of families	1
																								Number of comparisons per family	9
																								Alpha	0.05
																								Šídák's multiple comparisons test	Predicted (LS) mean diff.	95.00% CI of diff.	Below threshold?	Summary	Adjusted P Value
																								pCO2-c - pCO2-t
																								BL	-2.07	-16.5 to 12.3	No	ns	>0.999
																								1	5.85	-8.54 to 20.2	No	ns	0.929
																								3	5.07	-9.33 to 19.5	No	ns	0.971
																								5	-1.85	-16.6 to 12.9	No	ns	>0.999
																								7	-8.87	-23.3 to 5.52	No	ns	0.553
																								9	-24.7	-39.0 to -10.3	Yes	****	<0.001
																								11	-24.8	-39.2 to -10.4	Yes	****	<0.001
																								13	-18.6	-33.0 to -4.25	Yes	**	0.003
																								15	-4.13	-18.9 to 10.6	No	ns	0.994
																								Test details	Predicted (LS) mean 1	Predicted (LS) mean 2	Predicted (LS) mean diff.	SE of diff.	N1	N2	t	DF
																								pCO2-c - pCO2-t
																								BL	35.3	37.3	-2.07	5.13	10	8	0.403	142
																								1	52.9	47	5.85	5.13	10	8	1.14	142
																								3	62.2	57.1	5.07	5.13	10	8	0.988	142
																								5	68.1	69.9	-1.85	5.25	9	8	0.352	142
																								7	76.4	85.3	-8.87	5.13	10	8	1.73	142
																								9	77.1	102	-24.7	5.13	10	8	4.81	142
																								11	80.5	105	-24.8	5.13	10	8	4.84	142
																								13	45.8	64.4	-18.6	5.13	10	8	3.64	142
																								15	50.3	54.5	-4.13	5.25	9	8	0.786	142

## Sheet: Fig4-d
	freedom from cardiac arrest (%)
	Time post asphyxia
	Minute	Control	Treatment
	0	100	100
	1	100	100
	2	100	87.5
	3	100	87.5
	4	60	87.5
	5	40	62.5
	6	20	25
	7	10	25
	8	10	87.5
	9	0	87.5
	10	0	62.5
	11	0	50
	12	0	62.5
	13	20	75
	14	20	100
	15	20	100
	16	20	100
	17	30	100
	18	30	100
	19	30	100
	20	30	100
	21	30	100
	22	30	100
	23	30	100
	24	30	100
	25	30	100
	26	30	100
	27	30	100
	28	30	100
	29	30	100
	30	30	100

## Sheet: Fig4-e
		CPR reveived by each animals (measured by total time in minutes)
			Control											Treatment
		(animal #)	Pig1C	Pig 2C	Pig 3C	Pig 4C	Pig 5C	Pig 6C	Pig 7C	Pig 8C	Pig 9C	Pig 10C		Pig 1T	Pig 2T	Pig 3T	Pig 4T	Pig 5T	Pig 6T	Pig 7T	Pig 8T
			27	26	21	25	28	7	20	23	5	13		0	8	1	7	3	2	3	2
																									Column B	Treatment
																									vs.	vs.
																									Column A	Control
																									Unpaired t test
																									P value	<0.0001
																									P value summary	****
																									Significantly different (P < 0.05)?	Yes
																									One- or two-tailed P value?	Two-tailed
																									t, df	t=5.255, df=16
																									How big is the difference?
																									Mean of column A	19.5
																									Mean of column B	3.25
																									Difference between means (B - A) ± SEM	-16.25 ± 3.092
																									95% confidence interval	-22.81 to -9.695
																									R squared (eta squared)	0.6331
																									F test to compare variances
																									F, DFn, Dfd	8.752, 9, 7
																									P value	0.0092
																									P value summary	**
																									Significantly different (P < 0.05)?	Yes
																									Data analyzed
																									Sample size, column A	10
																									Sample size, column B	8

## Sheet: Fig4-f
		Doses of epinephrine reveived in each animals
			Control											Treatment
		(animal #)	Pig1C	Pig 2C	Pig 3C	Pig 4C	Pig 5C	Pig 6C	Pig 7C	Pig 8C	Pig 9C	Pig 10C		Pig 1T	Pig 2T	Pig 3T	Pig 4T	Pig 5T	Pig 6T	Pig 7T	Pig 8T
			9	11	8	10	11	3	10	10	2	7		4	6	1	4	2	1	3	1
																									Column B	Treatment
																									vs.	vs.
																									Column A	Control
																									Mann Whitney test
																									P value	0.0025
																									Exact or approximate P value?	Exact
																									P value summary	**
																									Significantly different (P < 0.05)?	Yes
																									One- or two-tailed P value?	Two-tailed
																									Sum of ranks in column A,B	127 , 44
																									Mann-Whitney U	8
																									Difference between medians
																									Median of column A	9.500, n=10
																									Median of column B	2.500, n=8
																									Difference: Actual	-7
																									Difference: Hodges-Lehmann	-6

## Sheet: Fig4-g
			MAP2-c										MAP2-t
Time relative to onset of asphyxia (minutes)			Pig1C	Pig 2C	Pig 3C	Pig 4C	Pig 5C	Pig 6C	Pig 7C	Pig 8C	Pig 9C	Pig 10C		Pig 1T	Pig 2T	Pig 3T	Pig 4T	Pig 5T	Pig 6T	Pig 7T	Pig 8T
-5			62.0775	111.635	96.3967	94.29	93.21	90.805	72.565	107.503	85.9458	74.7567		114.706	82	78.7608	81.1983	71.1033	76.27	85.0308	76.5867
-4			58.9075	110.128	95.4933	100.835	92.7808	95.4933	71.0433	107.975	83.6575	72.4742		113.707	75	78.6525	81.7767	71.6375	74.7067	84.8925	86.0133
-3			57.1367	106.619	92.6033	113.117	92.1942	102.079	72.4483	109.619	80.7908	72.7617		111.341	80	79.9058	81	71.8067	77.855	85.9592	89.89
-2			56.7717	107.031	88.27	113.636	91.535	99.095	72.0758	110.946	79.8008	72.5767		114.164	80	89.0367	80.4508	73.5983	80.06	88.5358	91.8883
-1			57.7517	107.808	86.9058	114.025	90.3408	97.2533	71.9292	111.184	79.435	87.2717		110.456	85	90.6025	80.7067	76.255	79.9925	85.9175	90.6642
0			59.4358	109.838	89.0925	115.68	90.4592	95.5	69.4167	109.781	86.195	102.447		102.01	82	89.6225	81.46	76.8267	77.27	85.7333	84.8108
1			45.3458	78.9275	71.1408	108.341	79.45	79.6558	48.7433	80.7146	90.442	73.8657		104.302	78	79.7025	69.1567	78.0975	72.82	78.4833	64.93
2			44.0033	77.6225	77.2283	66.395	102.485	99.9308	48.7258	102.82	58.3908	66.2617		99.3417	55	33.5642	72.36	86.2617	67.0475	108.41	68.925
3			33.54	92.99	55.8809	71.9583	84.8942	133.299	48.83	102.198	91.78	56.726		76.1592	53	70.51	120.326	112.257	87.8492	101.32	118.893
4			64.02	56.84	52	55	70	103.877	55	53.3217	102.2	41.39		46.2633	62	85.77	80	115.736	90	77.67	80
5			71.84	33.57	50.0392	46.6858	59.7417	72.7008	56.5233	39.94	92.555	37.16		37.3417	72	99.85	59.5542	68.8117	103.315	76.4042	57.3258
6			50.69	38.64	66.5192	57.3917	43.2358	33.4025	30.6375	29.5975	80.6158	66.2808		35.4308	58	87.8063	30.6083	39.71	57.8067	64.0092	35.6192
7			20.285	23.0517	42.9067	40.4418	39.5975	39.85	29.4075	16.9013	67.435	51.694		47.805	48	74.0883	61.78	34.3517	39.7108	93.23	43.6925
8			24	23.3308	31.035	33.72	35.9633	57.3942	33.045	12.2767	40.73	35.4075		33.0417	72	81.8975	106.819	114.592	33.1	124.457	51.1858
9			23.1108	31.6942	37.5233	50.2709	34.5083	42.9025	38.2067	13.243	37.483	35.4133		42.7467	68	44.93	82.19	97.9092	58.3167	154.74	55.0367
10			30.5808	26.6592	19.2783	34.4683	25.9875	35.8842	32.595	13.5025	43.2133	26.9967		30.5333	38	58.2	49.5875	64.2217	102.275	58.9608	61.8408
11			26.1342	11.4617	20.1225	40.49	28.9575	40.8058	33.967	12.9378	44.371	29.7275		30.51	58	32.4525	38.1217	59.2692	73.6933	50.6775	47.64
12			28.1883	39.29	17.4275	34.3717	25.58	29.1708	33.0442	12.5175	46.8117	28.06		34.9442	62	22.3917	32.6975	93.9942	86.4667	58.7958	42.5083
13			24.9992	38.2283	15.5633	31.2722	32.046	57.7708	34.64	37.4325	80.475	29.04		67.1367	98	29.9209	28.6475	141.254	138.995	112.171	108.357
14			29.1692	21.3133	14.5092	32.6736	38.595	152.313	15.76	14.17	136.668	39.4108		116.575	62	109.266	48.775	166.502	176.027	170.572	151.746
																								Compare cell means with others in its row and its column
																								Number of families	22
																								Number of comparisons per row family	1
																								Number of comparisons per column family	190
																								Alpha	0.05
																								Tukey's multiple comparisons test	Mean Diff.	95.00% CI of diff.	Below threshold?	Summary	Adjusted P Value
																								-5
																								MAP2-c vs. MAP2-t	5.71	-8.76 to 20.2	No	ns	0.4149
																								-4
																								MAP2-c vs. MAP2-t	5.58	-9.51 to 20.7	No	ns	0.4446
																								-3
																								MAP2-c vs. MAP2-t	5.22	-10.2 to 20.7	No	ns	0.4832
																								-2
																								MAP2-c vs. MAP2-t	1.96	-13.8 to 17.7	No	ns	0.7953
																								-1
																								MAP2-c vs. MAP2-t	2.94	-11.5 to 17.4	No	ns	0.6711
																								0
																								MAP2-c vs. MAP2-t	7.82	-5.96 to 21.6	No	ns	0.2421
																								1
																								MAP2-c vs. MAP2-t	-2.52	-17.7 to 12.6	No	ns	0.7283
																								2
																								MAP2-c vs. MAP2-t	0.523	-22.9 to 23.9	No	ns	0.9625
																								3
																								MAP2-c vs. MAP2-t	-15.3	-42.5 to 11.8	No	ns	0.2489
																								4
																								MAP2-c vs. MAP2-t	-14.3	-35.2 to 6.56	No	ns	0.1648
																								5
																								MAP2-c vs. MAP2-t	-15.7	-36.6 to 5.13	No	ns	0.1279
																								6
																								MAP2-c vs. MAP2-t	-1.42	-20.3 to 17.5	No	ns	0.8742
																								7
																								MAP2-c vs. MAP2-t	-18.2	-36.6 to 0.286	No	ns	0.0531
																								8
																								MAP2-c vs. MAP2-t	-44.4	-75.0 to -13.9	Yes	**	0.0099
																								9
																								MAP2-c vs. MAP2-t	-41	-72.3 to -9.84	Yes	*	0.0163
																								10
																								MAP2-c vs. MAP2-t	-29	-47.4 to -10.7	Yes	**	0.006
																								11
																								MAP2-c vs. MAP2-t	-19.9	-33.7 to -6.14	Yes	**	0.0081
																								12
																								MAP2-c vs. MAP2-t	-24.8	-46.8 to -2.76	Yes	*	0.0316
																								13
																								MAP2-c vs. MAP2-t	-52.4	-90.4 to -14.5	Yes	*	0.0123
																								14
																								MAP2-c vs. MAP2-t	-75.7	-126 to -25.0	Yes	**	0.0061
																								MAP2-c
																								-5 vs. -4	0.0397	-4.69 to 4.77	No	ns	>0.9999
																								-5 vs. -3	-1.02	-12.9 to 10.8	No	ns	>0.9999
																								-5 vs. -2	-0.255	-12.5 to 12.0	No	ns	>0.9999
																								-5 vs. -1	-1.47	-15.1 to 12.1	No	ns	>0.9999
																								-5 vs. 0	-3.87	-20.9 to 13.2	No	ns	0.9992
																								-5 vs. 1	13.3	-9.15 to 35.7	No	ns	0.4717
																								-5 vs. 2	14.5	-8.20 to 37.3	No	ns	0.376
																								-5 vs. 3	11.7	-22.4 to 45.9	No	ns	0.9592
																								-5 vs. 4	23.6	-15.8 to 62.9	No	ns	0.4558
																								-5 vs. 5	32.8	-10.2 to 75.9	No	ns	0.1941
																								-5 vs. 6	39.2	0.696 to 77.7	Yes	*	0.0451
																								-5 vs. 7	51.8	16.8 to 86.7	Yes	**	0.0038
																								-5 vs. 8	56.2	24.2 to 88.3	Yes	**	0.0011
																								-5 vs. 9	54.5	25.9 to 83.1	Yes	***	0.0006
																								-5 vs. 10	60	29.4 to 90.6	Yes	***	0.0004
																								-5 vs. 11	60	25.6 to 94.4	Yes	**	0.0011
																								-5 vs. 12	59.5	30.1 to 88.8	Yes	***	0.0003
																								-5 vs. 13	50.8	16.5 to 85.0	Yes	**	0.0038
																								-5 vs. 14	39.5	-41.4 to 120	No	ns	0.711
																								-4 vs. -3	-1.06	-8.41 to 6.29	No	ns	>0.9999
																								-4 vs. -2	-0.295	-8.41 to 7.82	No	ns	>0.9999
																								-4 vs. -1	-1.51	-12.5 to 9.43	No	ns	>0.9999
																								-4 vs. 0	-3.91	-19.8 to 11.9	No	ns	0.9979
																								-4 vs. 1	13.2	-7.66 to 34.1	No	ns	0.3874
																								-4 vs. 2	14.5	-7.73 to 36.7	No	ns	0.3523
																								-4 vs. 3	11.7	-20.8 to 44.2	No	ns	0.9436
																								-4 vs. 4	23.5	-16.3 to 63.4	No	ns	0.4747
																								-4 vs. 5	32.8	-11.6 to 77.2	No	ns	0.2228
																								-4 vs. 6	39.2	-1.32 to 79.7	No	ns	0.0603
																								-4 vs. 7	51.7	15.4 to 88.1	Yes	**	0.005
																								-4 vs. 8	56.2	23.6 to 88.8	Yes	**	0.0012
																								-4 vs. 9	54.4	25.4 to 83.4	Yes	***	0.0006
																								-4 vs. 10	60	28.1 to 91.9	Yes	***	0.0006
																								-4 vs. 11	60	25.0 to 95.0	Yes	**	0.0013
																								-4 vs. 12	59.4	28.3 to 90.6	Yes	***	0.0005
																								-4 vs. 13	50.7	15.3 to 86.2	Yes	**	0.0048
																								-4 vs. 14	39.4	-41.0 to 120	No	ns	0.705
																								-3 vs. -2	0.763	-1.75 to 3.28	No	ns	0.9845
																								-3 vs. -1	-0.454	-8.66 to 7.76	No	ns	>0.9999
																								-3 vs. 0	-2.85	-17.9 to 12.2	No	ns	>0.9999
																								-3 vs. 1	14.3	-4.96 to 33.5	No	ns	0.2186
																								-3 vs. 2	15.6	-8.08 to 39.2	No	ns	0.3421
																								-3 vs. 3	12.7	-19.3 to 44.8	No	ns	0.8927
																								-3 vs. 4	24.6	-16.6 to 65.8	No	ns	0.4617
																								-3 vs. 5	33.9	-12.4 to 80.2	No	ns	0.2319
																								-3 vs. 6	40.2	-2.84 to 83.3	No	ns	0.0731
																								-3 vs. 7	52.8	14.6 to 91.0	Yes	**	0.0062
																								-3 vs. 8	57.2	23.9 to 90.6	Yes	**	0.0013
																								-3 vs. 9	55.5	26.2 to 84.8	Yes	***	0.0006
																								-3 vs. 10	61	27.7 to 94.3	Yes	***	0.0008
																								-3 vs. 11	61	25.9 to 96.2	Yes	**	0.0012
																								-3 vs. 12	60.5	27.2 to 93.8	Yes	***	0.0008
																								-3 vs. 13	51.8	14.6 to 89.0	Yes	**	0.0059
																								-3 vs. 14	40.5	-39.7 to 121	No	ns	0.6706
																								-2 vs. -1	-1.22	-8.39 to 5.95	No	ns	>0.9999
																								-2 vs. 0	-3.61	-18.0 to 10.8	No	ns	0.9975
																								-2 vs. 1	13.5	-5.75 to 32.8	No	ns	0.2727
																								-2 vs. 2	14.8	-9.60 to 39.2	No	ns	0.4404
																								-2 vs. 3	12	-20.6 to 44.5	No	ns	0.9337
																								-2 vs. 4	23.8	-18.3 to 65.9	No	ns	0.5294
																								-2 vs. 5	33.1	-13.9 to 80.1	No	ns	0.2693
																								-2 vs. 6	39.5	-4.24 to 83.2	No	ns	0.0875
																								-2 vs. 7	52	13.0 to 91.0	Yes	**	0.008
																								-2 vs. 8	56.5	22.1 to 90.9	Yes	**	0.0018
																								-2 vs. 9	54.7	24.6 to 84.9	Yes	***	0.0008
																								-2 vs. 10	60.3	26.6 to 93.9	Yes	***	0.0009
																								-2 vs. 11	60.3	24.6 to 96.0	Yes	**	0.0014
																								-2 vs. 12	59.7	26.3 to 93.1	Yes	***	0.0009
																								-2 vs. 13	51	13.6 to 88.5	Yes	**	0.0069
																								-2 vs. 14	39.7	-41.4 to 121	No	ns	0.7067
																								-1 vs. 0	-2.39	-10.1 to 5.35	No	ns	0.9819
																								-1 vs. 1	14.7	-3.09 to 32.5	No	ns	0.1359
																								-1 vs. 2	16	-8.99 to 41.0	No	ns	0.3741
																								-1 vs. 3	13.2	-21.2 to 47.6	No	ns	0.9139
																								-1 vs. 4	25	-18.7 to 68.7	No	ns	0.5136
																								-1 vs. 5	34.3	-13.6 to 82.2	No	ns	0.2519
																								-1 vs. 6	40.7	-0.740 to 82.1	No	ns	0.0554
																								-1 vs. 7	53.2	16.3 to 90.2	Yes	**	0.0046
																								-1 vs. 8	57.7	24.2 to 91.2	Yes	**	0.0012
																								-1 vs. 9	56	26.9 to 85.0	Yes	***	0.0005
																								-1 vs. 10	61.5	28.7 to 94.2	Yes	***	0.0006
																								-1 vs. 11	61.5	26.7 to 96.2	Yes	***	0.001
																								-1 vs. 12	60.9	28.7 to 93.2	Yes	***	0.0006
																								-1 vs. 13	52.2	14.7 to 89.7	Yes	**	0.0059
																								-1 vs. 14	40.9	-40.8 to 123	No	ns	0.6805
																								0 vs. 1	17.1	0.864 to 33.4	Yes	*	0.0369
																								0 vs. 2	18.4	-9.54 to 46.3	No	ns	0.3413
																								0 vs. 3	15.6	-21.5 to 52.6	No	ns	0.854
																								0 vs. 4	27.4	-17.5 to 72.4	No	ns	0.4329
																								0 vs. 5	36.7	-11.8 to 85.2	No	ns	0.2013
																								0 vs. 6	43.1	5.21 to 81.0	Yes	*	0.0229
																								0 vs. 7	55.6	21.5 to 89.8	Yes	**	0.0019
																								0 vs. 8	60.1	26.8 to 93.4	Yes	***	0.0009
																								0 vs. 9	58.3	29.6 to 87.1	Yes	***	0.0003
																								0 vs. 10	63.9	31.4 to 96.4	Yes	***	0.0004
																								0 vs. 11	63.9	29.5 to 98.3	Yes	***	0.0007
																								0 vs. 12	63.3	31.8 to 94.9	Yes	***	0.0004
																								0 vs. 13	54.6	17.3 to 92.0	Yes	**	0.0041
																								0 vs. 14	43.3	-37.9 to 125	No	ns	0.6033
																								1 vs. 2	1.28	-31.2 to 33.7	No	ns	>0.9999
																								1 vs. 3	-1.55	-38.4 to 35.3	No	ns	>0.9999
																								1 vs. 4	10.3	-26.9 to 47.5	No	ns	0.9933
																								1 vs. 5	19.6	-20.9 to 60.1	No	ns	0.7197
																								1 vs. 6	26	-5.65 to 57.6	No	ns	0.14
																								1 vs. 7	38.5	11.5 to 65.5	Yes	**	0.0049
																								1 vs. 8	43	13.6 to 72.4	Yes	**	0.0042
																								1 vs. 9	41.2	16.2 to 66.2	Yes	**	0.0017
																								1 vs. 10	46.7	18.6 to 74.9	Yes	**	0.0016
																								1 vs. 11	46.8	18.8 to 74.8	Yes	**	0.0015
																								1 vs. 12	46.2	18.2 to 74.3	Yes	**	0.0017
																								1 vs. 13	37.5	6.47 to 68.6	Yes	*	0.0155
																								1 vs. 14	26.2	-46.3 to 98.7	No	ns	0.9409
																								2 vs. 3	-2.82	-31.6 to 26.0	No	ns	>0.9999
																								2 vs. 4	9.02	-32.1 to 50.1	No	ns	0.9994
																								2 vs. 5	18.3	-28.9 to 65.5	No	ns	0.907
																								2 vs. 6	24.7	-24.3 to 73.7	No	ns	0.6731
																								2 vs. 7	37.2	-4.63 to 79.1	No	ns	0.0946
																								2 vs. 8	41.7	6.31 to 77.1	Yes	*	0.0183
																								2 vs. 9	40	2.18 to 77.7	Yes	*	0.036
																								2 vs. 10	45.5	5.72 to 85.2	Yes	*	0.0221
																								2 vs. 11	45.5	5.06 to 85.9	Yes	*	0.0246
																								2 vs. 12	44.9	3.39 to 86.5	Yes	*	0.0314
																								2 vs. 13	36.2	-4.90 to 77.4	No	ns	0.0994
																								2 vs. 14	24.9	-53.2 to 103	No	ns	0.9764
																								3 vs. 4	11.8	-23.1 to 46.8	No	ns	0.9629
																								3 vs. 5	21.1	-28.0 to 70.2	No	ns	0.8343
																								3 vs. 6	27.5	-30.1 to 85.1	No	ns	0.7346
																								3 vs. 7	40.1	-7.55 to 87.7	No	ns	0.1248
																								3 vs. 8	44.5	3.82 to 85.2	Yes	*	0.0293
																								3 vs. 9	42.8	-2.92 to 88.5	No	ns	0.0723
																								3 vs. 10	48.3	3.55 to 93.0	Yes	*	0.0318
																								3 vs. 11	48.3	2.72 to 93.9	Yes	*	0.0356
																								3 vs. 12	47.8	2.15 to 93.4	Yes	*	0.0382
																								3 vs. 13	39.1	4.47 to 73.7	Yes	*	0.024
																								3 vs. 14	27.8	-31.6 to 87.1	No	ns	0.757
																								4 vs. 5	9.29	-7.74 to 26.3	No	ns	0.5751
																								4 vs. 6	15.7	-23.3 to 54.6	No	ns	0.8856
																								4 vs. 7	28.2	-1.96 to 58.4	No	ns	0.0727
																								4 vs. 8	32.7	9.23 to 56.1	Yes	**	0.0058
																								4 vs. 9	30.9	-0.628 to 62.5	No	ns	0.0561
																								4 vs. 10	36.4	11.3 to 61.6	Yes	**	0.0044
																								4 vs. 11	36.5	11.0 to 61.9	Yes	**	0.0048
																								4 vs. 12	35.9	7.66 to 64.2	Yes	*	0.0111
																								4 vs. 13	27.2	10.0 to 44.4	Yes	**	0.0023
																								4 vs. 14	15.9	-32.2 to 64.0	No	ns	0.9691
																								5 vs. 6	6.37	-25.1 to 37.8	No	ns	0.9998
																								5 vs. 7	18.9	-7.62 to 45.5	No	ns	0.2565
																								5 vs. 8	23.4	-0.150 to 46.9	No	ns	0.0519
																								5 vs. 9	21.6	-7.54 to 50.8	No	ns	0.2193
																								5 vs. 10	27.2	6.30 to 48.0	Yes	**	0.0094
																								5 vs. 11	27.2	6.73 to 47.6	Yes	**	0.0081
																								5 vs. 12	26.6	1.37 to 51.9	Yes	*	0.0367
																								5 vs. 13	17.9	-4.84 to 40.7	No	ns	0.1698
																								5 vs. 14	6.62	-52.1 to 65.3	No	ns	>0.9999
																								6 vs. 7	12.5	-3.45 to 28.5	No	ns	0.1726
																								6 vs. 8	17	-11.7 to 45.7	No	ns	0.4677
																								6 vs. 9	15.3	-10.3 to 40.9	No	ns	0.462
																								6 vs. 10	20.8	-3.94 to 45.5	No	ns	0.1254
																								6 vs. 11	20.8	-4.68 to 46.3	No	ns	0.1441
																								6 vs. 12	20.3	-4.87 to 45.4	No	ns	0.1527
																								6 vs. 13	11.6	-22.7 to 45.8	No	ns	0.9639
																								6 vs. 14	0.243	-74.1 to 74.6	No	ns	>0.9999
																								7 vs. 8	4.47	-13.6 to 22.6	No	ns	0.9979
																								7 vs. 9	2.72	-16.0 to 21.4	No	ns	>0.9999
																								7 vs. 10	8.24	-10.6 to 27.1	No	ns	0.8225
																								7 vs. 11	8.26	-8.68 to 25.2	No	ns	0.7114
																								7 vs. 12	7.71	-13.0 to 28.4	No	ns	0.9274
																								7 vs. 13	-0.99	-26.2 to 24.2	No	ns	>0.9999
																								7 vs. 14	-12.3	-77.3 to 52.7	No	ns	>0.9999
																								8 vs. 9	-1.75	-13.9 to 10.4	No	ns	>0.9999
																								8 vs. 10	3.77	-9.25 to 16.8	No	ns	0.9897
																								8 vs. 11	3.79	-7.69 to 15.3	No	ns	0.9692
																								8 vs. 12	3.24	-14.9 to 21.4	No	ns	>0.9999
																								8 vs. 13	-5.46	-29.9 to 19.0	No	ns	0.9993
																								8 vs. 14	-16.8	-79.5 to 45.9	No	ns	0.9952
																								9 vs. 10	5.52	-6.77 to 17.8	No	ns	0.797
																								9 vs. 11	5.54	-7.02 to 18.1	No	ns	0.8136
																								9 vs. 12	4.99	-10.1 to 20.1	No	ns	0.9688
																								9 vs. 13	-3.71	-32.9 to 25.4	No	ns	>0.9999
																								9 vs. 14	-15	-86.9 to 56.9	No	ns	0.9997
																								10 vs. 11	0.0191	-9.00 to 9.04	No	ns	>0.9999
																								10 vs. 12	-0.53	-7.98 to 6.92	No	ns	>0.9999
																								10 vs. 13	-9.23	-30.4 to 11.9	No	ns	0.8222
																								10 vs. 14	-20.5	-88.3 to 47.2	No	ns	0.9847
																								11 vs. 12	-0.549	-16.0 to 14.9	No	ns	>0.9999
																								11 vs. 13	-9.25	-32.3 to 13.8	No	ns	0.8869
																								11 vs. 14	-20.6	-86.0 to 44.8	No	ns	0.9792
																								12 vs. 13	-8.7	-30.2 to 12.8	No	ns	0.8808
																								12 vs. 14	-20	-90.3 to 50.3	No	ns	0.9913
																								13 vs. 14	-11.3	-65.9 to 43.3	No	ns	0.9997
																								MAP2-t
																								-5 vs. -4	-0.0914	-8.16 to 7.98	No	ns	>0.9999
																								-5 vs. -3	-1.51	-10.6 to 7.56	No	ns	>0.9999
																								-5 vs. -2	-4.01	-14.7 to 6.68	No	ns	0.8708
																								-5 vs. -1	-4.24	-15.2 to 6.74	No	ns	0.8506
																								-5 vs. 0	-1.76	-14.5 to 11.0	No	ns	>0.9999
																								-5 vs. 1	5.02	-6.87 to 16.9	No	ns	0.7761
																								-5 vs. 2	9.34	-29.6 to 48.3	No	ns	0.9951
																								-5 vs. 3	-9.33	-66.5 to 47.8	No	ns	>0.9999
																								-5 vs. 4	3.53	-54.3 to 61.3	No	ns	>0.9999
																								-5 vs. 5	11.4	-45.9 to 68.6	No	ns	0.9993
																								-5 vs. 6	32.1	-14.4 to 78.6	No	ns	0.2468
																								-5 vs. 7	27.9	-13.1 to 68.8	No	ns	0.2581
																								-5 vs. 8	6.07	-71.4 to 83.6	No	ns	>0.9999
																								-5 vs. 9	7.72	-67.7 to 83.2	No	ns	>0.9999
																								-5 vs. 10	25.3	-31.3 to 81.8	No	ns	0.7204
																								-5 vs. 11	34.4	-10.3 to 79.1	No	ns	0.1635
																								-5 vs. 12	29	-31.8 to 89.8	No	ns	0.6499
																								-5 vs. 13	-7.35	-97.8 to 83.1	No	ns	>0.9999
																								-5 vs. 14	-42	-139 to 54.6	No	ns	0.748
																								-4 vs. -3	-1.42	-5.85 to 3.01	No	ns	0.9486
																								-4 vs. -2	-3.92	-10.4 to 2.59	No	ns	0.3807
																								-4 vs. -1	-4.15	-13.5 to 5.15	No	ns	0.7219
																								-4 vs. 0	-1.67	-13.8 to 10.4	No	ns	>0.9999
																								-4 vs. 1	5.11	-11.2 to 21.4	No	ns	0.9562
																								-4 vs. 2	9.43	-28.5 to 47.4	No	ns	0.9931
																								-4 vs. 3	-9.24	-61.4 to 43.0	No	ns	0.9998
																								-4 vs. 4	3.62	-52.8 to 60.0	No	ns	>0.9999
																								-4 vs. 5	11.5	-47.0 to 70.0	No	ns	0.9994
																								-4 vs. 6	32.2	-16.3 to 80.6	No	ns	0.2813
																								-4 vs. 7	28	-13.3 to 69.2	No	ns	0.2626
																								-4 vs. 8	6.16	-71.7 to 84.0	No	ns	>0.9999
																								-4 vs. 9	7.81	-68.0 to 83.6	No	ns	>0.9999
																								-4 vs. 10	25.3	-30.0 to 80.7	No	ns	0.6943
																								-4 vs. 11	34.5	-11.1 to 80.1	No	ns	0.1744
																								-4 vs. 12	29.1	-33.0 to 91.1	No	ns	0.6699
																								-4 vs. 13	-7.26	-97.4 to 82.9	No	ns	>0.9999
																								-4 vs. 14	-41.9	-135 to 51.7	No	ns	0.719
																								-3 vs. -2	-2.5	-7.76 to 2.77	No	ns	0.6566
																								-3 vs. -1	-2.73	-9.69 to 4.23	No	ns	0.8393
																								-3 vs. 0	-0.247	-10.7 to 10.2	No	ns	>0.9999
																								-3 vs. 1	6.53	-10.0 to 23.1	No	ns	0.8335
																								-3 vs. 2	10.9	-28.2 to 49.9	No	ns	0.982
																								-3 vs. 3	-7.82	-60.0 to 44.3	No	ns	>0.9999
																								-3 vs. 4	5.04	-50.1 to 60.2	No	ns	>0.9999
																								-3 vs. 5	12.9	-43.3 to 69.1	No	ns	0.9968
																								-3 vs. 6	33.6	-12.7 to 79.9	No	ns	0.2059
																								-3 vs. 7	29.4	-11.3 to 70.0	No	ns	0.2082
																								-3 vs. 8	7.58	-70.3 to 85.5	No	ns	>0.9999
																								-3 vs. 9	9.24	-66.2 to 84.7	No	ns	>0.9999
																								-3 vs. 10	26.8	-26.5 to 80.1	No	ns	0.5904
																								-3 vs. 11	35.9	-6.86 to 78.7	No	ns	0.1135
																								-3 vs. 12	30.5	-29.8 to 90.7	No	ns	0.5815
																								-3 vs. 13	-5.84	-93.7 to 82.1	No	ns	>0.9999
																								-3 vs. 14	-40.5	-133 to 52.3	No	ns	0.7446
																								-2 vs. -1	-0.232	-5.31 to 4.85	No	ns	>0.9999
																								-2 vs. 0	2.25	-7.06 to 11.6	No	ns	0.9947
																								-2 vs. 1	9.03	-7.06 to 25.1	No	ns	0.4601
																								-2 vs. 2	13.4	-28.5 to 55.2	No	ns	0.9504
																								-2 vs. 3	-5.32	-59.2 to 48.6	No	ns	>0.9999
																								-2 vs. 4	7.54	-47.6 to 62.7	No	ns	>0.9999
																								-2 vs. 5	15.4	-39.3 to 70.1	No	ns	0.9804
																								-2 vs. 6	36.1	-7.59 to 79.8	No	ns	0.1217
																								-2 vs. 7	31.9	-7.50 to 71.3	No	ns	0.1327
																								-2 vs. 8	10.1	-68.4 to 88.5	No	ns	>0.9999
																								-2 vs. 9	11.7	-65.2 to 88.7	No	ns	>0.9999
																								-2 vs. 10	29.3	-23.9 to 82.5	No	ns	0.4837
																								-2 vs. 11	38.4	-6.02 to 82.9	No	ns	0.0997
																								-2 vs. 12	33	-29.1 to 95.1	No	ns	0.5237
																								-2 vs. 13	-3.34	-93.0 to 86.3	No	ns	>0.9999
																								-2 vs. 14	-38	-130 to 53.8	No	ns	0.795
																								-1 vs. 0	2.48	-3.37 to 8.33	No	ns	0.7715
																								-1 vs. 1	9.26	-4.70 to 23.2	No	ns	0.2823
																								-1 vs. 2	13.6	-29.9 to 57.0	No	ns	0.957
																								-1 vs. 3	-5.09	-59.1 to 48.9	No	ns	>0.9999
																								-1 vs. 4	7.77	-44.8 to 60.4	No	ns	>0.9999
																								-1 vs. 5	15.6	-36.4 to 67.6	No	ns	0.9676
																								-1 vs. 6	36.3	-4.64 to 77.3	No	ns	0.0889
																								-1 vs. 7	32.1	-6.86 to 71.1	No	ns	0.1232
																								-1 vs. 8	10.3	-66.3 to 86.9	No	ns	>0.9999
																								-1 vs. 9	12	-64.6 to 88.5	No	ns	>0.9999
																								-1 vs. 10	29.5	-22.3 to 81.3	No	ns	0.444
																								-1 vs. 11	38.7	-3.01 to 80.3	No	ns	0.0721
																								-1 vs. 12	33.2	-26.5 to 92.9	No	ns	0.4701
																								-1 vs. 13	-3.11	-91.6 to 85.4	No	ns	>0.9999
																								-1 vs. 14	-37.7	-131 to 55.2	No	ns	0.8107
																								0 vs. 1	6.78	-6.29 to 19.9	No	ns	0.5529
																								0 vs. 2	11.1	-31.4 to 53.6	No	ns	0.9894
																								0 vs. 3	-7.57	-58.7 to 43.6	No	ns	>0.9999
																								0 vs. 4	5.29	-42.9 to 53.5	No	ns	>0.9999
																								0 vs. 5	13.1	-35.1 to 61.4	No	ns	0.9848
																								0 vs. 6	33.8	-3.77 to 71.5	No	ns	0.0832
																								0 vs. 7	29.6	-5.30 to 64.6	No	ns	0.1085
																								0 vs. 8	7.83	-63.5 to 79.1	No	ns	>0.9999
																								0 vs. 9	9.48	-63.0 to 81.9	No	ns	>0.9999
																								0 vs. 10	27	-22.0 to 76.0	No	ns	0.4816
																								0 vs. 11	36.2	-2.74 to 75.1	No	ns	0.0714
																								0 vs. 12	30.7	-26.5 to 87.9	No	ns	0.5108
																								0 vs. 13	-5.59	-93.4 to 82.2	No	ns	>0.9999
																								0 vs. 14	-40.2	-133 to 52.2	No	ns	0.7469
																								1 vs. 2	4.32	-36.1 to 44.7	No	ns	>0.9999
																								1 vs. 3	-14.4	-72.2 to 43.5	No	ns	0.9933
																								1 vs. 4	-1.49	-52.6 to 49.7	No	ns	>0.9999
																								1 vs. 5	6.36	-45.1 to 57.8	No	ns	>0.9999
																								1 vs. 6	27.1	-13.6 to 67.7	No	ns	0.2791
																								1 vs. 7	22.9	-18.2 to 63.9	No	ns	0.4704
																								1 vs. 8	1.05	-72.4 to 74.5	No	ns	>0.9999
																								1 vs. 9	2.7	-70.7 to 76.1	No	ns	>0.9999
																								1 vs. 10	20.2	-32.5 to 73.0	No	ns	0.8555
																								1 vs. 11	29.4	-11.0 to 69.8	No	ns	0.2035
																								1 vs. 12	24	-30.3 to 78.2	No	ns	0.7325
																								1 vs. 13	-12.4	-98.2 to 73.5	No	ns	>0.9999
																								1 vs. 14	-47	-139 to 45.2	No	ns	0.5727
																								2 vs. 3	-18.7	-66.9 to 29.6	No	ns	0.8489
																								2 vs. 4	-5.82	-65.8 to 54.2	No	ns	>0.9999
																								2 vs. 5	2.04	-70.4 to 74.5	No	ns	>0.9999
																								2 vs. 6	22.7	-44.9 to 90.4	No	ns	0.9309
																								2 vs. 7	18.5	-34.0 to 71.1	No	ns	0.9081
																								2 vs. 8	-3.27	-73.2 to 66.6	No	ns	>0.9999
																								2 vs. 9	-1.62	-54.6 to 51.4	No	ns	>0.9999
																								2 vs. 10	15.9	-46.0 to 77.8	No	ns	0.9908
																								2 vs. 11	25.1	-25.0 to 75.1	No	ns	0.5929
																								2 vs. 12	19.6	-34.6 to 73.9	No	ns	0.893
																								2 vs. 13	-16.7	-92.0 to 58.6	No	ns	0.9978
																								2 vs. 14	-51.3	-133 to 30.5	No	ns	0.338
																								3 vs. 4	12.9	-27.8 to 53.5	No	ns	0.9533
																								3 vs. 5	20.7	-45.4 to 86.8	No	ns	0.9564
																								3 vs. 6	41.4	-29.0 to 112	No	ns	0.4067
																								3 vs. 7	37.2	-20.7 to 95.1	No	ns	0.3126
																								3 vs. 8	15.4	-48.0 to 78.8	No	ns	0.9945
																								3 vs. 9	17.1	-47.7 to 81.8	No	ns	0.9886
																								3 vs. 10	34.6	-15.5 to 84.6	No	ns	0.2451
																								3 vs. 11	43.7	-7.20 to 94.7	No	ns	0.1029
																								3 vs. 12	38.3	-22.3 to 98.9	No	ns	0.3296
																								3 vs. 13	1.98	-83.2 to 87.2	No	ns	>0.9999
																								3 vs. 14	-32.6	-119 to 54.1	No	ns	0.869
																								4 vs. 5	7.85	-30.4 to 46.2	No	ns	0.999
																								4 vs. 6	28.6	-19.5 to 76.6	No	ns	0.3947
																								4 vs. 7	24.3	-30.8 to 79.5	No	ns	0.7334
																								4 vs. 8	2.54	-55.0 to 60.1	No	ns	>0.9999
																								4 vs. 9	4.2	-61.7 to 70.1	No	ns	>0.9999
																								4 vs. 10	21.7	-10.2 to 53.6	No	ns	0.2577
																								4 vs. 11	30.9	-2.72 to 64.5	No	ns	0.0753
																								4 vs. 12	25.5	-14.3 to 65.2	No	ns	0.3167
																								4 vs. 13	-10.9	-83.8 to 62.0	No	ns	>0.9999
																								4 vs. 14	-45.5	-125 to 33.7	No	ns	0.433
																								5 vs. 6	20.7	-3.69 to 45.1	No	ns	0.1084
																								5 vs. 7	16.5	-30.8 to 63.8	No	ns	0.914
																								5 vs. 8	-5.31	-78.7 to 68.0	No	ns	>0.9999
																								5 vs. 9	-3.66	-79.3 to 72.0	No	ns	>0.9999
																								5 vs. 10	13.9	-15.2 to 43.0	No	ns	0.6497
																								5 vs. 11	23	-12.3 to 58.4	No	ns	0.2999
																								5 vs. 12	17.6	-34.0 to 69.2	No	ns	0.9242
																								5 vs. 13	-18.7	-102 to 64.2	No	ns	0.9973
																								5 vs. 14	-53.4	-140 to 33.4	No	ns	0.3586
																								6 vs. 7	-4.21	-38.4 to 30.0	No	ns	>0.9999
																								6 vs. 8	-26	-96.2 to 44.2	No	ns	0.8792
																								6 vs. 9	-24.4	-98.3 to 49.5	No	ns	0.9389
																								6 vs. 10	-6.83	-52.7 to 39.0	No	ns	>0.9999
																								6 vs. 11	2.33	-40.8 to 45.5	No	ns	>0.9999
																								6 vs. 12	-3.1	-63.9 to 57.7	No	ns	>0.9999
																								6 vs. 13	-39.4	-130 to 51.5	No	ns	0.7509
																								6 vs. 14	-74.1	-166 to 17.8	No	ns	0.1354
																								7 vs. 8	-21.8	-76.8 to 33.2	No	ns	0.8307
																								7 vs. 9	-20.2	-75.8 to 35.5	No	ns	0.8929
																								7 vs. 10	-2.62	-59.5 to 54.3	No	ns	>0.9999
																								7 vs. 11	6.54	-45.7 to 58.8	No	ns	>0.9999
																								7 vs. 12	1.11	-69.3 to 71.5	No	ns	>0.9999
																								7 vs. 13	-35.2	-135 to 64.8	No	ns	0.9089
																								7 vs. 14	-69.9	-168 to 28.3	No	ns	0.2209
																								8 vs. 9	1.65	-40.7 to 44.0	No	ns	>0.9999
																								8 vs. 10	19.2	-60.3 to 98.7	No	ns	0.9948
																								8 vs. 11	28.3	-43.0 to 99.7	No	ns	0.8295
																								8 vs. 12	22.9	-53.1 to 98.9	No	ns	0.9669
																								8 vs. 13	-13.4	-120 to 92.7	No	ns	>0.9999
																								8 vs. 14	-48	-162 to 65.5	No	ns	0.7741
																								9 vs. 10	17.5	-57.0 to 92.1	No	ns	0.996
																								9 vs. 11	26.7	-38.5 to 91.9	No	ns	0.804
																								9 vs. 12	21.3	-45.1 to 87.7	No	ns	0.9495
																								9 vs. 13	-15.1	-100 to 70.1	No	ns	0.9998
																								9 vs. 14	-49.7	-143 to 44.0	No	ns	0.5268
																								10 vs. 11	9.16	-18.2 to 36.6	No	ns	0.9332
																								10 vs. 12	3.73	-36.7 to 44.2	No	ns	>0.9999
																								10 vs. 13	-32.6	-100 to 35.0	No	ns	0.6364
																								10 vs. 14	-67.2	-138 to 3.39	No	ns	0.0637
																								11 vs. 12	-5.43	-30.7 to 19.8	No	ns	0.9984
																								11 vs. 13	-41.8	-101 to 17.0	No	ns	0.2224
																								11 vs. 14	-76.4	-156 to 3.60	No	ns	0.0627
																								12 vs. 13	-36.3	-79.3 to 6.62	No	ns	0.1099
																								12 vs. 14	-71	-145 to 2.92	No	ns	0.061
																								13 vs. 14	-34.6	-95.8 to 26.5	No	ns	0.4504
																								Test details	Mean 1	Mean 2	Mean Diff.	SE of diff.	N1	N2	q	DF
																								-5
																								MAP2-c vs. MAP2-t	88.9	83.2	5.71	6.82	10	8	1.18	15.9
																								-4
																								MAP2-c vs. MAP2-t	88.9	83.3	5.58	7.12	10	8	1.11	16
																								-3
																								MAP2-c vs. MAP2-t	89.9	84.7	5.22	7.26	10	8	1.02	15.4
																								-2
																								MAP2-c vs. MAP2-t	89.2	87.2	1.96	7.42	10	8	0.373	15.6
																								-1
																								MAP2-c vs. MAP2-t	90.4	87.4	2.94	6.79	10	8	0.613	14.9
																								0
																								MAP2-c vs. MAP2-t	92.8	85	7.82	6.38	10	8	1.73	13
																								1
																								MAP2-c vs. MAP2-t	75.7	78.2	-2.52	7.13	10	8	0.5	15.4
																								2
																								MAP2-c vs. MAP2-t	74.4	73.9	0.523	10.9	10	8	0.0676	14.4
																								3
																								MAP2-c vs. MAP2-t	77.2	92.5	-15.3	12.8	10	8	1.69	16
																								4
																								MAP2-c vs. MAP2-t	65.4	79.7	-14.3	9.82	10	8	2.06	15.4
																								5
																								MAP2-c vs. MAP2-t	56.1	71.8	-15.7	9.73	10	8	2.29	13.8
																								6
																								MAP2-c vs. MAP2-t	49.7	51.1	-1.42	8.83	10	8	0.228	14.4
																								7
																								MAP2-c vs. MAP2-t	37.2	55.3	-18.2	8.55	10	8	3.01	13
																								8
																								MAP2-c vs. MAP2-t	32.7	77.1	-44.4	13.3	10	8	4.72	8.22
																								9
																								MAP2-c vs. MAP2-t	34.4	75.5	-41	13.5	10	8	4.3	7.86
																								10
																								MAP2-c vs. MAP2-t	28.9	58	-29	8.07	10	8	5.09	8.75
																								11
																								MAP2-c vs. MAP2-t	28.9	48.8	-19.9	6.37	10	8	4.42	13
																								12
																								MAP2-c vs. MAP2-t	29.4	54.2	-24.8	9.67	10	8	3.62	8.65
																								13
																								MAP2-c vs. MAP2-t	38.1	90.6	-52.4	16.7	10	8	4.43	8.92
																								14
																								MAP2-c vs. MAP2-t	49.5	125	-75.7	23.8	10	8	4.49	15.3
																								MAP2-c
																								-5 vs. -4	88.9	88.9	0.0397	1.01	10	10	0.0558	9
																								-5 vs. -3	88.9	89.9	-1.02	2.52	10	10	0.572	9
																								-5 vs. -2	88.9	89.2	-0.255	2.61	10	10	0.138	9
																								-5 vs. -1	88.9	90.4	-1.47	2.89	10	10	0.719	9
																								-5 vs. 0	88.9	92.8	-3.87	3.63	10	10	1.51	9
																								-5 vs. 1	88.9	75.7	13.3	4.77	10	10	3.93	9
																								-5 vs. 2	88.9	74.4	14.5	4.84	10	10	4.25	9
																								-5 vs. 3	88.9	77.2	11.7	7.27	10	10	2.28	9
																								-5 vs. 4	88.9	65.4	23.6	8.37	10	10	3.98	9
																								-5 vs. 5	88.9	56.1	32.8	9.16	10	10	5.07	9
																								-5 vs. 6	88.9	49.7	39.2	8.2	10	10	6.76	9
																								-5 vs. 7	88.9	37.2	51.8	7.44	10	10	9.84	9
																								-5 vs. 8	88.9	32.7	56.2	6.82	10	10	11.7	9
																								-5 vs. 9	88.9	34.4	54.5	6.08	10	10	12.7	9
																								-5 vs. 10	88.9	28.9	60	6.51	10	10	13	9
																								-5 vs. 11	88.9	28.9	60	7.33	10	10	11.6	9
																								-5 vs. 12	88.9	29.4	59.5	6.24	10	10	13.5	9
																								-5 vs. 13	88.9	38.1	50.8	7.3	10	10	9.84	9
																								-5 vs. 14	88.9	49.5	39.5	17.2	10	10	3.24	9
																								-4 vs. -3	88.9	89.9	-1.06	1.56	10	10	0.957	9
																								-4 vs. -2	88.9	89.2	-0.295	1.73	10	10	0.241	9
																								-4 vs. -1	88.9	90.4	-1.51	2.33	10	10	0.918	9
																								-4 vs. 0	88.9	92.8	-3.91	3.38	10	10	1.64	9
																								-4 vs. 1	88.9	75.7	13.2	4.44	10	10	4.21	9
																								-4 vs. 2	88.9	74.4	14.5	4.73	10	10	4.33	9
																								-4 vs. 3	88.9	77.2	11.7	6.92	10	10	2.38	9
																								-4 vs. 4	88.9	65.4	23.5	8.48	10	10	3.92	9
																								-4 vs. 5	88.9	56.1	32.8	9.45	10	10	4.91	9
																								-4 vs. 6	88.9	49.7	39.2	8.62	10	10	6.43	9
																								-4 vs. 7	88.9	37.2	51.7	7.73	10	10	9.46	9
																								-4 vs. 8	88.9	32.7	56.2	6.94	10	10	11.4	9
																								-4 vs. 9	88.9	34.4	54.4	6.17	10	10	12.5	9
																								-4 vs. 10	88.9	28.9	60	6.79	10	10	12.5	9
																								-4 vs. 11	88.9	28.9	60	7.45	10	10	11.4	9
																								-4 vs. 12	88.9	29.4	59.4	6.63	10	10	12.7	9
																								-4 vs. 13	88.9	38.1	50.7	7.54	10	10	9.51	9
																								-4 vs. 14	88.9	49.5	39.4	17.1	10	10	3.26	9
																								-3 vs. -2	89.9	89.2	0.763	0.535	10	10	2.02	9
																								-3 vs. -1	89.9	90.4	-0.454	1.75	10	10	0.367	9
																								-3 vs. 0	89.9	92.8	-2.85	3.2	10	10	1.26	9
																								-3 vs. 1	89.9	75.7	14.3	4.09	10	10	4.93	9
																								-3 vs. 2	89.9	74.4	15.6	5.03	10	10	4.37	9
																								-3 vs. 3	89.9	77.2	12.7	6.82	10	10	2.64	9
																								-3 vs. 4	89.9	65.4	24.6	8.77	10	10	3.96	9
																								-3 vs. 5	89.9	56.1	33.9	9.86	10	10	4.86	9
																								-3 vs. 6	89.9	49.7	40.2	9.17	10	10	6.21	9
																								-3 vs. 7	89.9	37.2	52.8	8.13	10	10	9.18	9
																								-3 vs. 8	89.9	32.7	57.2	7.11	10	10	11.4	9
																								-3 vs. 9	89.9	34.4	55.5	6.25	10	10	12.6	9
																								-3 vs. 10	89.9	28.9	61	7.09	10	10	12.2	9
																								-3 vs. 11	89.9	28.9	61	7.49	10	10	11.5	9
																								-3 vs. 12	89.9	29.4	60.5	7.09	10	10	12.1	9
																								-3 vs. 13	89.9	38.1	51.8	7.93	10	10	9.24	9
																								-3 vs. 14	89.9	49.5	40.5	17.1	10	10	3.36	9
																								-2 vs. -1	89.2	90.4	-1.22	1.53	10	10	1.13	9
																								-2 vs. 0	89.2	92.8	-3.61	3.06	10	10	1.67	9
																								-2 vs. 1	89.2	75.7	13.5	4.1	10	10	4.66	9
																								-2 vs. 2	89.2	74.4	14.8	5.19	10	10	4.03	9
																								-2 vs. 3	89.2	77.2	12	6.93	10	10	2.44	9
																								-2 vs. 4	89.2	65.4	23.8	8.96	10	10	3.76	9
																								-2 vs. 5	89.2	56.1	33.1	10	10	10	4.68	9
																								-2 vs. 6	89.2	49.7	39.5	9.31	10	10	6	9
																								-2 vs. 7	89.2	37.2	52	8.3	10	10	8.86	9
																								-2 vs. 8	89.2	32.7	56.5	7.33	10	10	10.9	9
																								-2 vs. 9	89.2	34.4	54.7	6.42	10	10	12.1	9
																								-2 vs. 10	89.2	28.9	60.3	7.17	10	10	11.9	9
																								-2 vs. 11	89.2	28.9	60.3	7.6	10	10	11.2	9
																								-2 vs. 12	89.2	29.4	59.7	7.11	10	10	11.9	9
																								-2 vs. 13	89.2	38.1	51	7.97	10	10	9.05	9
																								-2 vs. 14	89.2	49.5	39.7	17.3	10	10	3.25	9
																								-1 vs. 0	90.4	92.8	-2.39	1.65	10	10	2.05	9
																								-1 vs. 1	90.4	75.7	14.7	3.79	10	10	5.49	9
																								-1 vs. 2	90.4	74.4	16	5.32	10	10	4.25	9
																								-1 vs. 3	90.4	77.2	13.2	7.33	10	10	2.54	9
																								-1 vs. 4	90.4	65.4	25	9.3	10	10	3.8	9
																								-1 vs. 5	90.4	56.1	34.3	10.2	10	10	4.76	9
																								-1 vs. 6	90.4	49.7	40.7	8.82	10	10	6.52	9
																								-1 vs. 7	90.4	37.2	53.2	7.87	10	10	9.56	9
																								-1 vs. 8	90.4	32.7	57.7	7.13	10	10	11.4	9
																								-1 vs. 9	90.4	34.4	56	6.18	10	10	12.8	9
																								-1 vs. 10	90.4	28.9	61.5	6.97	10	10	12.5	9
																								-1 vs. 11	90.4	28.9	61.5	7.4	10	10	11.8	9
																								-1 vs. 12	90.4	29.4	60.9	6.87	10	10	12.5	9
																								-1 vs. 13	90.4	38.1	52.2	7.98	10	10	9.25	9
																								-1 vs. 14	90.4	49.5	40.9	17.4	10	10	3.33	9
																								0 vs. 1	92.8	75.7	17.1	3.46	10	10	7	9
																								0 vs. 2	92.8	74.4	18.4	5.95	10	10	4.37	9
																								0 vs. 3	92.8	77.2	15.6	7.89	10	10	2.79	9
																								0 vs. 4	92.8	65.4	27.4	9.57	10	10	4.05	9
																								0 vs. 5	92.8	56.1	36.7	10.3	10	10	5.03	9
																								0 vs. 6	92.8	49.7	43.1	8.06	10	10	7.56	9
																								0 vs. 7	92.8	37.2	55.6	7.27	10	10	10.8	9
																								0 vs. 8	92.8	32.7	60.1	7.09	10	10	12	9
																								0 vs. 9	92.8	34.4	58.3	6.12	10	10	13.5	9
																								0 vs. 10	92.8	28.9	63.9	6.92	10	10	13.1	9
																								0 vs. 11	92.8	28.9	63.9	7.32	10	10	12.3	9
																								0 vs. 12	92.8	29.4	63.3	6.72	10	10	13.3	9
																								0 vs. 13	92.8	38.1	54.6	7.95	10	10	9.72	9
																								0 vs. 14	92.8	49.5	43.3	17.3	10	10	3.54	9
																								1 vs. 2	75.7	74.4	1.28	6.91	10	10	0.261	9
																								1 vs. 3	75.7	77.2	-1.55	7.84	10	10	0.279	9
																								1 vs. 4	75.7	65.4	10.3	7.92	10	10	1.84	9
																								1 vs. 5	75.7	56.1	19.6	8.62	10	10	3.22	9
																								1 vs. 6	75.7	49.7	26	6.73	10	10	5.46	9
																								1 vs. 7	75.7	37.2	38.5	5.74	10	10	9.48	9
																								1 vs. 8	75.7	32.7	43	6.26	10	10	9.71	9
																								1 vs. 9	75.7	34.4	41.2	5.32	10	10	11	9
																								1 vs. 10	75.7	28.9	46.7	5.99	10	10	11	9
																								1 vs. 11	75.7	28.9	46.8	5.96	10	10	11.1	9
																								1 vs. 12	75.7	29.4	46.2	5.97	10	10	10.9	9
																								1 vs. 13	75.7	38.1	37.5	6.61	10	10	8.03	9
																								1 vs. 14	75.7	49.5	26.2	15.4	10	10	2.4	9
																								2 vs. 3	74.4	77.2	-2.82	6.13	10	10	0.651	9
																								2 vs. 4	74.4	65.4	9.02	8.75	10	10	1.46	9
																								2 vs. 5	74.4	56.1	18.3	10	10	10	2.58	9
																								2 vs. 6	74.4	49.7	24.7	10.4	10	10	3.35	9
																								2 vs. 7	74.4	37.2	37.2	8.91	10	10	5.91	9
																								2 vs. 8	74.4	32.7	41.7	7.53	10	10	7.83	9
																								2 vs. 9	74.4	34.4	40	8.04	10	10	7.03	9
																								2 vs. 10	74.4	28.9	45.5	8.46	10	10	7.6	9
																								2 vs. 11	74.4	28.9	45.5	8.61	10	10	7.47	9
																								2 vs. 12	74.4	29.4	44.9	8.84	10	10	7.19	9
																								2 vs. 13	74.4	38.1	36.2	8.76	10	10	5.85	9
																								2 vs. 14	74.4	49.5	24.9	16.6	10	10	2.12	9
																								3 vs. 4	77.2	65.4	11.8	7.45	10	10	2.25	9
																								3 vs. 5	77.2	56.1	21.1	10.4	10	10	2.86	9
																								3 vs. 6	77.2	49.7	27.5	12.3	10	10	3.17	9
																								3 vs. 7	77.2	37.2	40.1	10.1	10	10	5.59	9
																								3 vs. 8	77.2	32.7	44.5	8.66	10	10	7.27	9
																								3 vs. 9	77.2	34.4	42.8	9.73	10	10	6.22	9
																								3 vs. 10	77.2	28.9	48.3	9.52	10	10	7.17	9
																								3 vs. 11	77.2	28.9	48.3	9.71	10	10	7.04	9
																								3 vs. 12	77.2	29.4	47.8	9.71	10	10	6.96	9
																								3 vs. 13	77.2	38.1	39.1	7.36	10	10	7.5	9
																								3 vs. 14	77.2	49.5	27.8	12.6	10	10	3.11	9
																								4 vs. 5	65.4	56.1	9.29	3.62	10	10	3.62	9
																								4 vs. 6	65.4	49.7	15.7	8.3	10	10	2.67	9
																								4 vs. 7	65.4	37.2	28.2	6.42	10	10	6.21	9
																								4 vs. 8	65.4	32.7	32.7	4.99	10	10	9.26	9
																								4 vs. 9	65.4	34.4	30.9	6.72	10	10	6.51	9
																								4 vs. 10	65.4	28.9	36.4	5.34	10	10	9.64	9
																								4 vs. 11	65.4	28.9	36.5	5.41	10	10	9.53	9
																								4 vs. 12	65.4	29.4	35.9	6.02	10	10	8.44	9
																								4 vs. 13	65.4	38.1	27.2	3.67	10	10	10.5	9
																								4 vs. 14	65.4	49.5	15.9	10.2	10	10	2.2	9
																								5 vs. 6	56.1	49.7	6.37	6.7	10	10	1.35	9
																								5 vs. 7	56.1	37.2	18.9	5.65	10	10	4.74	9
																								5 vs. 8	56.1	32.7	23.4	5.01	10	10	6.6	9
																								5 vs. 9	56.1	34.4	21.6	6.21	10	10	4.93	9
																								5 vs. 10	56.1	28.9	27.2	4.44	10	10	8.65	9
																								5 vs. 11	56.1	28.9	27.2	4.35	10	10	8.83	9
																								5 vs. 12	56.1	29.4	26.6	5.38	10	10	7	9
																								5 vs. 13	56.1	38.1	17.9	4.85	10	10	5.23	9
																								5 vs. 14	56.1	49.5	6.62	12.5	10	10	0.749	9
																								6 vs. 7	49.7	37.2	12.5	3.4	10	10	5.21	9
																								6 vs. 8	49.7	32.7	17	6.1	10	10	3.94	9
																								6 vs. 9	49.7	34.4	15.3	5.45	10	10	3.96	9
																								6 vs. 10	49.7	28.9	20.8	5.26	10	10	5.58	9
																								6 vs. 11	49.7	28.9	20.8	5.43	10	10	5.42	9
																								6 vs. 12	49.7	29.4	20.3	5.35	10	10	5.36	9
																								6 vs. 13	49.7	38.1	11.6	7.29	10	10	2.24	9
																								6 vs. 14	49.7	49.5	0.243	15.8	10	10	0.0217	9
																								7 vs. 8	37.2	32.7	4.47	3.85	10	10	1.64	9
																								7 vs. 9	37.2	34.4	2.72	3.98	10	10	0.968	9
																								7 vs. 10	37.2	28.9	8.24	4.02	10	10	2.9	9
																								7 vs. 11	37.2	28.9	8.26	3.61	10	10	3.24	9
																								7 vs. 12	37.2	29.4	7.71	4.4	10	10	2.48	9
																								7 vs. 13	37.2	38.1	-0.99	5.36	10	10	0.261	9
																								7 vs. 14	37.2	49.5	-12.3	13.8	10	10	1.26	9
																								8 vs. 9	32.7	34.4	-1.75	2.6	10	10	0.951	9
																								8 vs. 10	32.7	28.9	3.77	2.77	10	10	1.93	9
																								8 vs. 11	32.7	28.9	3.79	2.44	10	10	2.19	9
																								8 vs. 12	32.7	29.4	3.24	3.87	10	10	1.19	9
																								8 vs. 13	32.7	38.1	-5.46	5.21	10	10	1.48	9
																								8 vs. 14	32.7	49.5	-16.8	13.3	10	10	1.78	9
																								9 vs. 10	34.4	28.9	5.52	2.62	10	10	2.98	9
																								9 vs. 11	34.4	28.9	5.54	2.67	10	10	2.93	9
																								9 vs. 12	34.4	29.4	4.99	3.21	10	10	2.2	9
																								9 vs. 13	34.4	38.1	-3.71	6.21	10	10	0.846	9
																								9 vs. 14	34.4	49.5	-15	15.3	10	10	1.39	9
																								10 vs. 11	28.9	28.9	0.0191	1.92	10	10	0.0141	9
																								10 vs. 12	28.9	29.4	-0.53	1.59	10	10	0.472	9
																								10 vs. 13	28.9	38.1	-9.23	4.5	10	10	2.9	9
																								10 vs. 14	28.9	49.5	-20.5	14.4	10	10	2.01	9
																								11 vs. 12	28.9	29.4	-0.549	3.29	10	10	0.236	9
																								11 vs. 13	28.9	38.1	-9.25	4.91	10	10	2.66	9
																								11 vs. 14	28.9	49.5	-20.6	13.9	10	10	2.09	9
																								12 vs. 13	29.4	38.1	-8.7	4.58	10	10	2.69	9
																								12 vs. 14	29.4	49.5	-20	15	10	10	1.89	9
																								13 vs. 14	38.1	49.5	-11.3	11.6	10	10	1.38	9
																								MAP2-t
																								-5 vs. -4	83.2	83.3	-0.0914	1.59	8	8	0.0812	7
																								-5 vs. -3	83.2	84.7	-1.51	1.79	8	8	1.2	7
																								-5 vs. -2	83.2	87.2	-4.01	2.11	8	8	2.69	7
																								-5 vs. -1	83.2	87.4	-4.24	2.17	8	8	2.77	7
																								-5 vs. 0	83.2	85	-1.76	2.52	8	8	0.987	7
																								-5 vs. 1	83.2	78.2	5.02	2.35	8	8	3.03	7
																								-5 vs. 2	83.2	73.9	9.34	7.69	8	8	1.72	7
																								-5 vs. 3	83.2	92.5	-9.33	11.3	8	8	1.17	7
																								-5 vs. 4	83.2	79.7	3.53	11.4	8	8	0.437	7
																								-5 vs. 5	83.2	71.8	11.4	11.3	8	8	1.43	7
																								-5 vs. 6	83.2	51.1	32.1	9.17	8	8	4.95	7
																								-5 vs. 7	83.2	55.3	27.9	8.07	8	8	4.88	7
																								-5 vs. 8	83.2	77.1	6.07	15.3	8	8	0.561	7
																								-5 vs. 9	83.2	75.5	7.72	14.9	8	8	0.734	7
																								-5 vs. 10	83.2	58	25.3	11.1	8	8	3.2	7
																								-5 vs. 11	83.2	48.8	34.4	8.82	8	8	5.52	7
																								-5 vs. 12	83.2	54.2	29	12	8	8	3.42	7
																								-5 vs. 13	83.2	90.6	-7.35	17.8	8	8	0.583	7
																								-5 vs. 14	83.2	125	-42	19	8	8	3.12	7
																								-4 vs. -3	83.3	84.7	-1.42	0.873	8	8	2.3	7
																								-4 vs. -2	83.3	87.2	-3.92	1.28	8	8	4.32	7
																								-4 vs. -1	83.3	87.4	-4.15	1.84	8	8	3.2	7
																								-4 vs. 0	83.3	85	-1.67	2.39	8	8	0.988	7
																								-4 vs. 1	83.3	78.2	5.11	3.22	8	8	2.25	7
																								-4 vs. 2	83.3	73.9	9.43	7.48	8	8	1.78	7
																								-4 vs. 3	83.3	92.5	-9.24	10.3	8	8	1.27	7
																								-4 vs. 4	83.3	79.7	3.62	11.1	8	8	0.46	7
																								-4 vs. 5	83.3	71.8	11.5	11.5	8	8	1.41	7
																								-4 vs. 6	83.3	51.1	32.2	9.56	8	8	4.76	7
																								-4 vs. 7	83.3	55.3	28	8.14	8	8	4.86	7
																								-4 vs. 8	83.3	77.1	6.16	15.4	8	8	0.567	7
																								-4 vs. 9	83.3	75.5	7.81	15	8	8	0.739	7
																								-4 vs. 10	83.3	58	25.3	10.9	8	8	3.28	7
																								-4 vs. 11	83.3	48.8	34.5	8.99	8	8	5.43	7
																								-4 vs. 12	83.3	54.2	29.1	12.2	8	8	3.36	7
																								-4 vs. 13	83.3	90.6	-7.26	17.8	8	8	0.578	7
																								-4 vs. 14	83.3	125	-41.9	18.5	8	8	3.21	7
																								-3 vs. -2	84.7	87.2	-2.5	1.04	8	8	3.4	7
																								-3 vs. -1	84.7	87.4	-2.73	1.37	8	8	2.81	7
																								-3 vs. 0	84.7	85	-0.247	2.06	8	8	0.17	7
																								-3 vs. 1	84.7	78.2	6.53	3.26	8	8	2.83	7
																								-3 vs. 2	84.7	73.9	10.9	7.7	8	8	1.99	7
																								-3 vs. 3	84.7	92.5	-7.82	10.3	8	8	1.08	7
																								-3 vs. 4	84.7	79.7	5.04	10.9	8	8	0.655	7
																								-3 vs. 5	84.7	71.8	12.9	11.1	8	8	1.65	7
																								-3 vs. 6	84.7	51.1	33.6	9.14	8	8	5.2	7
																								-3 vs. 7	84.7	55.3	29.4	8.02	8	8	5.18	7
																								-3 vs. 8	84.7	77.1	7.58	15.4	8	8	0.698	7
																								-3 vs. 9	84.7	75.5	9.24	14.9	8	8	0.878	7
																								-3 vs. 10	84.7	58	26.8	10.5	8	8	3.6	7
																								-3 vs. 11	84.7	48.8	35.9	8.44	8	8	6.02	7
																								-3 vs. 12	84.7	54.2	30.5	11.9	8	8	3.63	7
																								-3 vs. 13	84.7	90.6	-5.84	17.3	8	8	0.476	7
																								-3 vs. 14	84.7	125	-40.5	18.3	8	8	3.13	7
																								-2 vs. -1	87.2	87.4	-0.232	1	8	8	0.328	7
																								-2 vs. 0	87.2	85	2.25	1.84	8	8	1.73	7
																								-2 vs. 1	87.2	78.2	9.03	3.17	8	8	4.02	7
																								-2 vs. 2	87.2	73.9	13.4	8.25	8	8	2.29	7
																								-2 vs. 3	87.2	92.5	-5.32	10.6	8	8	0.708	7
																								-2 vs. 4	87.2	79.7	7.54	10.9	8	8	0.98	7
																								-2 vs. 5	87.2	71.8	15.4	10.8	8	8	2.02	7
																								-2 vs. 6	87.2	51.1	36.1	8.62	8	8	5.92	7
																								-2 vs. 7	87.2	55.3	31.9	7.77	8	8	5.8	7
																								-2 vs. 8	87.2	77.1	10.1	15.5	8	8	0.921	7
																								-2 vs. 9	87.2	75.5	11.7	15.2	8	8	1.09	7
																								-2 vs. 10	87.2	58	29.3	10.5	8	8	3.94	7
																								-2 vs. 11	87.2	48.8	38.4	8.77	8	8	6.2	7
																								-2 vs. 12	87.2	54.2	33	12.2	8	8	3.81	7
																								-2 vs. 13	87.2	90.6	-3.34	17.7	8	8	0.267	7
																								-2 vs. 14	87.2	125	-38	18.1	8	8	2.96	7
																								-1 vs. 0	87.4	85	2.48	1.15	8	8	3.04	7
																								-1 vs. 1	87.4	78.2	9.26	2.76	8	8	4.75	7
																								-1 vs. 2	87.4	73.9	13.6	8.57	8	8	2.24	7
																								-1 vs. 3	87.4	92.5	-5.09	10.7	8	8	0.676	7
																								-1 vs. 4	87.4	79.7	7.77	10.4	8	8	1.06	7
																								-1 vs. 5	87.4	71.8	15.6	10.3	8	8	2.15	7
																								-1 vs. 6	87.4	51.1	36.3	8.08	8	8	6.36	7
																								-1 vs. 7	87.4	55.3	32.1	7.69	8	8	5.91	7
																								-1 vs. 8	87.4	77.1	10.3	15.1	8	8	0.965	7
																								-1 vs. 9	87.4	75.5	12	15.1	8	8	1.12	7
																								-1 vs. 10	87.4	58	29.5	10.2	8	8	4.08	7
																								-1 vs. 11	87.4	48.8	38.7	8.22	8	8	6.65	7
																								-1 vs. 12	87.4	54.2	33.2	11.8	8	8	3.99	7
																								-1 vs. 13	87.4	90.6	-3.11	17.5	8	8	0.252	7
																								-1 vs. 14	87.4	125	-37.7	18.3	8	8	2.91	7
																								0 vs. 1	85	78.2	6.78	2.58	8	8	3.72	7
																								0 vs. 2	85	73.9	11.1	8.38	8	8	1.87	7
																								0 vs. 3	85	92.5	-7.57	10.1	8	8	1.06	7
																								0 vs. 4	85	79.7	5.29	9.51	8	8	0.786	7
																								0 vs. 5	85	71.8	13.1	9.51	8	8	1.95	7
																								0 vs. 6	85	51.1	33.8	7.42	8	8	6.45	7
																								0 vs. 7	85	55.3	29.6	6.89	8	8	6.08	7
																								0 vs. 8	85	77.1	7.83	14.1	8	8	0.787	7
																								0 vs. 9	85	75.5	9.48	14.3	8	8	0.938	7
																								0 vs. 10	85	58	27	9.67	8	8	3.95	7
																								0 vs. 11	85	48.8	36.2	7.68	8	8	6.66	7
																								0 vs. 12	85	54.2	30.7	11.3	8	8	3.85	7
																								0 vs. 13	85	90.6	-5.59	17.3	8	8	0.457	7
																								0 vs. 14	85	125	-40.2	18.2	8	8	3.12	7
																								1 vs. 2	78.2	73.9	4.32	7.97	8	8	0.767	7
																								1 vs. 3	78.2	92.5	-14.4	11.4	8	8	1.78	7
																								1 vs. 4	78.2	79.7	-1.49	10.1	8	8	0.209	7
																								1 vs. 5	78.2	71.8	6.36	10.2	8	8	0.886	7
																								1 vs. 6	78.2	51.1	27.1	8.02	8	8	4.77	7
																								1 vs. 7	78.2	55.3	22.9	8.1	8	8	3.99	7
																								1 vs. 8	78.2	77.1	1.05	14.5	8	8	0.103	7
																								1 vs. 9	78.2	75.5	2.7	14.5	8	8	0.264	7
																								1 vs. 10	78.2	58	20.2	10.4	8	8	2.75	7
																								1 vs. 11	78.2	48.8	29.4	7.97	8	8	5.21	7
																								1 vs. 12	78.2	54.2	24	10.7	8	8	3.17	7
																								1 vs. 13	78.2	90.6	-12.4	16.9	8	8	1.03	7
																								1 vs. 14	78.2	125	-47	18.2	8	8	3.66	7
																								2 vs. 3	73.9	92.5	-18.7	9.52	8	8	2.78	7
																								2 vs. 4	73.9	79.7	-5.82	11.8	8	8	0.695	7
																								2 vs. 5	73.9	71.8	2.04	14.3	8	8	0.202	7
																								2 vs. 6	73.9	51.1	22.7	13.3	8	8	2.41	7
																								2 vs. 7	73.9	55.3	18.5	10.4	8	8	2.53	7
																								2 vs. 8	73.9	77.1	-3.27	13.8	8	8	0.336	7
																								2 vs. 9	73.9	75.5	-1.62	10.5	8	8	0.219	7
																								2 vs. 10	73.9	58	15.9	12.2	8	8	1.84	7
																								2 vs. 11	73.9	48.8	25.1	9.87	8	8	3.59	7
																								2 vs. 12	73.9	54.2	19.6	10.7	8	8	2.6	7
																								2 vs. 13	73.9	90.6	-16.7	14.9	8	8	1.59	7
																								2 vs. 14	73.9	125	-51.3	16.1	8	8	4.49	7
																								3 vs. 4	92.5	79.7	12.9	8.02	8	8	2.27	7
																								3 vs. 5	92.5	71.8	20.7	13	8	8	2.25	7
																								3 vs. 6	92.5	51.1	41.4	13.9	8	8	4.22	7
																								3 vs. 7	92.5	55.3	37.2	11.4	8	8	4.61	7
																								3 vs. 8	92.5	77.1	15.4	12.5	8	8	1.74	7
																								3 vs. 9	92.5	75.5	17.1	12.8	8	8	1.89	7
																								3 vs. 10	92.5	58	34.6	9.87	8	8	4.96	7
																								3 vs. 11	92.5	48.8	43.7	10.1	8	8	6.16	7
																								3 vs. 12	92.5	54.2	38.3	12	8	8	4.53	7
																								3 vs. 13	92.5	90.6	1.98	16.8	8	8	0.167	7
																								3 vs. 14	92.5	125	-32.6	17.1	8	8	2.7	7
																								4 vs. 5	79.7	71.8	7.85	7.56	8	8	1.47	7
																								4 vs. 6	79.7	51.1	28.6	9.47	8	8	4.26	7
																								4 vs. 7	79.7	55.3	24.3	10.9	8	8	3.16	7
																								4 vs. 8	79.7	77.1	2.54	11.4	8	8	0.317	7
																								4 vs. 9	79.7	75.5	4.2	13	8	8	0.456	7
																								4 vs. 10	79.7	58	21.7	6.29	8	8	4.88	7
																								4 vs. 11	79.7	48.8	30.9	6.63	8	8	6.59	7
																								4 vs. 12	79.7	54.2	25.5	7.84	8	8	4.59	7
																								4 vs. 13	79.7	90.6	-10.9	14.4	8	8	1.07	7
																								4 vs. 14	79.7	125	-45.5	15.6	8	8	4.12	7
																								5 vs. 6	71.8	51.1	20.7	4.81	8	8	6.08	7
																								5 vs. 7	71.8	55.3	16.5	9.33	8	8	2.5	7
																								5 vs. 8	71.8	77.1	-5.31	14.5	8	8	0.519	7
																								5 vs. 9	71.8	75.5	-3.66	14.9	8	8	0.347	7
																								5 vs. 10	71.8	58	13.9	5.74	8	8	3.42	7
																								5 vs. 11	71.8	48.8	23	6.98	8	8	4.67	7
																								5 vs. 12	71.8	54.2	17.6	10.2	8	8	2.45	7
																								5 vs. 13	71.8	90.6	-18.7	16.4	8	8	1.62	7
																								5 vs. 14	71.8	125	-53.4	17.1	8	8	4.41	7
																								6 vs. 7	51.1	55.3	-4.21	6.74	8	8	0.883	7
																								6 vs. 8	51.1	77.1	-26	13.9	8	8	2.66	7
																								6 vs. 9	51.1	75.5	-24.4	14.6	8	8	2.36	7
																								6 vs. 10	51.1	58	-6.83	9.04	8	8	1.07	7
																								6 vs. 11	51.1	48.8	2.33	8.51	8	8	0.387	7
																								6 vs. 12	51.1	54.2	-3.1	12	8	8	0.365	7
																								6 vs. 13	51.1	90.6	-39.4	17.9	8	8	3.11	7
																								6 vs. 14	51.1	125	-74.1	18.1	8	8	5.78	7
																								7 vs. 8	55.3	77.1	-21.8	10.9	8	8	2.84	7
																								7 vs. 9	55.3	75.5	-20.2	11	8	8	2.6	7
																								7 vs. 10	55.3	58	-2.62	11.2	8	8	0.33	7
																								7 vs. 11	55.3	48.8	6.54	10.3	8	8	0.897	7
																								7 vs. 12	55.3	54.2	1.11	13.9	8	8	0.113	7
																								7 vs. 13	55.3	90.6	-35.2	19.7	8	8	2.52	7
																								7 vs. 14	55.3	125	-69.9	19.4	8	8	5.1	7
																								8 vs. 9	77.1	75.5	1.65	8.35	8	8	0.28	7
																								8 vs. 10	77.1	58	19.2	15.7	8	8	1.73	7
																								8 vs. 11	77.1	48.8	28.3	14.1	8	8	2.85	7
																								8 vs. 12	77.1	54.2	22.9	15	8	8	2.16	7
																								8 vs. 13	77.1	90.6	-13.4	20.9	8	8	0.907	7
																								8 vs. 14	77.1	125	-48	22.4	8	8	3.03	7
																								9 vs. 10	75.5	58	17.5	14.7	8	8	1.69	7
																								9 vs. 11	75.5	48.8	26.7	12.9	8	8	2.93	7
																								9 vs. 12	75.5	54.2	21.3	13.1	8	8	2.3	7
																								9 vs. 13	75.5	90.6	-15.1	16.8	8	8	1.27	7
																								9 vs. 14	75.5	125	-49.7	18.5	8	8	3.8	7
																								10 vs. 11	58	48.8	9.16	5.4	8	8	2.4	7
																								10 vs. 12	58	54.2	3.73	7.98	8	8	0.661	7
																								10 vs. 13	58	90.6	-32.6	13.3	8	8	3.46	7
																								10 vs. 14	58	125	-67.2	13.9	8	8	6.82	7
																								11 vs. 12	48.8	54.2	-5.43	4.99	8	8	1.54	7
																								11 vs. 13	48.8	90.6	-41.8	11.6	8	8	5.09	7
																								11 vs. 14	48.8	125	-76.4	15.8	8	8	6.85	7
																								12 vs. 13	54.2	90.6	-36.3	8.47	8	8	6.06	7
																								12 vs. 14	54.2	125	-71	14.6	8	8	6.89	7
																								13 vs. 14	90.6	125	-34.6	12.1	8	8	4.06	7

## Sheet: Fig4-h
			Kaplan-Meier curve for the entire period														Kaplan-Meier curve for ROSC
					Survival time (hours post axphyxia	Control	Treatment											Survival time (hours post axphyxia	Control	Treatment
				Pig1C	0.5	1											Pig1C	0.5	1
				Pig 2C	0.5	1											Pig 2C	0.5	1
				Pig 3C	0.5	1											Pig 3C	0.5	1
				Pig 4C	0.5	1											Pig 4C	0.5	1
				Pig 5C	0.5	1											Pig 5C	0.5	1
				Pig 6C	82	0											Pig 6C	0.5	0
				Pig 7C	0.5	1											Pig 7C	0.5	1
				Pig 8C	0.5	1											Pig 8C	0.5	1
				Pig 9C	82	0											Pig 9C	0.5	0
				Pig 10C	82	0					Comparison of Survival Curves						Pig 10C	0.5	0
				Pig 1T	82		0										Pig 1T	0.5		0					Comparison of Survival Curves
				Pig 2T	34		1				Log-rank (Mantel-Cox) test						Pig 2T	0.5		0
				Pig 3T	82		0				Chi square	6.119					Pig 3T	0.5		0					Log-rank (Mantel-Cox) test
				Pig 4T	82		0				df	1					Pig 4T	0.5		0					Chi square	8.655
				Pig 5T	82		0				P value	0.0134					Pig 5T	0.5		0					df	1
				Pig 6T	82		0				P value summary	*					Pig 6T	0.5		0					P value	0.0033
				Pig 7T	82		0				Are the survival curves sig different?	Yes					Pig 7T	0.5		0					P value summary	**
				Pig 8T	82		0										Pig 8T	0.5		0					Are the survival curves sig different?	Yes
											Gehan-Breslow-Wilcoxon test
											Chi square	7.271													Gehan-Breslow-Wilcoxon test
											df	1													Chi square	8.655
											P value	0.007													df	1
											P value summary	**													P value	0.0033
											Are the survival curves sig different?	Yes													P value summary	**
																									Are the survival curves sig different?	Yes
											Median survival
											Control	0.5													Median survival
											Treatment	Undefined													Control	0.5
																									Treatment	Undefined
											Hazard Ratio (Mantel-Haenszel)	A/B	B/A
											Ratio (and its reciprocal)	8.633	0.1158												Hazard Ratio (Mantel-Haenszel)	A/B	B/A
											95% CI of ratio	1.564 to 47.64	0.02099 to 0.6392												Ratio (and its reciprocal)	16.15	0.06193
																									95% CI of ratio	2.531 to 103.0	0.009704 to 0.3952
											Hazard Ratio (logrank)	A/B	B/A
											Ratio (and its reciprocal)	6.456	0.1549												Hazard Ratio (logrank)	A/B	B/A
											95% CI of ratio	1.613 to 25.85	0.03869 to 0.6200												Ratio (and its reciprocal)	Undefined	Undefined

## Sheet: Fig4-i
		Swine neurologic dificit score
				Control								Treatment
				Pig 6C	Pig 9C	Pig 10C						Pig 1T	Pig 2T	Pig 3T	Pig 4T	Pig 5T	Pig 6T	Pig 7T	Pig 8T
			Pre-ACA	0	0	0						0	0	0	0	0	0	0	0
			6h	379	258	357						182	157	135	154	203	170	173	187
			POD 1	379	490	342						249	198	150	56	79	30	67	127
			POD 2	300	500	344						245		168	4	8	0	7	7
			POD 3	415	500	347						238		165	4	4	0	3	7
																						Compare each cell mean with the other cell mean in that row
																						Number of families	1
																						Number of comparisons per family	5
																						Alpha	0.05
																						Šídák's multiple comparisons test	Predicted (LS) mean diff.	95.00% CI of diff.	Below threshold?	Summary	Adjusted P Value
																						Control - Treatment
																						Pre-ACA	0	-129.3 to 129.3	No	ns	>0.999
																						6h	161.2	31.95 to 290.5	Yes	**	0.008
																						POD 1	284.2	154.9 to 413.4	Yes	****	<0.001
																						POD 2	318.6	186.9 to 450.4	Yes	****	<0.001
																						POD 3	360.5	228.8 to 492.3	Yes	****	<0.001
																						Test details	Predicted (LS) mean 1	Predicted (LS) mean 2	Predicted (LS) mean diff.	SE of diff.	N1
																						Control - Treatment
																						Pre-ACA	0	0	0	48.1	3
																						6h	331.3	170.1	161.2	48.1	3
																						POD 1	403.7	119.5	284.2	48.1	3
																						POD 2	381.3	62.71	318.6	49.03	3
																						POD 3	420.7	60.14	360.5	49.03	3

## Sheet: Fig4-j
				GFAP ng/ml in serum sample
					Control								Treatment
					Pig 6C	Pig 9C	Pig 10C						Pig 1T	Pig 2T	Pig 3T	Pig 4T	Pig 5T	Pig 6T	Pig 7T	Pig 8T
			Baseline		0		0.44						0.07		0	0.18	0.58	0	0.02	0
			Terminal		34.04	9.26	22.16						0.36		0.42	0.25	0.48	0.03	0.31	0.19
																					Compare each cell mean with the other cell mean in that row
																					Number of families	1
																					Number of comparisons per family	2
																					Alpha	0.05
																					Šídák's multiple comparisons test	Predicted (LS) mean diff.	95.00% CI of diff.	Below threshold?	Summary	Adjusted P Value
																					Control - Treatment
																					Baseline	0.09857	-8.920 to 9.117	No	ns	>0.999
																					Terminal	21.53	13.77 to 29.29	Yes	****	<0.001
																					Test details	Predicted (LS) mean 1	Predicted (LS) mean 2	Predicted (LS) mean diff.	SE of diff.	N1	N2	t	DF
																					Control - Treatment
																					Baseline	0.22	0.1214	0.09857	3.631	2	7	0.02714	15
																					Terminal	21.82	0.2914	21.53	3.125	3	7	6.888	15

## Sheet: Fig4-o
		Volume of damages (mm3)
					Control											IVO2
					Pig1C	Pig 2C	Pig 3C	Pig 4C	Pig 5C	Pig 6C	Pig 7C	Pig 8C	Pig 9C	Pig 10C		Pig 1T	Pig 2T	Pig 3T	Pig 4T	Pig 5T	Pig 6T	Pig 7T	Pig 8T
										23529			20784	19154		1560		3533	2269	3538	0	1616	2556
																								Table Analyzed	MRI vol
																								Column B	IVO2
																								vs.	vs.
																								Column A	Control
																								Unpaired t test
																								P value	<0.001
																								P value summary	****
																								Significantly different (P < 0.05)?	Yes
																								One- or two-tailed P value?	Two-tailed
																								t, df	t=17.84, df=8
																								How big is the difference?
																								Mean of column A	21156
																								Mean of column B	2153
																								Difference between means (B - A) ± SEM	-19003 ± 1065
																								95% confidence interval	-21458 to -16547
																								R squared (eta squared)	0.9755
																								F test to compare variances
																								F, DFn, Dfd	3.163, 2, 6
																								P value	0.231
																								P value summary	ns
																								Significantly different (P < 0.05)?	No
																								Data analyzed
																								Sample size, column A	3
																								Sample size, column B	7

[truncated: 3 more sheets: Fig4-q, Fig4-r, Fig4-s]
