# Supplementary material for: Systemically injected oxygen within rapidly dissolving microbubbles improves the outcomes of severe hypoxaemia in swine
Source: Nat Biomed Eng. 2024 Oct 17;8(11):1396–411. doi: 10.1038/s41551-024-01266-8 (PMC11584390; doi:10.1038/s41551-024-01266-8)
Supplement: Supplementary file 13 — Source data and statistics. [file 41551_2024_1266_MOESM13_ESM.xlsx]

## Sheet: Fig5-d
	Biodistribution at Day 7, as %injected dose per gram of tissue
		Blood	Heart	Lung	Liver	Spleen	Kidney	Stomach	Small Intestine	Large Intestine	Brain	Skin	Muscle	Bone	Tail	Thymus
	Rat 1	0.0104221	0.307895	0.248465	3.55013	7.55876	1.30025	0.23704	0.551731	0.534501	0.0104273	0.28463	0.0556321	0.573879	0.283614	0.400103
	Rat 2	0.012434	0.502166	0.341705	2.50835	5.82694	2.13234	1.06644	0.664473	0.521795	0.012318	0.306473	0.089035	0.80391	0.324851	0.129773
	Rat 3	0.0172907	0.479265	0.494438	1.90755	4.23214	2.3371	0.289124	0.600763	0.568182	0.0129964	0.141025	0.0661231	0.794419	0.299947	0.167194

## Sheet: Fig5-f
	weight gain (g)
		Control						Treatment
	4 days	5	0	1.75				4	5	7.5
	7 days	5.57143	7.57143	5.14286				2.57143	5.14286	5	1.71429	0.285714	0
	14 days	3.57143	0.714286	3.92857				5.71429	5.92857	3.21429	3.21429
	14 days (x2)	2.5	4.07143	5.28571				4.78571	5.28571	3.78571
															Column A	Control
															vs.	vs.
															Column B	Treatment
															Test details
															Test name	Mann-Whitney test
															Comparison for each test	Compare ranks
															Multiple comparisons	False Discovery Rate (FDR)
															Method	Two-stage step-up (Benjamini, Krieger, and Yekutieli)
															Desired FDR (Q)	1.00%
															Number of tests performed	4
															Number of rows omitted	0
																Discovery?	P value	Mean rank of Control	Mean rank of Treatment	Mean rank diff.	Mann-Whitney U	q value
															4 days	No	0.3	2.5	4.5	-2	1.5	0.606
															7 days	No	0.036	7.833	3.583	4.25	0.5	0.144
															14 days	No	0.543	3.333	4.5	-1.167	4	0.731
															14 days (x2)	No	0.8	3.167	3.833	-0.6667	3.5	0.808

## Sheet: Fig5-g
		Alkaline phosphatase (U/L)
			Control						Treatment
		4 days	224	224	155				207	163	200
		7 days	250	259	310				153	222	178	204	238	215
		14 days	342	267	197				184	164	187	210
		14 days (x2)	171	169	159				302	235	243
																	Column A	Control
																	vs.	vs.
																	Column B	Treatment
																	Test details
																	Test name	Mann-Whitney test
																	Comparison for each test	Compare ranks
																	Multiple comparisons	False Discovery Rate (FDR)
																	Method	Two-stage step-up (Benjamini, Krieger, and Yekutieli)
																	Desired FDR (Q)	1.00%
																	Number of tests performed	4
																	Number of rows omitted	0
																		Discovery?	P value	Mean rank of Control	Mean rank of Treatment	Mean rank diff.	Mann-Whitney U	q value
																	4 days	No	0.6	4	3	1	3	0.606
																	7 days	No	0.024	8	3.5	4.5	0	0.096
																	14 days	No	0.114	5.667	2.75	2.917	1	0.154
																	14 days (x2)	No	0.1	2	5	-3	0	0.154

## Sheet: Fig5-h
	Alanine transaminase (U/L)
		Control						Treatment
	4 days	41	40	34				47	30	35
	7 days	43	39	45				37	40	34	42	40	37
	14 days	38	38	33				38	38	39	38
	14 days (x2)	41	34	36				32	31	39
																Column A	Control
																vs.	vs.
																Column B	Treatment
																Test details
																Test name	Mann-Whitney test
																Comparison for each test	Compare ranks
																Multiple comparisons	False Discovery Rate (FDR)
																Method	Two-stage step-up (Benjamini, Krieger, and Yekutieli)
																Desired FDR (Q)	1.00%
																Number of tests performed	4
																Number of rows omitted	0
																	Discovery?	P value	Mean rank of Control	Mean rank of Treatment	Mean rank diff.	Mann-Whitney U	q value
																4 days	No	>0.999	3.667	3.333	0.3333	4	>0.999
																7 days	No	0.167	7	4	3	3	0.673
																14 days	No	0.571	3	4.75	-1.75	3	0.77
																14 days (x2)	No	0.4	4.333	2.667	1.667	2	0.77

## Sheet: Fig5-i
	Amylase (U/L)
		Control						Treatment
	4 days	633	679	630				636	598	739
	7 days	701	712	753				530	718	593	691	625	638
	14 days	781	698	650				614	645	820	717
	14 days (x2)	735	711	674				681	764	652
																	Column A	Control
																	vs.	vs.
																	Column B	Treatment
																	Test details
																	Test name	Mann-Whitney test
																	Comparison for each test	Compare ranks
																	Multiple comparisons	False Discovery Rate (FDR)
																	Method	Two-stage step-up (Benjamini, Krieger, and Yekutieli)
																	Desired FDR (Q)	1.00%
																	Number of tests performed	4
																	Number of rows omitted	0
																		Discovery?	P value	Mean rank of Control	Mean rank of Treatment	Mean rank diff.	Mann-Whitney U	q value
																	4 days	No	>0.999	3.333	3.667	-0.3333	4	>0.999
																	7 days	No	0.095	7.333	3.833	3.5	2	0.385
																	14 days	No	0.857	4.333	3.75	0.5833	5	>0.999
																	14 days (x2)	No	>0.999	3.667	3.333	0.3333	4	>0.999

## Sheet: Fig5-j
	Blood urea nitrogen (mg/dl)
			Control						Treatment
		4 days	18	15	18				17	19	18
		7 days	18	18	18				20	15	17	11	12	11
		14 days	16	18	19				16	15	15	14
		14 days (x2)	13	17	15				16	17	17
																Column A	Control
																vs.	vs.
																Column B	Treatment
																Test details
																Test name	Mann-Whitney test
																Comparison for each test	Compare ranks
																Multiple comparisons	False Discovery Rate (FDR)
																Method	Two-stage step-up (Benjamini, Krieger, and Yekutieli)
																Desired FDR (Q)	1.00%
																Number of tests performed	4
																Number of rows omitted	0
																	Discovery?	P value	Mean rank of Control	Mean rank of Treatment	Mean rank diff.	Mann-Whitney U	q value
																4 days	No	0.7	3	4	-1	3	0.707
																7 days	No	0.143	7	4	3	3	0.289
																14 days	No	0.086	5.833	2.625	3.208	0.5	0.289
																14 days (x2)	No	0.4	2.667	4.333	-1.667	2	0.539

## Sheet: Fig5-k
F
	creatinine (mg/dl)
			Control						Treatment
		4 days	0.4	0.6	0.8				0.2	0.7	0.6
		7 days	0.3	0.2	0.6				0.2	0.2	0.2	0.8	0.3	0.7
		14 days	0.5	0.5	0.3				0.3	0.3	0.8	0.7
		14 days (x2)	0.5	0.2	0.2				0.4	0.3	0.2
																		Column A	Control
																		vs.	vs.
																		Column B	Treatment
																		Test details
																		Test name	Mann-Whitney test
																		Comparison for each test	Compare ranks
																		Multiple comparisons	False Discovery Rate (FDR)
																		Method	Two-stage step-up (Benjamini, Krieger, and Yekutieli)
																		Desired FDR (Q)	1.00%
																		Number of tests performed	4
																		Number of rows omitted	0
																			Discovery?	P value	Mean rank of Control	Mean rank of Treatment	Mean rank diff.	Mann-Whitney U	q value
																		4 days	No	0.8	3.833	3.167	0.6667	3.5	>0.999
																		7 days	No	>0.999	5	5	0	9	>0.999
																		14 days	No	0.829	3.667	4.25	-0.5833	5	>0.999
																		14 days (x2)	No	>0.999	3.333	3.667	-0.3333	4	>0.999

## Sheet: Fig5-l
	Lactate (mmol/l)
			Control						Treatment
		4 days	2.2	0.6	0.7				1.7	1.2	1.2
		7 days	0.9	0.6	0.9				0.7	0.7	0.8	1.2	1.1	1.2
		14 days	0.5	1.1	0.6				1.7	1.2			0.8	1
		14 days (x2)	1.1	1.2	1.4				2.1	0.9	0.8
																		Column A	Control
																		vs.	vs.
																		Column B	Treatment
																		Test details
																		Test name	Mann-Whitney test
																		Comparison for each test	Compare ranks
																		Multiple comparisons	False Discovery Rate (FDR)
																		Method	Two-stage step-up (Benjamini, Krieger, and Yekutieli)
																		Desired FDR (Q)	1.00%
																		Number of tests performed	4
																		Number of rows omitted	0
																			Discovery?	P value	Mean rank of Control	Mean rank of Treatment	Mean rank diff.	Mann-Whitney U	q value
																		4 days	No	0.6	3	4	-1	3	0.707
																		7 days	No	0.583	4	5.5	-1.5	6	0.707
																		14 days	No	0.229	2.667	5	-2.333	2	0.707
																		14 days (x2)	No	0.7	4	3	1	3	0.707

## Sheet: Fig5-m
	Hemoglobin (g/dl)
		Control						Treatment
	4 days	12.8	12.7	13.3				14	13.5	14.4
	7 days	13.4	13.7	12.8				13.9	13.7	13.8	12.4	12.4	11.5
	14 days	13.9	14.2	13.8				14.5	11.7	14.7	13.8
	14 days (x2)	13.2	13.4	12.5				14.4	13.9	13.9
																	Column A	Control
																	vs.	vs.
																	Column B	Treatment
																	Test details
																	Test name	Mann-Whitney test
																	Comparison for each test	Compare ranks
																	Multiple comparisons	False Discovery Rate (FDR)
																	Method	Two-stage step-up (Benjamini, Krieger, and Yekutieli)
																	Desired FDR (Q)	1.00%
																	Number of tests performed	4
																	Number of rows omitted	0
																		Discovery?	P value	Mean rank of Control	Mean rank of Treatment	Mean rank diff.	Mann-Whitney U	q value
																	4 days	No	0.1	2	5	-3	0	0.202
																	7 days	No	0.988	5.167	4.917	0.25	8.5	0.998
																	14 days	No	0.914	3.833	4.125	-0.2917	5.5	0.998
																	14 days (x2)	No	0.1	2	5	-3	0	0.202

## Sheet: Fig5-n
		white blood cell (x109/l)
		Control						Treatment
		9.72	7.25	7.78				9.46	12.48	7.46
		11.32	6.43	9.04				11.02		8.3	13.93	11.99	17.36
		10	6.87	6.48				5.53	8.19	9.34	7.71
		7.63	9.79	11.36				9.35	12.48	11.13
																Column A	Control
																vs.	vs.
																Column B	Treatment
																Test details
																Test name	Mann-Whitney test
																Comparison for each test	Compare ranks
																Multiple comparisons	False Discovery Rate (FDR)
																Method	Two-stage step-up (Benjamini, Krieger, and Yekutieli)
																Desired FDR (Q)	1.00%
																Number of tests performed	4
																Number of rows omitted	0
																	Discovery?	P value	Mean rank of Control	Mean rank of Treatment	Mean rank diff.	Mann-Whitney U	q value
																4 days	No	0.7	3	4	-1	3	0.943
																7 days	No	0.25	3	5.4	-2.4	3	0.943
																14 days	No	>0.999	4	4	0	6	>0.999
																14 days (x2)	No	0.7	3	4	-1	3	0.943

[truncated: 9 more sheets: Fig5-o, Fig5-p, Fig5-q, Fig5-r, Fig5-s, Fig5-t, Fig5-u, Fig5-v, Fig5-w]
