# Supplementary material for: Systemically injected oxygen within rapidly dissolving microbubbles improves the outcomes of severe hypoxaemia in swine
Source: Nat Biomed Eng. 2024 Oct 17;8(11):1396–411. doi: 10.1038/s41551-024-01266-8 (PMC11584390; doi:10.1038/s41551-024-01266-8)
Supplement: Supplementary file 14 — Source data and statistics. [file 41551_2024_1266_MOESM14_ESM.xlsx]

## Sheet: EX_Fig1-a
Cardiac index (%change over baselien)
Time relateive to injection (min)		D10 control						IVO2
-10		-1.36	-2.94	3.87	-14.99	-6.69		17.1162	11.5947	-2.77031	1.72039
-9		-2.31	-1.01	4.27	-4.08	3.31		3.21814	6.97299	-1.66736	1.56904
-8		-3.95	0.44	5.34	-7.22	2.24		-0.719916	1.85261	-1.46477	0.710481
-7		-10.24	5.56	4.41	-9.77	-4.52		3.36712	0.635929	-0.205689	0.48841
-6		9.78	5.28	3.74	-20.21	-7.44		0.831838	-3.28081	1.9807	0.705117
-5		13.01	21.58	4.36	-9.42	-13.84		-7.04011	-5.50582	1.27955	0.974024
-4		11.76	31.03	13.91	-11.19	1.49		-0.172831	-2.7905	3.2732	0.511548
-3		10.44	31.91	11.4	-7.75	3.49		-6.94099	-2.5226	-5.61859	-1.16195
-2		10.65	24.32	6.63	-6.5	-1.13		-4.61642	-3.71032	-0.664626	-2.89622
-1		11.1	17.59	4.27	-10.25	-3.81		-5.04307	-3.24622	1.9158	-2.62084
0		12.21	15.4	2.8	-16.65	12.28		-6.15413	-2.01965	13.0259	-0.335262
1		40.16	34.21	32.98	-11.04	23.88		-0.522223	13.0279	24.5341	-10.9226
2		60.29	47.68	45.37	6.11	56.01		4.24026	14.0815	43.3543	-17.3308
3		62.46	65.79	43.32	2.6	59.72		29.7691	15.3422	40.6922	-23.9092
4		58.64	66.87	39.71	-0.93	17.38		45.4772	16.7273	46.7244	-18.6622
5		62.22	88.39	45.53	4.1	9.08		77.2176	36.5045	51.5871	-11.7617
6		62.58	90.3	51.11	22.36	25.19		114.641	35.0303	89.9281	2.34026
7		56.76	83.77	42.22	25.74	28.05		104.652	15.727	95.091	-3.11928
8		46.65	71.86	35.4	13.21	48.69		93.4248	46.4484	79.4194	1.32921
9		57.41	84.1	52.43	17.82	34.62		96.3671	33.1003	86.0711	14.5449
10		53.04	92.34	44.21	32.19	27.74		115.713	33.6536	130.711	29.4213
11		47.35	79.08	18.91	27.01	22.54		114.429	36.8065	140.413	32.1631
12		44.37	83.51	16.02	19.47	23.62		106.644	49.8087	126.67	25.1908
13		52.94	89.77	2.37	25.39	28.04		123.906	56.4515	96.0806	30.6006
14		55.84	81.85	5.77	33.19	24		129.567	59.0437	144.125	50.6818
15		47.19	72.38	-1.37	26.63	17.23		122.241	70.1798	152.205	53.2905
16		61.48	83.22	3.15	23.85	2.28		117.293	77.5296	126.329	42.0645
17		71.64	85.12	1.61	32.58	3.22		138.937	78.9987	117.704	53.3299
18		61.24	79.54	-4.86	34.44	-6.57		128.152	76.0124	141.7	58.0151
19		30.66	74.4	-15.26	18.83	-17.91		111.388	73.6283	120.419	48.3564
20		8.33	65.08	-21.62	12.61	-29.72		94.0811	73.4098	95.1526	40.3056
21		-13.12	51.12	-25.74	-0.6	-36.14		77.9561	68.9264	83.1056	32.6846
22		-13.99	46.63	-29.26	-13.91	-42.78		64.8853	60.5101	77.1472	28.2569
23		-16.43	43.98	-32.92	-20.14	-46.92		54.8255	28.5432	72.8387	23.3492
24		-17.97	39.05	-34.47	-26.93	-50.05		35.2615	19.7989	76.9238	21.2231
25		-18.63	39.25	-32.07	-29.17	-51.59		24.5553	15.4038	69.0527	21.3934
26		-17.6	33.9	16.53	-31.32	-52.84		28.9639	2.5566	69.8416	21.7557
27		-18.25	32.49	15.28	-31.91	-53.02		33.0384	-15.0595	64.7834	16.152
28		-19	30.7	19.97	-32.25	-53.58		35.1904	-8.74056	64.0279	6.70919
29		-18.49	28.07	23.38	-31.18	-53.65		38.9176	-9.95032	64.3975	-3.97016
30		-16.6	30.52	10.31	-32.7	-54.23		39.9108	-3.61659	65.2495	-2.02152
31		-17.39	28.29	8.66	-31.58	-54.06		39.1603	-1.65882	64.0731	8.5613
32		-18.1	20.61	1.31	-28.42	-54.19		32.7154	1.00848	65.7166	14.1837
33		-17.3	27.28	-3.01	-28.21	-54.16		28.8077	2.86511	68.2325	13.5631
34		-15.39	23.24	-3.75	-25.9	-54.35		29.4296	3.46415	69.2721	11.9471
35		-13.84	27.69	-5.42	-24.57	-54.4		28.5805	0.994908	73.5533	7.49435
36		-15.05	18.97	-7.85	-24.54	-54.32		27.7777	2.77322	76.6362	4.66421
37		-15.01	29.53	-10.65	-24.75	-53.71		28.6712	2.07955	94.5389	1.94789
38		-14.82	28.16	-11.75	-25.21	-53.8		28.2492	0.601561	64.439	1.48046
39		-11.6	28.54	-12.12	-24.85	-53.26		26.6398	0.634418	73.3781	0.075685
40		-10.51	32.48	-14.11	-21.95	-53.19		23.7503	1.02607	86.722	-1.43497
41		-10.98	33.43	-12.19	-20.63	-52.87		22.2532	2.45237	96.7464	-1.1102
42		-10.49	35.02	-12.92	-20.59	-52.07		20.2539	2.43992	102.348	-1.70277
43		-8.03	37.67	-13.08	-20.38	-52.22		18.2084	1.51928	105.584	-14.1556
44		-7.75	36.97	-14.8	-18.9	-51.51		17.612	-0.037012	105.283	-8.93435
45		-7.01	37.82	-16.69	-16.81	-51.86		16.5734	5.02403	105.102	-6.25763
46		-8.83	37.65	-15.83	-14.15	-51.46		17.5152	5.42001	105.073	-3.40722
47		-4.16	48.09	-16.55	-13.72	-49.16		17.9682	1.86199	105.698	-3.60134
48		-3.46	54.47	-5.32	-14.91	-46.34		17.5965	-8.65802	101.287	-1.3982
49		-0.63	56.08	-3.27	-11.53	-46.63		16.7991	-8.27457	108.795	-1.69968
50		2.71	55.53	-9.03	-6.98	-46.96		17.3856	-5.47597	108.933	-1.56677
51		0.34	52.91	-12.22	-6.26	-47.33		16.7771	-0.167156	102.854	-2.81023
52		-2.74	49.78	-11.06	-3.47	-48.02		17.1249	1.90105	87.2146	-2.58088
53		-3.57	50.69	-17.03	-4.51	-49.09		16.583	3.54266	87.1129	-2.22572
54		-3.76	50.11	-19.03	-5.57	-48.31		15.5577	6.1301	101.64	-2.97616
55		-3.69	50.48	-22.19	-7.17	-49.83		14.4989	5.89591	108.448	-0.958071
56		-3.72	46.07	-22.93	-7.59	-48.97		15.3251	5.70798	110.382	0.908387
57		-2.33	50.57	-22.51	-8.47	-47.04		14.518	11.2066	115.151	-0.242746
58		-2.05	46.53	-23.57	-8.35	-47.51		14.0483	10.0867	118.032	-2.54929
59		-2.62	45.14	-23.48	-9.21	-47.92		12.0282	9.92859	120.222	-0.368623
60		-2.26	42.89	-24.04	-9.22	-44.92		11.9587	9.461	121.598	-0.116943
61		-1.34	40.58	-26.32	-8.57	-46.11		12.2836	11.223	124.057	-0.0338714
62		-0.92	36.92	-24.95	-7.12	-44.92		12.5848	16.0657	126.369	-2.08984
63		-0.5	34.12	-22.42	-7.32	-43.83		11.8098	15.5436	126.048	-1.01421
64		-1.28	30.38	-23	-7.03	-44.44		13.0977	14.7945	125.668	0.67587
65		-0.43	41.36	-24.21	-5.75	-43.39		13.7292	18.1725	127.075	2.56892
66		-0.22	33.28	-26.03	-5.52	-43.64		12.7615	18.9705	126.662	1.44001
67		1.48	38.11	-25.92	-5.69	-42.01		14.16	20.6392	128.191	1.93741
68		1.7	29.37	-26.18	-5.26	-41.45		11.8335	12.9244	127.501	1.52829
69		1.41	34.06	-26	-5.26	-41.49		11.1704	9.96991	129.791	4.6565
70		1.52	29.6	-25.21	-6.01	-40.67		12.9888	18.1219	133.188	6.51202
71		1.12	33.99	-26.43	-6.4	-40.99		10.4308	16.3882	137.537	7.01807
72		1.46	34.44	-26.33	-5.98	-41.8		12.2168	21.2914	136.221	8.03211
73		0.69	33.34	-25.97	-5.84	-42.11		12.9628	28.3241	141.715	6.69262
74		0.07	32.25	-22.79	-7.67	-42.9		14.0352	29.0779	148.002	5.57
75		3.31	34.08	-21.89	-5.84	-42.77		13.1711	26.1962	150.428	6.08886
76		2.13	22.94	-23.15	-4.74	-45.45		11.3102	26.5813	157.572	8.41344
77

## Sheet: EX_Fig1-b
	Mean cardiac index (as%change from baseline) during different periods
		D10 control						IVO2
	Baseline	3.37267	7.776	4.74667	-13.9547	-2.44867		0	-4e-10	6.67e-11	0
	Injections	51.528	71.6613	31.8767	13.3713	29.3893		76.6248	30.6489	80.5618	6.68206
	Observation	-2.68652	43.8726	-10.5167	-12.8167	-44.4724		38.4774	14.8236	93.8031	10.1222
															2way ANOVA
															Compare cell means with others in its row and its column
															Number of families	5
															Number of comparisons per row family	1
															Number of comparisons per column family	3
															Alpha	0.05
															Šídák's multiple comparisons test	Predicted (LS) mean diff.	95.00% CI of diff.	Below threshold?	Summary	Adjusted P Value
															Baseline
															D10 control vs. IVO2	-0.1016	-36.97 to 36.77	No	ns	0.995
															Injections
															D10 control vs. IVO2	-9.064	-45.93 to 27.81	No	ns	0.615
															Observation
															D10 control vs. IVO2	-44.63	-81.50 to -7.761	Yes	*	0.02
															D10 control
															Baseline vs. Injections	-39.67	-83.02 to 3.685	No	ns	0.08
															Baseline vs. Observation	5.222	-38.13 to 48.57	No	ns	0.986
															Injections vs. Observation	44.89	1.537 to 88.24	Yes	*	0.041
															IVO2
															Baseline vs. Injections	-48.63	-97.10 to -0.1606	Yes	*	0.049
															Baseline vs. Observation	-39.31	-87.78 to 9.162	No	ns	0.136
															Injections vs. Observation	9.323	-39.15 to 57.79	No	ns	0.946
															Test details	Predicted (LS) mean 1	Predicted (LS) mean 2	Predicted (LS) mean diff.	SE of diff.	N1	N2	t	DF
															Baseline
															D10 control vs. IVO2	-0.1016	-8.333e-11	-0.1016	17.73	5	4	0.005731	21
															Injections
															D10 control vs. IVO2	39.57	48.63	-9.064	17.73	5	4	0.5113	21
															Observation
															D10 control vs. IVO2	-5.324	39.31	-44.63	17.73	5	4	2.517	21
															D10 control
															Baseline vs. Injections	-0.1016	39.57	-39.67	16.72	5	5	2.373	21
															Baseline vs. Observation	-0.1016	-5.324	5.222	16.72	5	5	0.3124	21
															Injections vs. Observation	39.57	-5.324	44.89	16.72	5	5	2.686	21
															IVO2
															Baseline vs. Injections	-8.333e-11	48.63	-48.63	18.69	4	4	2.602	21
															Baseline vs. Observation	-8.333e-11	39.31	-39.31	18.69	4	4	2.103	21
															Injections vs. Observation	48.63	39.31	9.323	18.69	4	4	0.4989	21

## Sheet: EX_Fig1-c
Stroke volume (% change from baseline)
Time relative to injection (Min)		D10 control						IVO2
-10		-6.05	-3.48	-1.61	-0.07	-3.69		5.65561	5.65975	-2.56003	2.97578
-9		-7.33	-2.35	-1.6	-1.29	0.63		2.20851	5.53926	-2.33069	1.30215
-8		-8.88	-2.79	-1.72	-2.64	0.25		2.62439	0.784745	-1.14682	0.837765
-7		-11.71	-1.76	-3.33	-2.38	-4.53		2.60352	2.12786	-0.933124	-0.095951
-6		4.56	-0.62	-4.69	-0.05	-6.27		-0.0361	-2.65759	0.412711	0.803357
-5		6.32	5.06	-3.38	-3.11	-13.85		-2.12488	-5.71672	-0.0895121	0.860056
-4		4.71	3.48	1.39	-7.52	-3.11		-1.83444	-2.68865	1.92251	0.226038
-3		3.04	-0.39	-1.24	-0.19	2.8		-2.8474	0.10228	2.58253	-1.12334
-2		3.24	0.49	-3.19	3.44	0.13		-2.43154	-1.13326	2.70114	-2.75018
-1		2.8	1.3	-3.84	1.85	-2.58		-3.81766	-2.01768	2.13228	-3.03567
0		2.52	-0.58	-3.72	-1.69	18.05		-4.31011	-2.969	6.94045	-1.08897
1		31.87	-10.07	19.79	-16.06	29.45		-16.824	-20.4692	-2.42789	-17.7557
2		47.68	-8.5	23.16	-7.64	56.99		-21.3138	-18.8038	-2.13714	-27.9711
3		44	0.95	23.47	-11.95	60.73		3.53309	-17.4143	0.547095	-29.6796
4		39.38	-0.61	24.36	-14.57	21.14		15.2262	-28.8993	2.50871	-25.3578
5		40.63	7.7	29.01	-9.39	8.36		25.1835	-23.5955	-11.0811	-25.1285
6		37.78	7.27	34.5	0.03	22.74		41.8012	-23.1753	3.35605	-16.2818
7		35.29	2.62	29.13	2.8	28.03		36.0866	-32.0445	7.36204	-19.2555
8		27.7	-4.03	22.45	-2.84	51.54		29.9664	-25.8678	1.80947	-16.0648
9		33.4	0.84	32.4	-1.28	32.86		27.4962	-28.8664	0.644953	-9.4842
10		32.08	4.33	24.75	5.92	27.72		35.3525	-25.8859	19.2654	-0.548963
11		29.46	-1.91	6.26	3.84	27.26		35.1815	-28.0309	25.1447	1.39532
12		26.28	0.03	3.27	2.04	27.59		32.5072	-23.2736	19.4077	-3.15751
13		30.81	2.94	-14.37	4.04	31.32		38.8509	-17.7684	3.49766	0.188767
14		33.9	-0.88	-9.64	6.72	28.78		40.6625	-17.9515	25.3007	12.068
15		27.04	-5.58	-13.63	5.59	26.29		38.4159	-15.2123	29.8681	13.7629
16		34.97	0.36	-11.14	4.78	8.86		37.1239	-11.2647	17.6558	5.96334
17		40.79	1.4	-15.01	7.31	9.2		46.3741	-8.55705	13.2594	11.7311
18		36.02	-0.22	-18.72	7.72	0.65		40.6706	-7.13535	24.7723	14.7301
19		22.93	-1.69	-26.09	0.53	-9.46		32.5821	-4.86412	15.6192	9.80559
20		17.5	-4.75	-28.55	1.22	-19.31		25.4855	-0.756814	2.92895	6.43159
21		18.9	-6.78	-29.39	-4.59	-24.61		19.186	2.76767	-2.97735	3.05235
22		19.37	-6.43	-31.47	-10.01	-29.87		9.42464	8.35613	-6.08643	2.10455
23		19.24	-6.97	-33.34	-13.6	-33.58		2.11091	3.89915	-7.73424	0.0643532
24		19.59	-7.94	-33.71	-14.41	-36.2		-9.52089	7.43709	-5.50688	-0.977514
25		19.58	-7.43	-32.01	-15.87	-37.86		-14.4941	13.2995	-9.06167	-0.364127
26		18.84	-9.92	34.54	-16.75	-39.16		-9.53966	11.7969	-7.88167	1.40216
27		15.37	-10.16	35.57	-17.74	-39.69		-4.89649	-9.56706	-9.99782	3.02496
28		16.2	-12.08	40.23	-18.16	-40.71		-1.51088	-5.71985	-9.70556	1.46184
29		16.93	-12.82	41.13	-17.7	-40.81		1.93473	-4.70486	-8.86361	1.75558
30		15.42	-11.16	2.52	-18.98	-41.84		3.19679	9.66094	-8.29768	-1.14711
31		15.62	-14.72	-7.94	-18.46	-41.92		4.38545	15.3891	-8.19061	7.77094
32		16.54	-16.94	-11.64	-19.35	-42.08		3.02913	19.4953	-6.96968	12.0876
33		15.74	-15.39	-11.24	-19.41	-42.34		1.53636	22.3542	-5.14679	12.4463
34		13.49	-15.78	-10.2	-19.23	-42.58		2.32047	24.7405	-4.2478	14.9535
35		13.22	-18.17	-10.75	-20.23	-42.64		3.0025	22.7771	-1.08606	16.5106
36		12.94	-21.23	-12.06	-21.12	-42.54		3.68404	24.324	0.976888	18.0139
37		13	-16.31	-13.44	-22.26	-42.07		4.90102	23.8225	2.74294	16.2381
38		10.93	-20.26	-14.2	-22.13	-42.49		5.04189	22.5769	-6.51495	17.7767
39		10.65	-18.31	-13.93	-22.36	-42.41		4.81903	22.3442	0.639839	18.2103
40		10.28	-17.22	-14.34	-21.59	-42.93		4.54078	22.6983	8.88119	19.4306
41		10.4	-16.98	-12.75	-21.55	-42.24		4.55868	24.7067	15.4918	20.8781
42		8.92	-17.06	-12.22	-22.16	-40.95		4.59999	23.977	19.7313	20.9383
43		10.48	-15.81	-11.76	-21.95	-41.45		5.51769	24.7944	23.1675	39.5463
44		7.94	-17.33	-12.59	-21.82	-41.51		5.05929	23.0325	25.2224	21.7713
45		7.73	-17.91	-13.64	-20.48	-41.62		5.16434	30.258	27.2647	21.857
46		5.98	-18.38	-13.65	-18.64	-41.13		6.21521	29.4411	28.0643	21.8572
47		10.28	-12.19	-10.22	-19.29	-38.01		8.59921	27.5057	31.4771	27.0424
48		6.58	-9.64	-5.57	-19.36	-34.58		5.82687	9.92866	28.5453	26.2019
49		7.39	-9.94	-3.19	-17.24	-35.63		5.16766	11.4736	31.4396	28.8801
50		8.21	-10.67	-4.07	-15.63	-36.71		5.92999	14.2408	31.0974	29.9582
51		6.1	-12.59	-4.3	-14.22	-37.83		5.72802	20.4803	29.4116	29.5134
52		4.73	-15.17	-7.48	-12.45	-38.65		5.21399	24.6033	22.6859	29.0591
53		2.72	-15.45	-12.21	-13.39	-39.91		5.68458	25.5924	26.3048	28.9565
54		1.77	-13.39	-12.89	-14.35	-39.98		6.50785	27.2579	30.3094	29.2115
55		1.47	-15.57	-15.16	-15.42	-40.78		6.41141	26.4035	30.0986	29.6953
56		1.81	-17.27	-14.32	-16.55	-40.42		5.33877	24.7249	28.8913	31.8308
57		1.76	-14.72	-13.02	-17.73	-39.53		5.61366	29.9157	28.5596	31.9074
58		2.05	-18.57	-15.03	-17.99	-39.39		6.17426	27.2004	28.743	32.4262
59		1.84	-18.95	-13.84	-18.76	-40.54		5.54446	25.4642	28.5167	32.4967
60		2.59	-19.84	-14.2	-19.14	-38.53		5.13755	25.6426	28.7934	31.57
61		2.41	-20.38	-16.51	-18.93	-39.51		5.81488	27.9171	28.908	31.6111
62		2.08	-22.09	-16.56	-18.78	-39.6		6.46744	29.1304	28.8514	32.8913
63		2.12	-24.75	-16.53	-19.71	-38.77		6.49079	26.3679	27.8122	33.1062
64		2.09	-24.08	-17.71	-19.84	-39.43		5.80428	26.135	27.1082	33.4641
65		1.81	-19.94	-18.19	-19.12	-39.75		6.05102	27.7729	26.8813	34.576
66		2.02	-23.45	-19.35	-19.3	-40.02		6.42296	27.9027	25.9478	33.9782
67		2.57	-20.68	-20.03	-19.45	-40.15		8.83927	38.7669	25.8302	35.2084
68		2.01	-25.36	-20.84	-19.47	-41.09		8.7942	25.2148	24.8104	35.9595
69		0.93	-22.65	-20.38	-19.85	-41.12		7.54837	22.2209	25.2781	37.6031
70		0.64	-25.56	-20.6	-20.1	-41.83		6.55468	26.9139	25.3318	37.5129
71		-0.14	-22.69	-20.59	-21.2	-42.91		6.52691	19.0833	26.2653	37.6503
72		-0.2	-24.22	-19.94	-21.61	-44.43		6.06564	23.6771	25.601	40.0201
73		-1.75	-24.84	-20.34	-21.49	-46.23		5.50598	24.0242	26.5715	38.196
74		-0.8	-24.75	-18.86	-22.27	-47.7		5.24457	18.8059	27.6039	39.6488
75		-0.4	-25.84	-18.75	-21.87	-47.95		5.21057	16.2262	28.622	40.3765
76		-1.93	-31.68	-18.42	-21.35	-51.79		5.22351	24.4515	31.6181	40.44
77

## Sheet: EX_Fig1-d
Mean stroke volume (as%change from baseline) in different periods
	D10 control						IVO2
Baseline	-1.324	-0.212	-1.69933	-7.34333	-2.24867		0	-1e-10	6.67e-11	-1e-10
Injections	32.852	0.006667	16.3213	-2.66867	31.504		21.2933	-22.3344	6.67592	-11.8748
Observation	13.0837	-12.6941	-10.02	-14.8896	-33.9454		7.99559	14.9261	12.0194	17.2139
															2way ANOVA
															Compare cell means with others in its row and its column
															Number of families	5
															Number of comparisons per row family	1
															Number of comparisons per column family	3
															Alpha	0.05
															Šídák's multiple comparisons test	Predicted (LS) mean diff.	95.00% CI of diff.	Below threshold?	Summary	Adjusted P Value
															Baseline
															D10 control vs. IVO2	-2.565	-20.47 to 15.33	No	ns	0.769
															Injections
															D10 control vs. IVO2	17.16	-0.7369 to 35.06	No	ns	0.059
															Observation
															D10 control vs. IVO2	-24.73	-42.63 to -6.832	Yes	**	0.009
															D10 control
															Baseline vs. Injections	-18.17	-39.22 to 2.879	No	ns	0.104
															Baseline vs. Observation	9.128	-11.92 to 30.17	No	ns	0.616
															Injections vs. Observation	27.3	6.249 to 48.34	Yes	**	0.009
															IVO2
															Baseline vs. Injections	1.56	-21.97 to 25.09	No	ns	0.998
															Baseline vs. Observation	-13.04	-36.57 to 10.49	No	ns	0.419
															Injections vs. Observation	-14.6	-38.13 to 8.933	No	ns	0.324
															Test details	Predicted (LS) mean 1	Predicted (LS) mean 2	Predicted (LS) mean diff.	SE of diff.	N1	N2	t	DF
															Baseline
															D10 control vs. IVO2	-2.565	-3.332e-11	-2.565	8.607	5	4	0.2981	21
															Injections
															D10 control vs. IVO2	15.6	-1.56	17.16	8.607	5	4	1.994	21
															Observation
															D10 control vs. IVO2	-11.69	13.04	-24.73	8.607	5	4	2.873	21
															D10 control
															Baseline vs. Injections	-2.565	15.6	-18.17	8.115	5	5	2.239	21
															Baseline vs. Observation	-2.565	-11.69	9.128	8.115	5	5	1.125	21
															Injections vs. Observation	15.6	-11.69	27.3	8.115	5	5	3.364	21
															IVO2
															Baseline vs. Injections	-3.332e-11	-1.56	1.56	9.073	4	4	0.1719	21
															Baseline vs. Observation	-3.332e-11	13.04	-13.04	9.073	4	4	1.437	21
															Injections vs. Observation	-1.56	13.04	-14.6	9.073	4	4	1.609	21

## Sheet: EX_Fig1-e
	Left ventricular end diastolic pressure (LVEDP) (%change from baseline)
		Time relative to injection (minutes)			D10 control						IVO2
		-10			-4.69	-0.44	-1.64	-3.6	-44		-9.71946	-7.89006	0.833443	3.22283
		-9			-5.75	-1.11	-0.61	-0.54	-18.67		-0.751645	3.99567	-0.484216	5.82558
		-8			-7.35	-0.77	-0.61	-1.13	-22.67		0.0892411	2.56109	-1.30997	1.24124
		-7			-20.31	1.37	-0.61	-4.88	-44		-2.51404	1.97473	-2.01177	-1.48498
		-6			20.52	1.03	-1.05	-13.08	-56		-0.253901	2.19102	-3.30427	-0.622356
		-5			11.64	14.98	3.53	-9.43	-134.67		3.44414	1.27605	-3.44522	-3.01529
		-4			3.12	17.12	7.22	-11.01	-56		0.0118496	-0.112912	-3.96555	-4.48971
		-3			-2.38	12.5	5.01	-9.43	-40		4.05998	0.232863	-5.31949	-1.9894
		-2			-14.63	6.43	3.53	-7.65	-60		2.81278	-1.25875	-1.736	0.885998
		-1			-11.25	2.49	2.64	-8.54	-76		2.82106	-2.9697	-1.69963	0.426089
		0			-7.88	3.95	2.2	-8.83	133.33		5.65158	16.2659	7.2436	-0.133607
		1			144.94	89.12	63.64	20.6	624		30.4837	70.5382	33.1955	20.764
		2			225.7	103.86	160.23	77.59	525.33		116.523	115.253	85.9341	64.3609
		3			210.79	93.05	149	67.81	393.33		159.979	120.098	107.889	75.8763
		4			202.27	126.81	156.54	42.63	962.67		165.177	178.325	109.742	76.5603
		5			255.88	138.62	233.48	100.21	1156		204.322	190.436	104.609	106.004
		6			236.35	124.22	216.2	105.15	698.67		234.998	174.789	119.083	147.619
		7			207.95	121.41	171.45	86.19	637.33		216.762	190.557	132.008	139.514
		8			252.5	144.69	214.72	77.3	1337.33		209.993	168.717	135.504	120.659
		9			253.75	139.29	240.42	84.6	1189.33		216.97	186.109	131.108	132.844
		10			224.64	121.41	198.04	72.95	856		226.602	154.919	140.323	148.243
		11			199.61	134.23	141.62	55.86	1037.33		209.708	157.076	126.077	121.815
		12			250.91	142.89	220.34	58.23	1433.33		201.774	167.078	119.282	117.959
		13			219.67	123.21	211.03	73.94	1189.33		215.003	130.108	123.559	135.753
		14			138.2	105.32	127.59	22.08	929.33		212.832	119.414	149.954	146.782
		15			190.56	136.48	120.65	-0.83	1337.33		202.513	144.598	148.05	130.389
		16			212.39	129.96	210.15	25.44	1388		208.105	131.681	149.854	130.634
		17			130.92	103.07	152.25	28.21	1094.67		220.399	89.2642	148.423	139.866
		18			57.26	75.17	76.34	7.66	818.67		220.362	51.5099	164.439	146.601
		19			26.55	45.8	40.89	-21.97	574.67		209.978	23.5866	170.438	144.634
		20			20.52	27.24	27.31	-44.1	397.33		180.48	3.02883	176.113	134.005
		21			26.02	15.77	15.2	-55.45	298.67		137.83	-9.31825	174.258	114.83
		22			27.8	10.7	10.03	-61.87	216		78.8439	-12.5317	168.868	94.0125
		23			27.8	4.29	6.78	-64.64	146.67		46.8165	-4.91299	164.597	78.2584
		24			25.49	0.35	4.42	-66.71	92		34.2548	-3.75004	150.133	60.9995
		25			23.89	-3.59	-0.16	-67.7	42.67		25.5855	-2.88942	129.817	46.4986
		26			18.74	-5.39	16.53	-69.18	1.33		18.8024	5.10269	115.901	37.9593
		27			15.55	-7.86	22.14	-70.17	-18.67		10.0363	15.9045	108.828	30.4284
		28			14.84	-8.65	22.14	-71.36	-34.67		5.01962	12.4889	95.1178	42.1974
		29			14.31	-9.32	19.92	-71.65	-44		1.89814	5.48908	82.4886	40.2565
		30			12.18	-9.66	-2.08	-72.54	-60		-0.890522	-0.835434	70.4055	42.071
		31			12.71	-10.11	-11.39	-73.23	-64		-3.56558	-9.91983	60.0968	39.4201
		32			12.18	-10.79	-7.69	-75.01	-72		-4.85289	-16.6415	50.3222	34.4659
		33			10.4	-11.12	-11.39	-74.71	-80		-4.61348	-21.4131	41.6675	29.0652
		34			8.27	-10.45	-12.27	-77.18	-85.33		-4.74738	-23.5908	34.8042	26.2838
		35			5.96	-12.25	-11.39	-79.06	-97.33		-4.59695	-24.4261	28.2978	20.4839
		36			6.5	-12.59	-9.47	-79.95	-98.67		-4.04353	-28.3057	23.7558	14.6331
		37			3.12	-16.52	-8.58	-80.84	-94.67		-4.15137	-29.9871	17.7439	12.3912
		38			-3.98	-15.74	-6.66	-80.84	-90.67		-3.97996	-31.3276	21.5068	11.2163
		39			-5.75	-15.4	-6.22	-80.25	-90.67		-3.64168	-33.2547	13.9631	10.0438
		40			-7.88	-14.39	-5.33	-80.84	-90.67		-3.3105	-34.6002	9.22572	9.41078
		41			-6.82	-14.39	-5.77	-81.73	-90.67		-2.99035	-36.8987	4.74169	8.51646
		42			-4.69	-13.6	-5.33	-82.42	-82.67		-3.11061	-39.4723	1.84382	7.87947
		43			-6.28	-13.26	-5.33	-82.71	-73.33		-2.28414	-40.1684	-1.08836	25.9626
		44			-7.35	-12.92	-4.45	-82.71	-82.67		-1.66053	-41.885	-1.71408	20.9483
		45			-7.88	-12.25	-5.33	-83.31	-86.67		-1.11478	-50.3139	-2.73658	18.0066
		46			-11.25	-14.05	-4.89	-83.31	-28		-3.38411	-42.066	-4.02391	14.0014
		47			-7.88	-5.39	-2.53	-82.42	-89.33		-4.60017	-44.0704	-10.9947	5.70265
		48			-7.35	0.35	5.89	-91.31	-44		-0.66568	-48.2667	-2.15805	8.78126
		49			-6.28	0.02	3.97	-85.48	-76		0.653178	-48.5279	-5.21228	6.033
		50			-2.91	-4.37	3.09	-83.01	-97.33		-0.0973265	-49.2167	-6.51575	4.18287
		51			-1.31	-6.51	2.64	-83.6	-94.67		-0.13832	-49.9386	-5.93033	2.78955
		52			-4.69	-8.31	-1.64	-84.49	-78.67		-1.41424	-50.0026	-1.28755	1.47594
		53			-7.88	-8.65	-3.41	-86.07	-65.33		-1.44457	-51.6959	-2.56483	1.37135
		54			-10.72	-11.12	-6.66	-86.07	-65.33		-1.36134	-52.7328	-5.63485	1.60609
		55			-13.03	-13.26	-6.22	-85.78	-53.33		-2.22691	-53.9961	-7.91381	0.544545
		56			-14.09	-12.92	-2.08	-86.37	-49.33		-2.48335	-55.3301	-9.3199	-0.379289
		57			-14.63	-14.05	-2.97	-86.96	-57.33		-1.56948	-56.3622	-11.2591	-0.542887
		58			-14.63	-10.45	-4.89	-87.55	-61.33		-2.63857	-57.7588	-12.3429	-0.134587
		59			-15.16	-11.12	-5.33	-87.85	-49.33		-2.9285	-59.1032	-13.4593	-0.785036
		60			-14.63	-12.59	-5.77	-87.26	-61.33		-3.23356	-60.2748	-14.3568	-1.30853
		61			-16.4	-13.6	-6.66	-87.85	-65.33		-3.2435	-61.3365	-15.7084	-1.01659
		62			-16.93	-14.16	-8.14	-88.25	-57.33		-3.25637	-64.8501	-16.6562	-1.45849
		63			-16.4	-14.05	-10.5	-88.54	-65.33		-2.8863	-66.2036	-17.6246	-2.43889
		64			-14.09	-14.05	-10.94	-88.54	-65.33		-4.28049	-67.0372	-17.957	-2.97989
		65			-14.63	-14.39	-12.72	-87.85	-65.33		-3.94773	-68.3788	-19.2117	-4.63119
		66			-17.47	-12.59	-19.36	-87.85	-57.33		-3.4061	-69.8406	-19.6725	-5.05067
		67			-19.06	-14.05	-19.81	-88.54	-57.33		-5.4126	-68.593	-20.2826	-5.07143
		68			-19.06	-12.92	-19.81	-88.84	-65.33		-5.6537	-71.2725	-20.5512	-5.75605
		69			-20.84	-14.05	-18.77	-88.84	-57.33		-5.02277	-71.9862	-20.7826	-7.1567
		70			-20.84	-11.46	-18.33	-88.84	-61.33		-5.35239	-73.5364	-20.5534	-8.07139
		71			-21.37	-12.92	-17.44	-88.84	-57.33		-3.82877	-75.0698	-18.7982	-9.74678
		72			-22.44	-12.59	-16.11	-89.14	-61.33		-4.74812	-76.3507	-16.3847	-10.7452
		73			-19.06	-11.8	-15.52	-89.14	-69.33		-4.66998	-77.8139	-15.6026	-11.2216
		74			-20.84	-13.26	-13.75	-88.84	-78.67		-5.65178	-81.0325	-14.3496	-11.6952
		75			-22.44	-15.74	-13.75	-88.84	-82.67		-5.21796	-81.9788	-11.9295	-12.7711
		76			-25.28	-28.67	-13.31	-89.14	-37.33		-5.48648	-86.8063	-11.7469	-13.9837
		77

## Sheet: EX_Fig1-f
	mean LVEDP (as%change from baseline) during different periods
		D10 control						IVO2
	Baseline	-2.084	3.54067	0.200667	-4.95	-41.424		-1e-10	0	6.67e-11	8.33e-17
	Injections	201.019	114.139	167.1	62.4207	873.509		175.119	142.646	108.368	103.641
	Observation	15.3672	3.82957	12.9372	-68.6778	86.9567		33.0399	-17.242	52.3302	37.9501
															Compare cell means with others in its row and its column
															Number of families	5
															Number of comparisons per row family	1
															Number of comparisons per column family	3
															Alpha	0.05
															Šídák's multiple comparisons test	Predicted (LS) mean diff.	95.00% CI of diff.	Below threshold?	Summary	Adjusted P Value
															Baseline
															D10 control vs. IVO2	-8.943	-216.7 to 198.8	No	ns	0.93
															Injections
															D10 control vs.IVO2	151.2	-56.54 to 358.9	No	ns	0.145
															Observation
															D10 control vs. IVO2	-16.44	-224.2 to 191.3	No	ns	0.871
															D10 control
															Baseline vs. Injections	-292.6	-536.8 to -48.32	Yes	*	0.016
															Baseline vs. Observation	-19.03	-263.3 to 225.2	No	ns	0.996
															Injections vs. Observation	273.6	29.29 to 517.8	Yes	*	0.025
															IVO2
															Baseline vs. Injections	-132.4	-405.5 to 140.6	No	ns	0.53
															Baseline vs. Observation	-26.52	-299.6 to 246.6	No	ns	0.992
															Injections vs. Observation	105.9	-167.2 to 379.0	No	ns	0.694
															Test details	Predicted (LS) mean 1	Predicted (LS) mean 2	Predicted (LS) mean diff.	SE of diff.	N1	N2	t	DF
															Baseline
															D10 control vs. IVO2	-8.943	-8.299e-12	-8.943	99.89	5	4	0.08953	21
															Injections
															D10 control vs. IVO2	283.6	132.4	151.2	99.89	5	4	1.514	21
															Observation
															D10 control vs. IVO2	10.08	26.52	-16.44	99.89	5	4	0.1645	21
															D10 control
															Baseline vs. Injections	-8.943	283.6	-292.6	94.18	5	5	3.107	21
															Baseline vs. Observation	-8.943	10.08	-19.03	94.18	5	5	0.202	21
															Injections vs. Observation	283.6	10.08	273.6	94.18	5	5	2.905	21
															IVO2
															Baseline vs. Injections	-8.299e-12	132.4	-132.4	105.3	4	4	1.258	21
															Baseline vs. Observation	-8.299e-12	26.52	-26.52	105.3	4	4	0.2519	21
															Injections vs. Observation	132.4	26.52	105.9	105.3	4	4	1.006	21

## Sheet: EX_Fig1-g
	mean pulmonary arterial pressure (MPAP) (%change from baseline)
Time relative to injection (minutes)			D10 control						IVO2
-10			6.17	-1.02	-6.73	-0.25	-4.83		6.95353	-0.0501459	2.23134	2.12055
-9			6.76	-0.24	-7.1	1.48	-0.35		3.12759	1.73804	1.62944	1.83589
-8			6.38	0.39	-6.82	0.73	-1.71		1.29576	2.24324	0.281899	1.02071
-7			2.94	5.77	-6.68	-0.07	-3.95		0.769631	0.721173	0.480734	0.678442
-6			9.2	6.71	-6.96	-5.96	-6.97		0.16472	0.768085	-0.211946	0.0298348
-5			8.41	9.69	-8.91	0.4	-18.37		-1.79403	0.226467	-0.559907	-0.447065
-4			7.54	14.29	-7.24	0.96	-8.82		-0.718179	0.193215	-2.01659	-0.803029
-3			4.97	13.76	-7.19	0.22	-3.56		-3.07217	-0.940058	-7.27166	-1.22745
-2			-3.85	12.09	-8.17	-0.25	-9.02		-3.28311	-1.90671	-5.58913	-1.60623
-1			-4.06	6.92	-9.1	0.26	-9.89		-3.44374	-2.99331	-6.89236	-1.60167
0			-4.02	4.57	-8.77	-0.21	6.67		-4.07184	3.91309	-3.76288	-1.742
1			8.87	18.89	-1.15	13.12	40.37		11.0704	40.0282	16.2697	8.09264
2			21.01	22.6	8.28	27.81	37.16		34.322	42.1195	44.8998	17.0933
3			13.84	19.41	4.7	22.85	32.58		37.3297	39.8606	46.1738	15.7499
4			13.43	29.49	4.47	17.38	50.21		35.718	73.2133	41.1003	15.1195
5			32.57	38.01	14.97	32.15	61.02		63.1282	85.8897	51.5834	26.2822
6			25.28	30.02	9.02	41.23	47.87		73.3533	74.7707	63.1277	32.9114
7			13.01	27.61	1.26	29.96	44.07		58.4529	76.5576	64.9616	28.6958
8			23.7	41.83	5.77	23.41	68.91		56.8648	87.5964	62.9927	26.702
9			29.22	39.01	11.16	36.74	68.82		69.2468	87.1522	68.224	33.718
10			17.74	29.13	3.45	37.25	52.26		67.6854	68.5255	80.9516	34.6582
11			10.9	34.98	-1.8	27.48	58.59		55.6347	83.9998	74.9822	29.7927
12			27.06	43.6	6.19	25.37	83.33		69.4483	92.5272	71.8927	30.6941
13			18.86	31.53	7.35	40.81	58.88		71.9655	75.9982	77.2439	33.6678
14			4.81	24.22	-0.73	35.9	41.73		65.6613	80.7992	92.6158	34.4317
15			10.24	38.48	-0.5	26.22	61.02		61.8027	92.493	92.86	31.8327
16			17.36	36.08	6.79	34.49	80.99		76.8213	86.4444	94.0401	33.3838
17			2.49	24.22	0.98	42.26	52.84		79.6746	72.6245	96.1332	37.0803
18			-6.13	18.78	17.01	32.72	36.08		75.0035	63.0659	107.631	37.4112
19			-12.23	17.06	16.41	23.83	24.88		64.0744	56.0225	108.983	34.9012
20			-17.53	15.28	14.04	18.27	17.87		44.1328	49.0452	111.492	31.3621
21			-21.84	18	9.53	14.48	11.34		23.6902	41.3108	112.175	26.4841
22			-11.4	20.77	11.62	12.37	7.06		9.58004	33.3846	110.265	21.3609
23			-8.7	19.88	11.02	11.25	2.28		3.10736	22.6572	106.597	17.4196
24			-7.17	19.51	10.09	10.27	0.33		-0.889039	17.0496	99.3567	14.4435
25			-6.3	19.04	0.52	9.57	-2.49		-3.6075	12.194	91.05	12.1651
26			-4.23	19.57	3.86	9.99	-3.66		-5.11158	8.82675	84.4431	9.79716
27			-2.15	19.62	7.49	9.47	-6.39		-7.83736	13.7484	80.2881	6.5005
28			-1.49	19.25	7.91	10.13	-5.41		-9.53151	15.8738	74.9811	3.29683
29			-0.41	19.62	8.05	10.13	-6.19		-10.8341	13.3273	70.4684	0.648778
30			1.37	19.77	11.53	10.5	-5.61		-11.569	8.25227	67.0742	1.29339
31			2.57	20.82	13.81	10.64	-6.39		-12.4199	5.39235	63.5027	0.33731
32			2.94	20.51	12.78	11.39	-4.44		-14.0236	3.86409	60.7061	-0.712327
33			2.86	20.92	-6.77	11.25	-5.12		-14.2741	2.78795	58.3341	-2.08941
34			5.3	21.29	-11.14	12.42	-3.66		-13.5751	2.17877	56.778	-4.14761
35			5.84	22.28	-11.65	12.61	-4.34		-13.5603	1.82022	55.3602	-6.51499
36			6.34	18.26	-12.58	13.17	-3.56		-13.4883	1.71113	54.2515	-8.31364
37			2.49	14.6	-13.79	12.98	-6		-13.4124	1.90207	61.1113	-8.83846
38			-5.68	15.96	-14.34	13.17	-4.93		-13.2248	1.31072	55.4672	-9.58689
39			-4.39	15.33	-15.97	13.03	-4.83		-13.1673	1.4423	51.1188	-10.4249
40			-4.19	15.8	-16.39	14.01	-2.59		-13.5251	1.71977	49.7269	-11.4112
41			-3.85	15.96	-16.85	13.82	-6		-13.4365	1.48984	48.5534	-11.9645
42			-2.78	17.06	-17.97	14.24	-6.68		-13.6433	1.6884	47.2069	-12.2697
43			-2.11	16.8	-18.25	13.45	-8.14		-14.0532	0.396421	45.7718	-13.4078
44			-0.79	17.63	-18.99	14.43	-5.32		-13.643	0.386688	44.1498	-10.296
45			-0.58	18.1	-18.76	13.92	-5.32		-13.3368	-2.20033	42.8552	-10.1083
46			-2.86	16.43	-18.94	14.48	-18.76		-14.041	-0.19365	42.5775	-10.9936
47			-2.03	18.52	-22.24	14.52	-4.24		-15.8434	-1.37396	38.1621	-14.8009
48			-0.21	19.04	-17.5	9.05	-1.52		-13.8468	0.738842	40.4703	-14.3593
49			1.74	20.19	-18.34	12.42	-1.91		-12.1952	0.173705	40.6119	-16.0433
50			10.19	19.77	-19.64	14.76	-4.44		-12.5473	-0.368096	40.8356	-16.9777
51			15.33	19.15	-20.62	14.01	-4.44		-12.4986	0.0782438	40.279	-17.6913
52			15.62	19.41	-20.94	14.34	-6.97		-12.4216	-0.484884	40.306	-17.7301
53			16.04	19.88	-21.59	14.34	-8.34		-12.2554	-0.207184	38.0508	-17.988
54			17.12	19.09	-22.66	13.73	-8.34		-12.2748	1.0292	40.2531	-18.4866
55			17.78	19.46	-13.18	13.92	-8.72		-12.2653	0.8909	42.0134	-18.1443
56			17.7	18.83	-0.92	14.01	-9.41		-11.7769	1.64548	42.8866	-18.5037
57			18.69	20.24	-0.59	14.06	-8.43		-11.2863	2.46863	43.8797	-19.154
58			18.81	27.46	0.57	13.64	-8.43		-11.5534	2.27352	44.1131	-20.1363
59			19.44	28.66	0.52	14.48	-8.24		-12.0185	2.96658	44.621	-19.9503
60			19.44	29.49	1.36	13.87	-7.26		-11.9507	2.19037	44.6815	-19.7963
61			19.31	28.87	1.4	14.57	-3.66		-11.6919	1.95643	44.8652	-20.1192
62			20.35	29.23	1.59	14.76	-5.9		-11.6963	2.26756	45.0241	-21.0953
63			20.06	30.28	2.75	15.04	-3.56		-11.9135	3.50108	44.9992	-21.1392
64			20.72	30.02	2.01	14.76	-5.51		-11.4383	2.90334	45.0943	-20.9903
65			21.14	30.75	-2.36	15.27	-3.56		-11.1236	3.20774	45.3526	-21.0519
66			20.47	29.96	-20.62	15.04	-4.44		-11.2419	3.11459	45.359	-21.6543
67			21.26	30.28	-22.24	15.13	-4.73		-10.7041	2.33421	45.6206	-22.0125
68			20.6	29.91	-22.47	15.09	-3.85		-12.5663	1.26419	46.1965	-22.6161
69			20.97	29.96	-23.82	15.23	-2.1		-12.6728	0.721864	47.3928	-22.5111
70			21.14	31.01	-23.17	14.85	-4.83		-11.7369	2.32923	49.4276	-22.186
71			20.76	30.02	-23.91	15.55	-4.44		-11.8919	4.51488	52.0157	-22.6497
72			21.34	31.06	-24.8	15.51	-4.83		-11.281	6.42436	54.4903	-23.0308
73			21.34	31.43	-24.1	15.88	-2.69		-10.9263	7.942	57.4285	-23.6161
74			20.85	28.5	-23.22	15.09	-3.07		-10.3112	9.35815	61.0594	-24.5522
75			21.8	22.96	-23.49	16.35	-2.3		-10.377	8.72191	63.439	-24.8774
76			19.93	16.48	-24.42	16.02	-10.97		-10.7388	1.61756	65.383	-24.6714
77

## Sheet: EX_Fig1-h
	Mean MPAP (as%change from baseline) during different periods
		D10 control						IVO2
	Baseline	4.65733	3.87733	-7.446	0.233333	-4.984		1e-10	0	6.67e-11	-1e-10
	Injections	17.0853	28.9933	4.278	27.4167	50.1647		51.054	67.5301	56.8837	24.3911
	Observation	2.57935	20.258	-4.89609	14.9154	1.69935		-0.06635	14.0008	63.619	-1.32877
															Compare cell means with others in its row and its column
															Number of families	5
															Number of comparisons per row family	1
															Number of comparisons per column family	3
															Alpha	0.05
															Šídák's multiple comparisons test	Predicted (LS) mean diff.	95.00% CI of diff.	Below threshold?	Summary	Adjusted P Value
															Baseline
															D10 control vs. IVO2	-0.7324	-23.29 to 21.83	No	ns	0.947
															Injections
															D10 control vs. IVO2	-24.38	-46.94 to -1.818	Yes	*	0.036
															Observation
															D10 control vs. IVO2	-12.14	-34.70 to 10.41	No	ns	0.276
															D10 control
															Baseline vs. Injections	-26.32	-52.85 to 0.2057	No	ns	0.052
															Baseline vs. Observation	-7.644	-34.17 to 18.88	No	ns	0.845
															Injections vs. Observation	18.68	-7.849 to 45.20	No	ns	0.227
															IVO2
															Baseline vs. Injections	-49.96	-79.62 to -20.31	Yes	***	<0.001
															Baseline vs. Observation	-19.06	-48.71 to 10.60	No	ns	0.296
															Injections vs. Observation	30.91	1.252 to 60.57	Yes	*	0.039
															Test details	Predicted (LS) mean 1	Predicted (LS) mean 2	Predicted (LS) mean diff.	SE of diff.	N1	N2	t	DF
															Baseline
															D10 control vs. IVO2	-0.7324	1.668e-11	-0.7324	10.85	5	4	0.06752	21
															Injections
															D10 control vs. IVO2	25.59	49.96	-24.38	10.85	5	4	2.247	21
															Observation
															D10 control vs. IVO2	6.911	19.06	-12.14	10.85	5	4	1.12	21
															D10 control
															Baseline vs. Injections	-0.7324	25.59	-26.32	10.23	5	5	2.573	21
															Baseline vs. Observation	-0.7324	6.911	-7.644	10.23	5	5	0.7474	21
															Injections vs. Observation	25.59	6.911	18.68	10.23	5	5	1.826	21
															IVO2
															Baseline vs. Injections	1.668e-11	49.96	-49.96	11.43	4	4	4.37	21
															Baseline vs. Observation	1.668e-11	19.06	-19.06	11.43	4	4	1.667	21
															Injections vs. Observation	49.96	19.06	30.91	11.43	4	4	2.703	21
