# Supplementary material for: Systemically injected oxygen within rapidly dissolving microbubbles improves the outcomes of severe hypoxaemia in swine
Source: Nat Biomed Eng. 2024 Oct 17;8(11):1396–411. doi: 10.1038/s41551-024-01266-8 (PMC11584390; doi:10.1038/s41551-024-01266-8)
Supplement: Supplementary file 15 — Source data and statistics. [file 41551_2024_1266_MOESM15_ESM.xlsx]

## Sheet: ED-Fig2-a
	Alanine transaminase (U/L)
	ALP-c								ALP-t
	Pig 6C	Pig 9C	Pig 10C						Pig 1T	Pig 2T	Pig 3T	Pig 4T	Pig 5T	Pig 6T	Pig 7T	Pig 8T
Baseline	40	27	28						42	32	57	31	33	33	47	25
12 hours	43	59	34						39	34	35	21	37	28	42	22
24 hours	43	186	35						33	34	47	27	35	22	34	26
48 hours	41	256	31						23		43	29	35	28	46	26
72 hours	43	229	45						23		39		34		52	34
Terminal	52	205	60						21		32	29	30	26	51	29
																	Compare each cell mean with the other cell mean in that row
																	Number of families	1
																	Number of comparisons per family	6
																	Alpha	0.05
																	Šídák's multiple comparisons test	Predicted (LS) mean diff.	95.00% CI of diff.	Below threshold?	Summary	Adjusted P Value
																	ALT-c - ALT-t
																	Baseline	-5.833	-84.42 to 72.76	No	ns	>0.999
																	12 hours	13.08	-65.51 to 91.67	No	ns	0.998
																	24 hours	55.75	-22.84 to 134.3	No	ns	0.299
																	48 hours	76.48	-3.632 to 156.6	No	ns	0.068
																	72 hours	69.27	-15.51 to 154.0	No	ns	0.165
																	Terminal	74.52	-5.584 to 154.6	No	ns	0.081
																	Test details	Predicted (LS) mean 1	Predicted (LS) mean 2	Predicted (LS) mean diff.	SE of diff.	N1	N2	t	DF
																	ALT-c - ALT-t
																	Baseline	31.67	37.5	-5.833	28.67	3	8	0.2035	49
																	12 hours	45.33	32.25	13.08	28.67	3	8	0.4564	49
																	24 hours	88	32.25	55.75	28.67	3	8	1.945	49
																	48 hours	109.3	32.86	76.48	29.22	3	7	2.617	49
																	72 hours	105.7	36.4	69.27	30.92	3	5	2.24	49
																	Terminal	105.7	31.14	74.52	29.22	3	7	2.55	49

## Sheet: ED-Fig2-b
	Alkaline Phosphatase (U/L)
		ALP-c								ALP-t
		Pig 6C	Pig 9C	Pig 10C						Pig 1T	Pig 2T	Pig 3T	Pig 4T	Pig 5T	Pig 6T	Pig 7T	Pig 8T
	Baseline	172	237	154						260	171	196	237	154	192	144	179
	12 hours	187	279	117						281	179	165	215	169	199	144	161
	24 hours	177	242	146						240	182	207	227	166	223	142	188
	48 hours	150	182	157						196		181	183	150	205	164	182
	72 hours	116	151	155						160		137		128		169	186
	Terminal	131	143	192						142		123	175	108	186	160	152
																			Number of families	1
																			Number of comparisons per family	6
																			Alpha	0.05
																			Šídák's multiple comparisons test	Predicted (LS) mean diff.	95.00% CI of diff.	Below threshold?	Summary	Adjusted P Value
																			ALP-c - ALP-t
																			Baseline	-3.958	-72.19 to 64.27	No	ns	>0.999
																			12 hours	5.208	-63.02 to 73.44	No	ns	>0.999
																			24 hours	-8.542	-76.77 to 59.69	No	ns	>0.999
																			48 hours	-17.14	-86.69 to 52.40	No	ns	0.985
																			72 hours	-15.33	-88.93 to 58.27	No	ns	0.994
																			Terminal	5.905	-63.64 to 75.45	No	ns	>0.999
																			Test details	Predicted (LS) mean 1	Predicted (LS) mean 2	Predicted (LS) mean diff.	SE of diff.	N1	N2	t	DF
																			ALP-c - ALP-t
																			Baseline	187.7	191.6	-3.958	24.89	3	8	0.1591	49
																			12 hours	194.3	189.1	5.208	24.89	3	8	0.2093	49
																			24 hours	188.3	196.9	-8.542	24.89	3	8	0.3432	49
																			48 hours	163	180.1	-17.14	25.37	3	7	0.6758	49
																			72 hours	140.7	156	-15.33	26.85	3	5	0.5712	49
																			Terminal	155.3	149.4	5.905	25.37	3	7	0.2328	49

## Sheet: ED-Fig2--c
	Total bililrubin (U/L)
		Total bilirrubin-c								Total bilirrubin-t
		Pig 6C	Pig 9C	Pig 10C						Pig 1T	Pig 2T	Pig 3T	Pig 4T	Pig 5T	Pig 6T	Pig 7T	Pig 8T
	Baseline	0.2	0.2	0.2						0.3	0.2	0.2	0.2	0.2	0.2	0.2	0.3
	12 hours	0.5	0.6	0.3						0.3	0.3	0.4	0.3	0.5	0.4	0.3	0.3
	24 hours	0.3	0.3	0.3						0.4	0.2	0.3	0.3	0.4	0.4	0.2	0.3
	48 hours	0.3	0.3	0.2						0.3		0.3	0.5	0.2	0.3	0.4	0.4
	72 hours	0.3	0.3	0.2						0.3		0.3		0.3		0.6	0.3
	Terminal	0.4	0.3	0.3						0.3		0.3	0.3	0.2	0.2	0.4	0.3
																				Number of families	1
																				Number of comparisons per family	6
																				Alpha	0.05
																				Šídák's multiple comparisons test	Predicted (LS) mean diff.	95.00% CI of diff.	Below threshold?	Summary	Adjusted P Value
																				Total bilirrubin-c - Total bilirrubin-t
																				Baseline	-0.025	-0.1769 to 0.1269	No	ns	0.998
																				12 hours	0.1167	-0.03522 to 0.2686	No	ns	0.219
																				24 hours	-0.0125	-0.1644 to 0.1394	No	ns	>0.999
																				48 hours	-0.07619	-0.2310 to 0.07862	No	ns	0.704
																				72 hours	-0.09333	-0.2572 to 0.07051	No	ns	0.551
																				Terminal	0.04762	-0.1072 to 0.2024	No	ns	0.955
																				Test details	Predicted (LS) mean 1	Predicted (LS) mean 2	Predicted (LS) mean diff.	SE of diff.	N1	N2	t	DF
																				Total bilirrubin-c - Total bilirrubin-t
																				Baseline	0.2	0.225	-0.025	0.0554	3	8	0.4513	49
																				12 hours	0.4667	0.35	0.1167	0.0554	3	8	2.106	49
																				24 hours	0.3	0.3125	-0.0125	0.0554	3	8	0.2256	49
																				48 hours	0.2667	0.3429	-0.07619	0.05647	3	7	1.349	49
																				72 hours	0.2667	0.36	-0.09333	0.05976	3	5	1.562	49
																				Terminal	0.3333	0.2857	0.04762	0.05647	3	7	0.8433	49

## Sheet: ED-Fig2-d
	Hemoglobin (g/dL)
			Hemoglobin-c								Hemoglobin-t
			Pig 6C	Pig 9C	Pig 10C						Pig 1T	Pig 2T	Pig 3T	Pig 4T	Pig 5T	Pig 6T	Pig 7T	Pig 8T
		Baseline	10.2	9.8	8.5						8.4	7.7	7.6	8.4	10.5	10.2	7.4	8.3
		12 hours	10.9	8.6	8.5						8.2	8.9	7.7	7.6	9.8	10.1	9	8.1
		24 hours	10.8	10.6	9.2						8	10	7	8	8.9	10	8.8	7.8
		48 hours	9	8.1	8.6						7		7.2	8.2	11.2	10.7	8.3	8.6
		72 hours	7.8	8.6	7.8						7.9		7.3		10.3		8.6	9.8
		Terminal	11	8.7	9.6						6.8		6.2	8.8	9.9		8.2	7.9
																				Compare each cell mean with the other cell mean in that row
																				Number of families	1
																				Number of comparisons per family	6
																				Alpha	0.05
																				Šídák's multiple comparisons test	Predicted (LS) mean diff.	95.00% CI of diff.	Below threshold?	Summary	Adjusted P Value
																				Hemoglobin-c - Hemoglobin-t
																				Baseline	0.9375	-1.226 to 3.101	No	ns	0.808
																				12 hours	0.6583	-1.505 to 2.821	No	ns	0.957
																				24 hours	1.638	-0.5255 to 3.801	No	ns	0.233
																				48 hours	-0.1762	-2.381 to 2.029	No	ns	>0.999
																				72 hours	-0.7133	-3.047 to 1.620	No	ns	0.956
																				Terminal	1.8	-0.4592 to 4.059	No	ns	0.186
																				Test details	Predicted (LS) mean 1	Predicted (LS) mean 2	Predicted (LS) mean diff.	SE of diff.	N1	N2	t	DF
																				Hemoglobin-c - Hemoglobin-t
																				Baseline	9.5	8.563	0.9375	0.7883	3	8	1.189	48
																				12 hours	9.333	8.675	0.6583	0.7883	3	8	0.8351	48
																				24 hours	10.2	8.563	1.638	0.7883	3	8	2.077	48
																				48 hours	8.567	8.743	-0.1762	0.8035	3	7	0.2193	48
																				72 hours	8.067	8.78	-0.7133	0.8503	3	5	0.8389	48
																				Terminal	9.767	7.967	1.8	0.8233	3	6	2.186	48

## Sheet: ED-Fig2-e
	White blood cells (x109 #/L)
		WBC-c								WBC-t
		Pig 6C	Pig 9C	Pig 10C						Pig 1T	Pig 2T	Pig 3T	Pig 4T	Pig 5T	Pig 6T	Pig 7T	Pig 8T
	Baseline	17.77	13.54	9.19						17.16	9.58	10.92	13.4	9.97	16.1	9.93	21.34
	12 hours	12.29	21.46	15.36						15.3	17.53	17.56	21.43	9.68	21.63	18.81	24.93
	24 hours	13.87	25.38	12.96						12.6	24.65	17.23	17.8	9.48	20.47	16.55	24.29
	48 hours	15.54	12.75	11.94						17.02		19.86	12.11	17.72	19.83	10.75	17.42
	72 hours	13.72	16.09	9.15						17.74		14.6		21.86		16.25	21.71
	Terminal	20.9	15.03	11.83						14.16		14.22	16.63	20.15		16.77	18.08
																			Number of families	1
																			Number of comparisons per family	6
																			Alpha	0.05
																			Šídák's multiple comparisons test	Predicted (LS) mean diff.	95.00% CI of diff.	Below threshold?	Summary	Adjusted P Value
																			WBC-c - WBC-t
																			Baseline	-0.05	-7.955 to 7.855	No	ns	>0.999
																			12 hours	-1.989	-9.894 to 5.917	No	ns	0.983
																			24 hours	-0.4804	-8.386 to 7.425	No	ns	>0.999
																			48 hours	-2.977	-11.04 to 5.081	No	ns	0.897
																			72 hours	-5.445	-13.97 to 3.082	No	ns	0.418
																			Terminal	-0.7483	-9.005 to 7.509	No	ns	>0.999
																			Test details	Predicted (LS) mean 1	Predicted (LS) mean 2	Predicted (LS) mean diff.	SE of diff.	N1	N2	t	DF
																			WBC-c - WBC-t
																			Baseline	13.5	13.55	-0.05	2.881	3	8	0.01735	48
																			12 hours	16.37	18.36	-1.989	2.881	3	8	0.6903	48
																			24 hours	17.4	17.88	-0.4804	2.881	3	8	0.1668	48
																			48 hours	13.41	16.39	-2.977	2.937	3	7	1.014	48
																			72 hours	12.99	18.43	-5.445	3.108	3	5	1.752	48
																			Terminal	15.92	16.67	-0.7483	3.009	3	6	0.2487	48

## Sheet: ED-Fig2-f
	Platelet (x109 #/L)
		Platelets-c								Platelets-t
		Pig 6C	Pig 9C	Pig 10C						Pig 1T	Pig 2T	Pig 3T	Pig 4T	Pig 5T	Pig 6T	Pig 7T	Pig 8T
	Baseline	170	414	390						363	260	450	374	296	230	354	397
	12 hours	162	325	406						191	211	262	277	103	115	255	255
	24 hours	182	271	362						224	142	213	313	62	68	163	207
	48 hours	112	132	204						141		170	335	69	55	66	410
	72 hours	79	127	85						110		179		277		143	206
	Terminal	128	114	64						130		191	368	280		187	290
																			Number of families	1
																			Number of comparisons per family	6
																			Alpha	0.05
																			Šídák's multiple comparisons test	Predicted (LS) mean diff.	95.00% CI of diff.	Below threshold?	Summary	Adjusted P Value
																			Platelets-c - Platelets-t
																			Baseline	-15.83	-182.0 to 150.4	No	ns	>0.999
																			12 hours	89.04	-77.16 to 255.2	No	ns	0.618
																			24 hours	97.67	-68.53 to 263.9	No	ns	0.514
																			48 hours	-28.67	-198.1 to 140.7	No	ns	0.998
																			72 hours	-86	-265.3 to 93.28	No	ns	0.727
																			Terminal	-139	-312.6 to 34.59	No	ns	0.182
																			Test details	Predicted (LS) mean 1	Predicted (LS) mean 2	Predicted (LS) mean diff.	SE of diff.	N1	N2	t	DF
																			Platelets-c - Platelets-t
																			Baseline	324.7	340.5	-15.83	60.57	3	8	0.2614	48
																			12 hours	297.7	208.6	89.04	60.57	3	8	1.47	48
																			24 hours	271.7	174	97.67	60.57	3	8	1.612	48
																			48 hours	149.3	178	-28.67	61.74	3	7	0.4643	48
																			72 hours	97	183	-86	65.34	3	5	1.316	48
																			Terminal	102	241	-139	63.26	3	6	2.197	48
